# Supplementary material for: Extensive Loss and Gain of Conserved Noncoding Elements During Early Teleost Evolution
Source: Genome Biol Evol. 2024 Apr 22;16(4):evae061. doi: 10.1093/gbe/evae061 (PMC11034925; doi:10.1093/gbe/evae061)
Supplement: evae061_Supplementary_Data [file evae061_supplementary_data.zip]

Archive with 7 entries (6 files):
- iliopoulou_papadogiannis_2023_SUPPLEMENTARY.docx
- iliopoulou_supplementary_files/
- iliopoulou_supplementary_files/iliopoulou_supplementary_file1.xlsx
- iliopoulou_supplementary_files/iliopoulou_supplementary_file2.xlsx
- iliopoulou_supplementary_files/iliopoulou_supplementary_file3.xlsx
- iliopoulou_supplementary_files/iliopoulou_supplementary_file4.xlsx
- iliopoulou_supplementary_files/iliopoulou_supplementary_file5.xlsx
