# Supplementary material for: Extensive Loss and Gain of Conserved Noncoding Elements During Early Teleost Evolution
Source: Genome Biol Evol. 2024 Apr 22;16(4):evae061. doi: 10.1093/gbe/evae061 (PMC11034925; doi:10.1093/gbe/evae061)
Supplement: evae061_Supplementary_Data [file evae061_supplementary_data.zip › iliopoulou_supplementary_files/iliopoulou_supplementary_file1.xlsx]

## Sheet: t2_zCNE_blast
zCNE	Danio	Astyanax	Channa	Collichthys	Dicentrarchus	Gasterosteus	Kryptolebias	Larimichthys	Lates	Mola	Monopterus	Oreochromis	Oryzias	Pangasianodon	Perca	Poecilia	Scophthalmus	Seriola	Sparus	Takifugu	Tetraodon	Triplophysa	Xiphophorus	Zebra
zCNE_1	KN147632.2:9432-9599	2:28580122-28580287		CM014083.1:8380181-8380343										CM018549.1:23978441-23978601	CM020926.1:4925209-4925264
zCNE_2	KN147632.2:9523-9653	6:11017951-11018035												CM018552.1:21045949-21046076	CM020926.1:4925059-4925123			BDQW01000505.1:272129-272227				CM017913.1:19404607-19404710
zCNE_3	KN147632.2:9542-9665	20:31006129-31006253						I:1454185-1454295		KV751352.1:3748028-3748102				CM018552.1:21045966-21046088	CM020926.1:4925047-4925123			BDQW01000505.1:272129-272239				CM017913.1:19404607-19404722
zCNE_4	KN147636.1:185140-185250	APWO02000095.1:84598-84707																				CM017897.1:21683221-21683320
zCNE_5	KN147637.2:76314-76417	APWO02001980.1:65643-65726		CM014099.1:28124544-28124638	HG916851.1:69493065-69493157			JRPU02000161.1:84022-84116							VHII01000087.1:15433-15523				CAAHFC010000016.1:40623-40700			CM017905.1:18297166-18297262
zCNE_6	KN147637.2:76322-76434	12:14054077-14054176		CM014099.1:28124545-28124638	HG916851.1:69493065-69493156			JRPU02000161.1:84022-84115							VHII01000087.1:15433-15513				CAAHFC010000016.1:40623-40700			CM017905.1:18297166-18297253
zCNE_7	KN147637.2:76330-76431	12:14054080-14054176		CM014099.1:28124554-28124638	HG916851.1:69493065-69493145										VHII01000087.1:15433-15505				CAAHFC010000016.1:40623-40700			CM017905.1:18297166-18297245
zCNE_8	KN147637.2:76917-77081	APWO02002388.1:6977-7133		ML240735.1:2928-3088	HG916851.1:58995082-58995231			JRPU02000161.1:83362-83522				MKQE02001756.1:76685-76845	18:25662432-25662534	CM018549.1:22733855-22734019	VHII01000087.1:14758-14918				23:15705034-15705275			CM017905.1:18296500-18296660
zCNE_9	KN147637.2:77241-77362	APWO02000357.1:70889-71012			HG916851.1:58994803-58994921									CM018549.1:22733578-22733694	CM020923.1:33353478-33353593				23:15705436-15705551			CM017905.1:18296221-18296339
zCNE_10	KN147637.2:77282-77375	APWO02000357.1:70889-70967			HG916851.1:69492256-69492338									CM018549.1:22733570-22733649	CM020923.1:33353521-33353604							CM017905.1:18296221-18296294
zCNE_11	KN147637.2:79771-79895	APWO02001184.1:116643-116743		ML240735.1:4725-4829	HG916851.1:69490968-69491077			III:35996666-35996772		KV751336.1:4999658-4999703		LG5:4121208-4121320	13:19428424-19428533	CM018552.1:90015-90109	CM020923.1:33751513-33751634							CM017898.1:21827632-21827741		NW_020192332.1:45482-45594
zCNE_12	KN147637.2:79778-79913	APWO02001184.1:116643-116737			HG916851.1:69490936-69491067	scaffold_48:647823-647957		III:35996677-35996772				LG5:4121190-4121314	13:19428424-19428521	CM018552.1:89984-90109	CM020923.1:33751522-33751652				14:3608116-3608252			CM017898.1:21827616-21827741		NW_020192332.1:45464-45588
zCNE_13	KN147637.2:86762-86886	APWO02001980.1:74953-75071													CM020923.1:33356259-33356381							CM017905.1:18290804-18290922
zCNE_14	KN147642.2:141568-141717	APWO02001481.1:11322-11440		CM014086.1:18911233-18911337		groupIV:17370006-17370109									CM020924.1:35569906-35570042			BDQW01014623.1:30289-30416	18:10605705-10605831			CM017916.1:3441386-3441534
zCNE_15	KN147651.2:349688-349868															KI520007.1:310002-310071		BDQW01000319.1:1301601-1301754
zCNE_16	KN147651.2:350609-351051	APWO02002414.1:45796-46232			HG916830.1:17678829-17679258	groupXIX:3425126-3425246			CYIF01000021.1:1146224-1146289						CM020916.1:31854137-31854394	KI519971.1:103661-103765		BDQW01000242.1:7820876-7821160	2:21934781-21935055				14:13947627-13947770
zCNE_17	KN147651.2:350609-350884	APWO02000844.1:511238-511510					NC_051448.1:11729961-11730346								CM020916.1:31854292-31854394	KI520007.1:310002-310071		BDQW01000242.1:7820890-7821160
zCNE_18	KN147651.2:350945-351051	APWO02000844.1:511520-511614			HG916830.1:17679160-17679258										CM020916.1:31854137-31854218
zCNE_19	KN149684.1:155678-155865	APWO02000095.1:80256-80437		CM014100.1:24190989-24191173	HG916851.1:13329124-13329309			JRPU02007860.1:4992-5176	CYIF01000104.1:396454-396633	KV751336.1:4341235-4341402	KV884919.1:395794-395980	MKQE02001997.1:3931-4082		CM018557.1:9039002-9039174	CM020925.1:31997-32176		NC_049696.1:5220032-5220216	BDQW01013577.1:6345-6495	24:1466635-1466831			CM017900.1:19255382-19255568		NW_020193780.1:6916-7067
zCNE_20	KN149686.1:44556-44658	17:13275769-13275857		CM014094.1:21452135-21452215		groupIX:12727594-12727672								CM018541.1:32207627-32207698	CM020930.1:18624724-18624799	KI519632.1:49506-49577	NC_049695.1:3329926-3330004	BDQW01000230.1:3955742-3955794		16:8597066-8597136	6:5201662-5201747	SOYY01000071.1:33436-33506		NC_036788.1:9096594-9096669
zCNE_21	KN149686.1:46064-46177	17:13275769-13275857		CM014094.1:21452135-21452215		groupIX:12727594-12727672								CM018541.1:32207627-32207698	CM020930.1:18624724-18624799	KI519632.1:49506-49577	NC_049695.1:3329926-3330004	BDQW01000230.1:3955742-3955794		16:8597066-8597136	6:5201662-5201747	SOYY01000071.1:33436-33506		NC_036788.1:9096594-9096669
zCNE_22	KN149686.1:125341-125441																					CM017899.1:2890411-2890474
zCNE_23	KN149687.1:64335-64522	APWO02000962.1:3025163-3025339		CM014091.1:9428379-9428575				JRPU02000092.1:107517-107665	CYIF01000392.1:382684-382825						CM020919.1:36786823-36786918	KI519896.1:513344-513394
zCNE_24	KN149687.1:64335-64536	APWO02000962.1:3025144-3025339		CM014091.1:9428379-9428575				JRPU02000092.1:107517-107665	CYIF01000392.1:382684-382825						CM020919.1:36786823-36786918	KI519896.1:513344-513394
zCNE_25	KN149687.1:64335-64574	APWO02000962.1:3025105-3025339		CM014091.1:9428379-9428623				XXIV:11602244-11602478	CYIF01000392.1:382684-382825						CM020919.1:36786823-36786918	KI519896.1:513344-513394
zCNE_26	KN149687.1:64335-64541	APWO02000962.1:3025144-3025339		CM014091.1:9428379-9428575				JRPU02000092.1:107517-107665	CYIF01000392.1:382684-382825						CM020919.1:36786823-36786918	KI519896.1:513344-513394
zCNE_27	KN149689.2:59910-60192	APWO02000260.1:34269-34541													CM020911.1:12575930-12576170
zCNE_28	KN149689.2:59960-60193	APWO02000260.1:34269-34495													CM020911.1:12575941-12576173
zCNE_29	KN149689.2:60339-60471	APWO02000260.1:34025-34122													CM020911.1:12576304-12576434				8:28879390-28879516
zCNE_30	KN149689.2:60345-60471	APWO02000260.1:34025-34122													CM020911.1:12576308-12576434
zCNE_31	KN149689.2:62822-63104	APWO02000260.1:34269-34541													CM020911.1:12575930-12576170
zCNE_32	KN149689.2:63257-63383	APWO02000260.1:34025-34122													CM020911.1:12576308-12576434
zCNE_33	KN149689.2:112416-112547	18:15231401-15231514										LG14:14010291-14010361		CM018558.1:14985054-14985166	CM020911.1:9363719-9363798		NC_049705.1:4202429-4202540					CM017912.1:298068-298161
zCNE_34	KN149689.2:180380-180478	APWO02001481.1:10065-10126
zCNE_35	KN149689.2:180820-181060	APWO02001481.1:10938-11149		CM014079.1:33359510-33359716				I:36940131-36940317							CM020924.1:35569487-35569696			BDQW01000432.1:761617-761731	24:4101503-4101711			CM017908.1:18989984-18990193
zCNE_36	KN149689.2:181255-181520	APWO02001481.1:11342-11606		CM014079.1:33359895-33360136				I:36940536-36940736				LG20:6053723-6053854			CM020916.1:30315882-30316146			BDQW01014623.1:30313-30411				CM017894.1:11401439-11401660
zCNE_37	KN149689.2:181666-181925	APWO02001481.1:11755-12011										LG20:6053226-6053391			CM020916.1:30315477-30315733		NC_049706.1:909101-909279					CM017911.1:16575426-16575682		NC_036799.1:25225383-25225508
zCNE_38	KN149689.2:182589-182685													CM018545.1:27054205-27054297	CM020925.1:33894982-33895058							CM017908.1:18988231-18988307
zCNE_39	KN149689.2:198112-198241	23:14795911-14796025									KV884705.1:3723478-3723528	LG9:2448113-2448194		CM018563.1:20002635-20002751										NC_036786.1:47578547-47578603
zCNE_40	KN149689.2:198112-198219										KV884705.1:3723478-3723528	LG7:23807102-23807172		CM018563.1:20002645-20002751
zCNE_41	KN149689.2:198404-198539	APWO02001607.1:49570-49615										MKQE02000698.1:34961-35016		CM018542.1:4497790-4497871	CM020909.1:41525235-41525302		NC_049693.1:27184065-27184114	BDQW01000149.1:22628916-22628964	22:4528452-4528501	15:12131073-12131129				NC_036792.1:29887618-29887674
zCNE_42	KN149689.2:198559-198700			CM014096.1:28188862-28188935		groupXVIII:2467465-2467594	NC_051437.1:4100696-4100822	XXIII:20145928-20146007				LG9:2447639-2447760		CM018542.1:4497588-4497722	CM020922.1:35284092-35284229	KI519861.1:902585-902719	NC_049709.1:14865556-14865685	BDQW01000149.1:22629048-22629162	6:35625575-35625705	15:12130071-12130193				NC_036786.1:47578196-47578331
zCNE_43	KN149689.2:198601-198700	APWO02000713.1:210532-210627		CM014096.1:28188862-28188935			NC_051446.1:4101383-4101509	XXIII:20145928-20146007				LG23:28293543-28293641		CM018542.1:4497588-4497684	CM020922.1:35284131-35284229		NC_049709.1:14865556-14865654		22:4528653-4528783	15:12130834-12130930				NC_036786.1:47578196-47578293
zCNE_44	KN149689.2:199442-199573	APWO02001800.1:25907-26016					NC_051444.1:32979353-32979455					LG22:29331815-29331939		CM018542.1:4496734-4496839	CM020919.1:36051046-36051173		NC_049709.1:13158567-13158697	BDQW01000149.1:22629732-22629862				CM017897.1:15204628-15204673		NC_036786.1:47577276-47577396
zCNE_45	KN149689.2:199442-199626	APWO02001800.1:25855-26016	CM015718.1:5491207-5491346		HG916837.1:27030335-27030428	scaffold_61:941010-941158	NC_051444.1:32979353-32979455					LG22:29331779-29331939		CM018563.1:20002092-20002227	CM020919.1:36051046-36051209		NC_049709.1:13158546-13158697	BDQW01000149.1:22629732-22629914	6:35624426-35624599			CM017897.1:15204628-15204705		NC_036786.1:47577255-47577396
zCNE_46	KN149689.2:199459-199606	APWO02001800.1:25880-26014			HG916837.1:27030335-27030428							LG22:29331799-29331928		CM018563.1:20002102-20002227	CM020919.1:36051082-36051200		NC_049709.1:13158546-13158680	BDQW01000149.1:22629749-22629883				CM017897.1:15204628-15204705		NC_036786.1:47577255-47577384
zCNE_47	KN149689.2:200019-200443	APWO02001800.1:25362-25753					NC_051438.1:3265916-3266216					LG17:23130474-23130843		CM018545.1:1586824-1587166		KI519861.1:901387-901694						CM017906.1:20945645-20945743		NW_020192413.1:99526-99817
zCNE_48	KN149689.2:200337-200443	APWO02001800.1:25362-25435												CM018542.1:4496604-4496705
zCNE_49	KN149689.2:200347-200443	APWO02001800.1:25362-25432
zCNE_50	KN149689.2:200470-200612	APWO02001800.1:25187-25288				groupXIX:2479109-2479221								CM018542.1:4496455-4496570	CM020922.1:35285207-35285308	KI519861.1:901136-901245	NC_049709.1:14864674-14864770		22:4530463-4530561
zCNE_51	KN149689.2:200479-200603	APWO02001800.1:25187-25288												CM018542.1:4496455-4496563	CM020922.1:35285207-35285308	KI519861.1:901136-901219	NC_049709.1:14864674-14864770		22:4530463-4530561
zCNE_52	KN149690.1:287231-287341	APWO02002263.1:27013-27089
zCNE_53	KN149696.2:273566-273677	23:5914302-5914404
zCNE_54	KN149698.1:10027-10373	APWO02001207.1:51708-52027												CM018544.1:11039521-11039815								CM017913.1:23522170-23522477
zCNE_55	KN149698.1:10034-10189	APWO02002113.1:87508-87638												CM018544.1:10183106-10183244								CM017913.1:23522348-23522477
zCNE_56	KN149698.1:10491-10724	16:37581742-37581947	CM015724.1:19851288-19851349		HG916851.1:56801555-56801630			JRPU02000187.1:4533-4596	CYIF01003445.1:4799-4860		KV885236.1:55083-55145	LG3:46085241-46085302		CM018544.1:11104053-11104235	CM020922.1:27227748-27227811			BDQW01005447.1:2641-2697				CM017913.1:24216675-24216910		NW_020192475.1:66821-66882
zCNE_57	KN149698.1:81183-81312																					CM017913.1:22546038-22546159
zCNE_58	KN149698.1:81325-81556	APWO02000046.1:5936236-5936436	CM015726.1:13567847-13568004	CM014100.1:15030832-15030975	HG916848.1:8489143-8489294	groupXI:9646948-9647108		XII:24007100-24007258	CYIF01000184.1:463853-464013	KV751340.1:3174271-3174434	KV884972.1:493160-493318	LG4:20496002-20496157	8:11031227-11031367	CM018553.1:16548836-16548986	CM020923.1:13861057-13861215	KI519688.1:1805430-1805577	NC_049706.1:12159826-12159969	BDQW01000169.1:3309214-3309359	23:18861002-18861160	5:8301292-8301395	3:10347393-10347496	CM017913.1:22546250-22546428	16:12285268-12285413	NC_036783.1:17112645-17112800
zCNE_59	KN149698.1:83721-83829	APWO02000046.1:5937890-5937987																				CM017913.1:22546771-22546871
zCNE_60	KN149698.1:85491-85596	APWO02000046.1:5938138-5938215												CM018553.1:16546625-16546703								CM017913.1:22547540-22547641
zCNE_61	KN149698.1:85886-86082	APWO02000046.1:5938612-5938766	CM015726.1:13566595-13566751	CM014100.1:15032142-15032307	HG916848.1:8490457-8490611	groupXI:9645511-9645659	NC_051441.1:10059437-10059598	XII:24008422-24008587	CYIF01000184.1:462466-462631	KV751340.1:3175741-3175890	KV884972.1:488374-488534	LG4:20497499-20497670	8:11029876-11030037	CM018553.1:16546086-16546240	CM020923.1:13862508-13862673	KI519688.1:1804099-1804260	NC_049706.1:12161302-12161467	BDQW01000169.1:3310664-3310829	23:18859668-18859836	5:8302664-8302803	3:10349493-10349654	CM017913.1:22547951-22548126	16:12283924-12284085	NC_036783.1:17114159-17114330
zCNE_62	KN149700.1:6957-7078	2:30574130-30574197			HG916849.1:19245838-19245910				CYIF01000294.1:191979-192051									BDQW01000110.1:11870028-11870094				CM017908.1:8344120-8344234
zCNE_63	KN149700.1:14535-14638																					CM017908.1:8340333-8340450
zCNE_64	KN149700.1:23953-24183	2:30587136-30587343	CM015712.1:11099261-11099346	CM014097.1:1771042-1771179	HG916849.1:19232345-19232477	groupX:2954192-2954276		XIII:42939786-42939923	CYIF01000294.1:180936-181074	KV751318.1:2596777-2596849	KV884722.1:4355577-4355711	LG22:14441264-14441343		CM018553.1:25447492-25447626	CM020921.1:24250804-24250885		NC_049709.1:4763062-4763144	BDQW01000110.1:11855352-11855459	3:9170755-9170893			CM017908.1:8335461-8335580		NC_036800.1:9589566-9589646
zCNE_65	KN149700.1:37155-37289	2:30590250-30590332												CM018553.1:25450616-25450701								CM017908.1:8332424-8332523
zCNE_66	KN149705.1:18776-18917	APWO02000148.1:139846-139914
zCNE_67	KN149705.1:23651-23751	APWO02000148.1:128111-128159	CM015723.1:6521314-6521417	CM014087.1:17101823-17101924	HG916841.1:20771640-20771743	groupXII:4385222-4385325	NC_051437.1:25402773-25402877	XV:3070182-3070283	CYIF01000063.1:3478606-3478709	KV751326.1:2527314-2527417	KV884814.1:1304065-1304168	LG20:28950120-28950223	7:1975476-1975529	CM018556.1:23301653-23301701	CM020913.1:31108236-31108339	KI520070.1:346655-346757	NC_049698.1:6287221-6287324	BDQW01000278.1:700437-700540	7:27180652-27180755	3:4909399-4909502			1:1800158-1800260	NC_036799.1:10785865-10785968
zCNE_68	KN149710.1:563-663	23:29105228-29105305																				CM017908.1:10050888-10050978
zCNE_69	KN149710.1:9379-9489	23:29112493-29112586																				CM017908.1:10048196-10048276
zCNE_70	KN149710.1:35370-35545	23:29127272-29127416												CM018563.1:12784196-12784320								CM017908.1:10040807-10040919
zCNE_71	KN149710.1:35583-35691	23:29127450-29127539	CM015712.1:17155856-17155910	CM014097.1:9035322-9035369	HG916849.1:12635210-12635264			XIII:39202632-39202679			KV884770.1:1269869-1269923	LG22:22455550-22455604	11:21889464-21889508	CM018563.1:12784353-12784420	CM020921.1:16760784-16760836	KI519631.1:1440638-1440688	NC_049709.1:9802434-9802501	BDQW01000110.1:5036029-5036083	3:16679506-16679556			CM017908.1:10040721-10040765		NC_036800.1:17786385-17786439
zCNE_72	KN149714.1:449-577	APWO02000117.1:502699-502809												CM018546.1:22672517-22672603								CM017903.1:22533336-22533434
zCNE_73	KN149714.1:35663-35803	APWO02000117.1:586758-586821												CM018546.1:22714006-22714105								CM017903.1:22547446-22547579
zCNE_74	KN149716.1:1353-1481	21:15072515-15072587	CM015724.1:16171809-16171870	CM014101.1:11525107-11525177	HG916843.1:8280733-8280803		NC_051436.1:8034621-8034683	III:8370941-8371007	CYIF01000018.1:12300585-12300655	KV751366.1:3000458-3000529	KV884801.1:1407987-1408054	LG3:12655842-12655912	18:10130800-10130868	CM018568.1:4947627-4947673	CM020922.1:13583678-13583748	KI519721.1:1844370-1844439		BDQW01000309.1:1538534-1538604	10:32319779-32319841		Un_random:11848820-11848889	CM017895.1:41233-41333	14:15635364-15635433
zCNE_75	KN149716.1:6616-6761	21:15074513-15074652		CM014101.1:11527255-11527366	HG916843.1:8282959-8283003		NC_051436.1:8038178-8038222	III:8373381-8373492	CYIF01000018.1:12298662-12298706			LG3:12659896-12660014	18:10125195-10125310	CM018568.1:4949181-4949321			NC_049689.1:8008733-8008850	BDQW01000309.1:1541535-1541638	10:32317896-32318014	8:18495319-18495362		CM017895.1:42527-42663
zCNE_76	KN149716.1:6866-6996	21:15074725-15074833												CM018568.1:4949379-4949465								CM017895.1:42756-42845
zCNE_77	KN149716.1:7684-7788	21:15077083-15077148												CM018568.1:4952683-4952785								CM017895.1:45146-45238
zCNE_78	KN149717.1:6512-6820	8:15046127-15046416												CM018549.1:15306275-15306562								CM017894.1:2437180-2437436
zCNE_79	KN149717.1:8830-8940	8:15043724-15043820																				CM017894.1:2429844-2429934
zCNE_80	KN149717.1:11192-11432	8:15041629-15041879	CM015713.1:22116262-22116314	CM014081.1:15875062-15875183		groupII:17066432-17066517		VIII:21800461-21800582						CM018549.1:15307852-15307994			NC_049692.1:20596996-20597117					CM017894.1:2428012-2428223
zCNE_81	KN149717.1:13181-13355	8:15041131-15041267												CM018549.1:15308356-15308492								CM017894.1:2425826-2425963
zCNE_82	KN149717.1:15474-15652	8:15040668-15040786												CM018549.1:15308721-15308873								CM017894.1:2425175-2425343
zCNE_83	KN149717.1:19664-19846	8:15038103-15038290												CM018549.1:15309743-15309880								CM017894.1:2423750-2423813
zCNE_84	KN149717.1:19947-20113	8:15037874-15038003	CM015713.1:22125086-22125206	CM014081.1:15866034-15866097	HG916845.1:6209799-6209911	groupII:17075476-17075581	NC_051444.1:15604932-15605048	VIII:21809536-21809645	CYIF01000099.1:1394177-1394240		KV884705.1:2089680-2089803			CM018549.1:15310021-15310151	CM020911.1:35855267-35855330			BDQW01000003.1:8776929-8777041	4:34826776-34826888	13:8851585-8851694		CM017894.1:2423359-2423533
zCNE_85	KN149717.1:26164-26384	8:15036776-15037008												CM018549.1:15311009-15311241								CM017894.1:2421803-2422034
zCNE_86	KN149717.1:30240-30388	8:15034529-15034613												CM018549.1:15312126-15312210								CM017894.1:2419441-2419540
zCNE_87	KN149717.1:30527-30643	8:15034303-15034379												CM018549.1:15312370-15312456								CM017894.1:2419156-2419257
zCNE_88	KN149717.1:40295-40474	8:15017369-15017531	CM015713.1:22142188-22142307	CM014081.1:15849899-15850018	HG916851.1:80308982-80309098	groupII:17091597-17091716	NC_051444.1:15620933-15621052	VIII:21825768-21825887	CYIF01000009.1:88475-88591	KV751341.1:9651001-9651120	KV884705.1:2108480-2108599	LG1:30568738-30568857	3:29255768-29255887	CM018549.1:15318920-15319050	CM020911.1:35872489-35872547	KI519656.1:2115236-2115355	NC_049692.1:20623780-20623838	BDQW01000003.1:8793351-8793470	8:600540-600662	13:8836680-8836799	5:1017064-1017183	CM017894.1:2412523-2412602	4:7726692-7726811	NC_036780.1:9574745-9574864
zCNE_89	KN149717.1:44686-44788	8:15014545-15014642																				CM017894.1:2406793-2406890
zCNE_90	KN149717.1:44789-44884	8:15014419-15014517												CM018549.1:15320260-15320354
zCNE_91	KN149718.1:49865-49971	APWO02000077.1:60200-60284	CM015726.1:13682056-13682109	CM014100.1:14915328-14915373			NC_051441.1:10258102-10258179	XII:23863414-23863459	CYIF01000184.1:581169-581237		KV884961.1:418343-418396	LG4:20327930-20327996		CM018553.1:16885530-16885614	CM020923.1:13715698-13715743	KI519688.1:1930868-1930934		BDQW01000169.1:3177508-3177575				CM017913.1:22092994-22093079	16:12419256-12419322
zCNE_92	KN149718.1:61517-61668	APWO02000077.1:57146-57241	CM015726.1:13685114-13685194	CM014100.1:14911144-14911224	HG916848.1:8354882-8354962			XII:23859170-23859250	CYIF01000184.1:584696-584776	KV751340.1:3013176-3013256				CM018553.1:16891538-16891628	CM020923.1:13711518-13711599	KI519688.1:1935297-1935384	NC_049706.1:12053379-12053454	BDQW01000169.1:3173942-3174022	23:17468032-17468123			CM017913.1:22089473-22089522		NC_036783.1:16887016-16887106
zCNE_93	KN149719.1:5809-5903	2:32511940-32512006																				CM017909.1:18827605-18827667
zCNE_94	KN149719.1:5908-6094	2:32512109-32512257	CM015720.1:27597797-27597929		HG916851.1:43161781-43161926	groupIV:4732629-4732766	NC_051438.1:29865692-29865827	I:9608253-9608402	CYIF01000091.1:116760-116905	KV751331.1:7286351-7286491	KV884709.1:272222-272359	LG2:9346885-9347020	10:31103959-31104090	CM018553.1:23674103-23674265	CM020918.1:38138860-38138996	KI520083.1:164060-164169	NC_049700.1:456592-456728	BDQW01000398.1:120514-120659	18:1755115-1755252			CM017909.1:18827724-18827885	23:230127-230258	NC_036781.1:9025866-9026001
zCNE_95	KN149719.1:12110-12277	2:32523040-32523190	CM015720.1:27601134-27601288		HG916839.1:20373712-20373876	groupIV:4729399-4729563	NC_051438.1:29863025-29863186	I:9611846-9611953	CYIF01000091.1:120438-120602		KV884709.1:265695-265859	LG2:9351674-9351838	10:31106415-31106577	CM018553.1:23681670-23681825	CM020918.1:38145520-38145674		NC_049700.1:460353-460497	BDQW01000398.1:114657-114821	18:1749446-1749601			CM017909.1:18830687-18830840		NC_036781.1:9021228-9021378
zCNE_96	KN149719.1:16071-16211	2:32527297-32527408	CM015720.1:27603463-27603580		HG916839.1:20378255-20378360	groupIV:4727604-4727706		I:9613830-9613934	CYIF01000091.1:122978-123083	KV751331.1:7290087-7290200	KV884709.1:263376-263481	LG2:9353433-9353537		CM018553.1:23684043-23684152				BDQW01000398.1:112815-112920	18:1747687-1747790			CM017909.1:18833498-18833609		NC_036781.1:9019535-9019639
zCNE_97	KN149719.1:20615-20755	2:32532708-32532800												CM018553.1:23688925-23689019								CM017909.1:18837577-18837711
zCNE_98	KN149719.1:27625-27722																					CM017909.1:18844162-18844242
zCNE_99	KN149719.1:27810-27922	2:32539870-32539983	CM015720.1:27615947-27616046		HG916851.1:92323623-92323721	groupIV:4721292-4721391	NC_051438.1:29854365-29854464	I:9618279-9618378	CYIF01000091.1:133117-133216	KV751331.1:7297210-7297309	KV884709.1:252965-253064	LG2:9366916-9367015	10:31129147-31129247	CM018553.1:23695261-23695368	CM020918.1:38248681-38248780	KI520083.1:174540-174633	NC_049700.1:471455-471553	BDQW01000398.1:101696-101795	18:1728725-1728823			CM017909.1:18844293-18844403	23:236149-236242	NC_036781.1:9006045-9006144
zCNE_100	KN149719.1:36824-37007	2:32543823-32544003	CM015720.1:27618998-27619182			groupIV:4719039-4719211	NC_051438.1:29851518-29851694	I:9621058-9621242	CYIF01000091.1:135585-135769	KV751331.1:7300054-7300194	KV884709.1:248441-248624	LG2:9370773-9370957	10:31139843-31140011	CM018553.1:23697110-23697286	CM020918.1:38259104-38259290	KI520083.1:175672-175853	NC_049700.1:476109-476211	BDQW01000398.1:95786-95970	18:1725458-1725633			CM017909.1:18846002-18846184	23:237287-237469	NC_036781.1:9001283-9001467
zCNE_101	KN149721.1:16859-16962	APWO02000148.1:152457-152539												CM018556.1:23291886-23291960								CM017912.1:2130721-2130804
zCNE_102	KN149722.1:8427-8527																					CM017896.1:32421721-32421813
zCNE_103	KN149723.1:54743-54945	7:31067875-31068075												CM018558.1:22581566-22581765								CM017897.1:118303-118382
zCNE_104	KN149727.1:16206-16328	10:27938263-27938384	CM015730.1:21819911-21820028	CM014087.1:23375533-23375639	HG916851.1:62540418-62540538	scaffold_146:8937-9058	NC_051445.1:12487447-12487568	XV:23054811-23054917	CYIF01000425.1:234753-234864	KV751326.1:3874439-3874545	KV885043.1:315778-315895	LG20:24655138-24655244	7:7362832-7362938	CM018541.1:5190626-5190746	CM020931.1:644951-645071	KI520014.1:179893-180010	NC_049698.1:9754698-9754804	BDQW01000070.1:422349-422455	7:22763030-22763136	3:6830866-6830981	9:1031579-1031684	CM017914.1:19503165-19503282	21:24448994-24449105	NC_036799.1:7553855-7553961
zCNE_105	KN149728.1:2642-2781	APWO02002131.1:85133-85264	CM015719.1:4958673-4958791	CM014090.1:10924826-10924961	HG916830.1:21012847-21012982	groupI:11987260-11987387	NC_051431.1:7731389-7731515	VII:20529468-20529603	CYIF01000419.1:249869-250004	KV751316.1:9587249-9587379		LG14:27486132-27486264	13:10511253-10511378	CM018554.1:12122082-12122213	CM020910.1:36995833-36995968	KI519673.1:55302-55435		BDQW01000330.1:1284522-1284657	2:9858119-9858254	11:11252748-11252872	16:3637259-3637385	CM017917.1:13063866-13063997	18:27990489-27990621	NC_036793.1:25578545-25578621
zCNE_106	KN149730.1:1158-1322	APWO02000101.1:5171676-5171795	CM015726.1:11547888-11548052	CM014100.1:17365542-17365707		groupXI:7848921-7849086		XII:25152254-25152419	CYIF01000133.1:180138-180303		KV884793.1:1778540-1778704	LG4:23288407-23288572			CM020923.1:16196992-16197157		NC_049706.1:14072175-14072287	BDQW01000169.1:5577405-5577570	23:25128139-25128290	5:9972499-9972611	3:11636479-11636591	CM017913.1:6156592-6156739		NC_036783.1:18932538-18932703
zCNE_107	KN149739.1:7648-7742	7:24064223-24064293
zCNE_108	KN149741.1:2431-2677	APWO02001132.1:100891-101132	CM015727.1:14205903-14206142	CM014095.1:17009711-17009950	HG916829.1:9594983-9595222	groupXV:2384412-2384651	NC_051439.1:14729100-14729318	XXIV:13122756-13122995	CYIF01000111.1:821077-821318	KV751346.1:7257507-7257746	KV885088.1:92616-92855	LG19:9382958-9383197	22:14205178-14205417	CM018550.1:20608514-20608756	CM020928.1:21986130-21986369	KI519640.1:2281740-2281967	NC_049704.1:13067194-13067435	BDQW01000149.1:13884961-13885202	16:16728845-16729084	2:10216118-10216357	10:4611409-4611648	CM017907.1:21894894-21895135	19:9933779-9934006	NC_036798.1:24933910-24934149
zCNE_109	KN149741.1:7424-7527	APWO02001132.1:101798-101885	CM015727.1:14204840-14204916	CM014095.1:17008707-17008802	HG916829.1:9595910-9596005	groupXV:2384211-2384290	NC_051439.1:14728324-14728408	XXIV:13121736-13121831	CYIF01000250.1:388157-388242	KV751346.1:7257237-7257316	KV885088.1:91602-91681	LG19:9384188-9384267	22:14203578-14203662	CM018550.1:20608248-20608327	CM020928.1:21985867-21985946	KI519640.1:2282580-2282659	NC_049704.1:13066828-13066906	BDQW01000149.1:13884392-13884471	22:13204472-13204559	2:10215932-10216019	10:4611800-4611879	CM017907.1:21895272-21895359	19:9933083-9933162	NC_036798.1:24932863-24932942
zCNE_110	KN149741.1:8101-8246	APWO02001132.1:102333-102473	CM015727.1:14204620-14204758	CM014095.1:17008496-17008634	HG916829.1:9596087-9596225	groupXV:2383977-2384115	NC_051448.1:5070130-5070271	XXIV:13121522-13121660	CYIF01000111.1:821991-822129	KV751346.1:7256998-7257136	KV885088.1:91378-91516	LG19:9384358-9384496	22:14203368-14203506	CM018559.1:10435275-10435413	CM020928.1:21985643-21985781	KI519640.1:2282751-2282888	NC_049704.1:13066588-13066726	BDQW01000149.1:13884138-13884276	22:13205186-13205326	2:10215735-10215875	10:4611950-4612090	CM017907.1:21896248-21896325	19:9932856-9932993	NC_036798.1:24932634-24932772
zCNE_111	KN149741.1:8642-8756	APWO02001132.1:103793-103884	CM015727.1:14204253-14204353	CM014095.1:17008059-17008159	HG916829.1:9596618-9596718	groupXV:2383680-2383779	NC_051439.1:14727842-14727942	XXIV:13121103-13121203	CYIF01000111.1:822453-822553	KV751346.1:7255462-7255562	KV885088.1:91021-91121	LG19:9384901-9385000	22:14203112-14203212	CM018550.1:20606710-20606816	CM020928.1:21985238-21985338	KI519640.1:2283104-2283210	NC_049704.1:13066183-13066283	BDQW01000149.1:13883725-13883825	16:16727425-16727525	2:10215486-10215572	10:4612260-4612360	CM017907.1:21896557-21896648	19:9932541-9932640	NC_036798.1:24932130-24932229
zCNE_112	KN149741.1:9722-9936	APWO02001132.1:104155-104365	CM015727.1:14203522-14203733	CM014095.1:17006899-17007110	HG916829.1:9597315-9597526	groupXV:2383175-2383387	NC_051439.1:14727366-14727577	XXIV:13119926-13120137	CYIF01000111.1:823070-823280	KV751346.1:7254850-7255061	KV885088.1:89047-89258	LG19:9385388-9385601	22:14202629-14202841	CM018550.1:20605303-20605501	CM020928.1:21984367-21984578	KI519640.1:2283500-2283710	NC_049707.1:14926043-14926148	BDQW01000149.1:13882770-13882982	16:16726690-16726901	2:10215004-10215214	10:4612618-4612828	CM017907.1:21896908-21897114	19:9932033-9932243	NC_036798.1:24931528-24931741
zCNE_113	KN149741.1:10738-10855	APWO02001132.1:108584-108683	CM015719.1:24525104-24525204	CM014095.1:17006511-17006608	HG916829.1:9597776-9597887	groupXV:2382834-2382931	NC_051431.1:1293513-1293609	XXIV:13119535-13119632	CYIF01000111.1:823575-823683	KV751346.1:7254495-7254593	KV884805.1:802691-802793	LG14:33574930-33575031	13:3136475-3136580	CM018550.1:20604572-20604672	CM020910.1:14681895-14681995	KI519658.1:1168443-1168556	NC_049705.1:4323175-4323275	BDQW01000807.1:2616970-2617074	20:5893928-5894025	2:10214657-10214755	10:4613065-4613167	CM017907.1:21899068-21899160	18:2784401-2784514	NC_036793.1:31398749-31398850
zCNE_114	KN149741.1:20354-20504	APWO02001132.1:118200-118333	CM015727.1:14201117-14201258	CM014095.1:17004666-17004805	HG916834.1:12862369-12862508	groupXVIII:6901028-6901167	NC_051448.1:5073730-5073865	XI:6294864-6295002	CYIF01000250.1:394229-394376	KV751333.1:7948801-7948941	KV885088.1:84043-84182	LG15:16418684-16418823	24:20052870-20053010	CM018559.1:10431075-10431214	CM020926.1:25674532-25674671	KI519611.1:1552386-1552525	NC_049707.1:14928326-14928466	BDQW01000149.1:13880232-13880371	22:13211518-13211656	2:10212911-10213050	14:2386474-2386614	CM017907.1:21901448-21901587	15:5714801-5714940	NC_036794.1:16232244-16232383
zCNE_115	KN149743.1:11194-11343	14:29491748-29491875																				CM017898.1:5509072-5509184
zCNE_116	KN149746.1:5328-5471	APWO02000062.1:1674082-1674190	CM015722.1:14572975-14573108	CM014088.1:26605208-26605341	HG916840.1:4092625-4092758	groupXIII:9158809-9158932	NC_051430.1:18138731-18138861	III:28225070-28225203	CYIF01000096.1:13333158-13333284	KV751322.1:10435161-10435284	KV884711.1:3758294-3758427	LG12:17978191-17978324	9:13194164-13194289	CM018564.1:1122647-1122701	CM020914.1:18751863-18751996	KI519713.1:736256-736386	NC_049696.1:13697047-13697180	BDQW01000017.1:747118-747251	5:32527864-32527997	21:13796771-13796903	12:6287702-6287826	CM017901.1:13921447-13921566	12:18377869-18377999	NC_036791.1:16753325-16753458
zCNE_117	KN149748.1:63335-63467	APWO02000117.1:652832-652909												CM018546.1:22754314-22754408								CM017903.1:22575309-22575428
zCNE_118	KN149751.1:11283-11401	3:46585274-46585362												CM018559.1:12024674-12024762
zCNE_119	KN149751.1:14047-14252	3:46586257-46586464	CM015729.1:7991523-7991725	CM014086.1:21698326-21698528	HG916834.1:7517183-7517385	groupXVIII:14536799-14537001	NC_051448.1:15195093-15195295	XI:14643482-14643684	CYIF01000117.1:2478122-2478324	KV751328.1:2737539-2737744	KV884750.1:1240446-1240648	LG15:4874732-4874934		CM018559.1:12023642-12023820	CM020926.1:14751497-14751699	KI519931.1:364642-364844	NC_049707.1:8127263-8127463	BDQW01000025.1:8652155-8652357	22:24846571-24846773	16:6423107-6423220		CM017910.1:2003457-2003573	15:15917519-15917721	NC_036794.1:4437302-4437504
zCNE_120	KN149753.1:17977-18147	2:30666182-30666314		CM014097.1:1835589-1835688	HG916849.1:19170502-19170601		NC_051434.1:219388-219455	XIII:43002463-43002562	CYIF01000294.1:116561-116660	KV751318.1:2533100-2533199	KV884722.1:4287929-4288024	LG22:14513601-14513699		CM018553.1:25489765-25489866		KI520018.1:409263-409333		BDQW01000110.1:11783993-11784091	3:9247708-9247808	12:10171839-10171957	21_random:442125-442243	CM017908.1:8292390-8292448	13:14478529-14478599	NC_036800.1:9658630-9658709
zCNE_121	KN149754.1:10440-10558	APWO02000100.1:57119-57201		CM014080.1:39663837-39663895				X:19766313-19766371			KV884948.1:231257-231314	LG6:3704914-3704971										CM017906.1:4712436-4712504		NC_036785.1:8062462-8062520
zCNE_122	KN149756.1:1710-1836	4:18953461-18953563
zCNE_123	KN149756.1:5117-5297	4:18951450-18951596																				CM017893.1:5338817-5338991
zCNE_124	KN149756.1:7695-7796																					CM017893.1:5340097-5340172
zCNE_125	KN149760.1:947-1187	7:12479571-12479788												CM018558.1:15277177-15277357								CM017897.1:13201194-13201381
zCNE_126	KN149761.1:7097-7220	3:17988054-17988173																				CM017914.1:3027582-3027631
zCNE_127	KN149769.1:2994-3111	APWO02001029.1:33621-33708
zCNE_128	KN149769.1:3112-3220	APWO02001029.1:33510-33584
zCNE_129	KN149769.1:13988-14124	APWO02000046.1:1852088-1852206	CM015723.1:26424470-26424565				NC_051450.1:1323611-1323737	XII:27671604-27671737				LG1:19916770-19916895			CM020919.1:29437111-29437244	KI519737.1:1426005-1426125						CM017906.1:19727257-19727390		NC_036780.1:20515638-20515760
zCNE_130	KN149769.1:14145-14265	APWO02000046.1:1851953-1852055										LG1:19916930-19917034			CM020919.1:29436970-29437079	KI519737.1:1425868-1425973			3:30712295-30712400			CM017906.1:19727413-19727526		NC_036780.1:20515496-20515600
zCNE_131	KN149770.1:6069-6309	20:27584548-27584747		CM014092.1:31316386-31316557	HG916831.1:4370052-4370223			XXII:10073769-10073940													7:1840487-1840629	CM017915.1:12524048-12524286
zCNE_132	KN149771.1:6436-6556	20:27849921-27850010	CM015735.1:9356434-9356506	CM014092.1:31131367-31131444	HG916831.1:4582615-4582687			XXII:10257558-10257635	CYIF01000095.1:1239478-1239555		KV884931.1:590558-590635	LG10:5564729-5564800		CM018557.1:13307128-13307238		KI519689.1:2097229-2097308	NC_049691.1:20391727-20391804	BDQW01000091.1:7602181-7602258		15:2408445-2408502	7:1738733-1738804	CM017915.1:12622821-12622939	11:15477660-15477735
zCNE_133	KN149771.1:9723-9868	20:27853185-27853334												CM018557.1:13303875-13303995								CM017915.1:12624487-12624603
zCNE_134	KN149775.2:9442-9655	5:36621685-36621894	CM015713.1:8207294-8207494	CM014081.1:26171534-26171733	HG916845.1:14224418-14224618	groupII:11025559-11025767	NC_051444.1:8373567-8373700	VIII:13933279-13933478	CYIF01000237.1:410521-410721	KV751315.1:7365799-7365955	KV884692.1:6426134-6426322	LG1:21657446-21657646	3:20953041-20953183	CM018551.1:2395405-2395556	CM020911.1:26566229-26566429	KI519871.1:557994-558139	NC_049692.1:13604768-13604969	BDQW01000003.1:455926-456127	4:25754308-25754508	13:19464996-19465149	5:5732624-5732828	CM017895.1:33392920-33393118	4:16901334-16901491	NC_036780.1:18660770-18660970
zCNE_135	KN149775.2:13100-13260	5:36613385-36613528	CM015713.1:8210392-8210550	CM014081.1:26174770-26174924	HG916845.1:14227835-14227989	groupII:11022511-11022665	NC_051444.1:8370727-8370859	VIII:13930129-13930283	CYIF01000237.1:413747-413900	KV751315.1:7369003-7369157	KV884692.1:6423304-6423456	LG1:21654589-21654743	3:20950012-20950160	CM018551.1:2399662-2399787		KI519871.1:554079-554230	NC_049692.1:13601517-13601588	BDQW01000003.1:452373-452521	4:25751144-25751298	13:19462394-19462540	5:5735232-5735373	CM017895.1:33390042-33390198	4:16905138-16905289	NC_036780.1:18663624-18663700
zCNE_136	KN149775.2:14911-15079	5:36610258-36610437	CM015713.1:8210794-8210895	CM014081.1:26175168-26175267	HG916845.1:14228235-14228334		NC_051444.1:8370399-8370494	VIII:13929782-13929881	CYIF01000237.1:414153-414272		KV884692.1:6422935-6423054	LG1:21654235-21654334		CM018551.1:2400839-2400996	CM020911.1:26562707-26562783	KI519871.1:553705-553798	NC_049692.1:13601074-13601192	BDQW01000003.1:451999-452118	4:25750795-25750892			CM017895.1:33389587-33389761	4:16905553-16905646	NC_036780.1:18664035-18664134
zCNE_137	KN149775.2:18193-18302	5:36606349-36606456	CM015713.1:8211656-8211763	CM014081.1:26176107-26176214	HG916845.1:14229217-14229324	groupII:11021351-11021458	NC_051444.1:8369532-8369635	VIII:13928837-13928944	CYIF01000237.1:415124-415231	KV751315.1:7370306-7370383	KV884692.1:6422056-6422163	LG1:21653366-21653473	3:20948923-20949026	CM018551.1:2401847-2401951	CM020911.1:26561697-26561804	KI519871.1:552906-553012	NC_049692.1:13600201-13600307	BDQW01000003.1:451076-451183	4:25749817-25749924	13:19461248-19461355	5:5736272-5736379	CM017895.1:33388939-33389043	4:16906390-16906496	NC_036780.1:18664875-18664975
zCNE_138	KN149775.2:24069-24355	5:36603483-36603778	CM015713.1:8213203-8213318	CM014081.1:26177790-26177905	HG916845.1:14230810-14230925	groupII:11019828-11019940	NC_051444.1:8368123-8368238	VIII:13927146-13927261	CYIF01000237.1:416758-416873	KV751315.1:7371724-7371839	KV884692.1:6420815-6420927	LG1:21651772-21651887		CM018551.1:2403095-2403361	CM020911.1:26560057-26560149	KI519871.1:551508-551622	NC_049692.1:13598604-13598718	BDQW01000003.1:449515-449630	4:25748013-25748128	13:19459980-19460090	5:5737560-5737678	CM017895.1:33387717-33387947	4:16907767-16907880	NC_036780.1:18666523-18666638
zCNE_139	KN149778.1:22129-22244	3:46794755-46794876	CM015729.1:8114786-8114879	CM014086.1:21828270-21828392	HG916834.1:7641371-7641493	groupXVIII:14616438-14616531	NC_051448.1:15031305-15031426	XI:14517621-14517743	CYIF01000117.1:2362654-2362776	KV751328.1:2885797-2885919		LG15:5020243-5020365		CM018559.1:11913017-11913131	CM020926.1:14889389-14889482	KI519931.1:544207-544329	NC_049707.1:8235225-8235344	BDQW01000025.1:8772904-8773026	22:24701180-24701302	16:6500316-6500438	14:7177139-7177261	CM017910.1:1926283-1926403	15:15749273-15749395	NC_036794.1:4581223-4581345
zCNE_140	KN149778.1:37140-37269																					CM017910.1:1919924-1920013
zCNE_141	KN149778.1:51380-51575	3:46863820-46864004												CM018559.1:11876570-11876753
zCNE_142	KN149778.1:89153-89254	3:46901222-46901291												CM018559.1:11846890-11846958
zCNE_143	KN149778.1:91541-91757	3:46905745-46905954	CM015729.1:8174311-8174462	CM014086.1:21891084-21891231	HG916834.1:7700867-7701018	groupXVIII:14657104-14657256	NC_051448.1:14950124-14950253	XI:14458221-14458368	CYIF01000117.1:2304269-2304416	KV751328.1:2946969-2947114	KV884750.1:1046746-1046898	LG15:5091172-5091322	24:9926982-9927112	CM018559.1:11844049-11844258	CM020926.1:14958209-14958360	KI519931.1:614625-614776	NC_049707.1:8287253-8287400	BDQW01000025.1:8835218-8835365	22:24638281-24638433	16:6540554-6540683	14:7139100-7139228	CM017910.1:1884005-1884183	15:15680389-15680518	NC_036794.1:4674284-4674434
zCNE_144	KN149780.1:242-464	APWO02000115.1:1138758-1138954	CM015728.1:9081254-9081451	CM014093.1:15740745-15740946	HG916836.1:12293433-12293629	groupXIV:4948067-4948262	NC_051443.1:15197266-15197458	IX:9679547-9679748	CYIF01000102.1:3796804-3797001	KV751320.1:2703587-2703782	KV884737.1:1483031-1483228	LG7:19763470-19763669	12:11433782-11433978	CM018567.1:2436493-2436692	CM020925.1:20887848-20888044	KI519616.1:5920745-5920937	NC_049703.1:10533456-10533651	BDQW01001389.1:232687-232884	12:17979399-17979596	6:4733789-4733986	4:8000670-8000866	CM017901.1:959841-960024	8:16060741-16060932	NC_036786.1:45134196-45134395
zCNE_145	KN149789.1:4118-4223	APWO02000385.1:332010-332104																				CM017897.1:976993-977087
zCNE_146	KN149792.1:8439-8613	3:47809089-47809165																				CM017910.1:4319799-4319962
zCNE_147	KN149792.1:8841-8947	3:47327297-47327374																				CM017910.1:4320186-4320238
zCNE_148	KN149794.1:3661-3848	24:39062802-39062935												CM018547.1:21980389-21980498								CM017909.1:19834335-19834505
zCNE_149	KN149797.1:32096-32323	12:29596359-29596541												CM018566.1:5535068-5535250								CM017896.1:30019176-30019364
zCNE_150	KN149797.1:84728-84924	12:29667704-29667879																				CM017896.1:30044291-30044479
zCNE_151	KN149797.1:84731-84922	12:29667704-29667879																				CM017896.1:30044291-30044458
zCNE_152	KN149797.1:85061-85192	12:29671989-29672101																				CM017896.1:30044633-30044743
zCNE_153	KN149797.1:91400-91583	12:29677288-29677439																				CM017896.1:30045928-30046101
zCNE_154	KN149797.1:97356-97508	12:29680390-29680507					NC_051452.1:9418432-9418512											BDQW01000716.1:1191300-1191406	24:12616650-12616724			CM017896.1:30047580-30047705
zCNE_155	KN149814.1:1781-1918	6:25757175-25757313
zCNE_156	KN149814.1:14752-14893	6:25772787-25772932	CM015722.1:10190642-10190724	CM014088.1:12346301-12346437			NC_051430.1:22783565-22783651	III:38042912-38043048	CYIF01000010.1:6182435-6182571		KV884708.1:1252599-1252720	LG12:23583076-23583212	9:8192067-8192203		CM020914.1:24402751-24402887	KI519699.1:1803625-1803761		BDQW01000290.1:4463664-4463800	5:27213981-27214117			CM017904.1:22066356-22066502		NC_036791.1:22153575-22153711
zCNE_157	KN149814.1:25648-25802	6:25781376-25781472												CM018548.1:15540166-15540272
zCNE_158	KN149815.1:8814-8911	6:25915525-25915621																				CM017904.1:22123701-22123742
zCNE_159	KN149815.1:29703-29801	6:25933229-25933303												CM018548.1:15608401-15608470
zCNE_160	KN149827.1:1315-1898	23:30503400-30503957												CM018563.1:13747160-13747698								CM017908.1:9348888-9349424
zCNE_161	KN149827.1:3211-3487	23:30504730-30504983												CM018563.1:13748071-13748325								CM017908.1:9348459-9348725
zCNE_162	KN149827.1:9519-9638	23:30506733-30506842																				CM017908.1:9346348-9346462
zCNE_163	KN149827.1:9729-9862	23:30506892-30507013												CM018563.1:13749937-13750031								CM017908.1:9346140-9346259
zCNE_164	KN149827.1:10134-10430	23:30508488-30508747												CM018563.1:13750496-13750705								CM017908.1:9345538-9345807
zCNE_165	KN149827.1:12760-13125	23:30509209-30509550												CM018563.1:13751186-13751415								CM017908.1:9344540-9344882
zCNE_166	KN149828.1:305-613	3:9315812-9316099	CM015730.1:7996191-7996435	CM014096.1:21288689-21288947	HG916835.1:4257465-4257723	groupXXI:4167743-4168001	NC_051450.1:20473419-20473662	XXIII:14563707-14563965	CYIF01000071.1:490488-490747	KV751334.1:4082403-4082666	KV884850.1:134218-134480	LG9:23539837-23540081	20:13029224-13029468	CM018562.1:9112297-9112550	CM020930.1:11207198-11207415	KI519634.1:69698-69942	NC_049708.1:6673945-6674161	BDQW01000822.1:2493496-2493754	19:13103022-13103288	10:5475213-5475470	6:929970-930228	CM017914.1:15445697-15445975	21:15575042-15575286	NC_036788.1:6115241-6115485
zCNE_167	KN149828.1:850-1064	3:9314531-9314722																				CM017914.1:15446257-15446419
zCNE_168	KN149828.1:7858-8028	3:9308965-9309115		CM014096.1:21291463-21291544	HG916835.1:4259997-4260058			XXIII:14561148-14561214	CYIF01000071.1:487848-487916			LG9:23537413-23537482	20:13031263-13031342	CM018562.1:9106860-9107004	CM020930.1:11210314-11210397			BDQW01000822.1:2490949-2491031				CM017914.1:15447789-15447911		NC_036788.1:6117809-6117856
zCNE_169	KN149828.1:10632-10883	3:9307682-9307885	CM015730.1:7999602-7999757	CM014096.1:21292116-21292274	HG916835.1:4260690-4260848	groupXXI:4171140-4171295	NC_051450.1:20468625-20468766	XXIII:14560383-14560555	CYIF01000071.1:487064-487222	KV751334.1:4078696-4078885	KV884850.1:131112-131271	LG9:23536622-23536794	20:13031945-13032103	CM018562.1:9105898-9106164	CM020930.1:11210969-11211141	KI519634.1:65250-65405	NC_049708.1:6670766-6670883	BDQW01000822.1:2490230-2490388	19:13106380-13106533	10:5472168-5472264	6:933699-933857	CM017914.1:15449692-15449900	21:15570304-15570477	NC_036788.1:6118478-6118631
zCNE_170	KN149829.1:19651-19788	APWO02000101.1:6937733-6937869		CM014097.1:10116572-10116678	HG916849.1:11748060-11748166	groupX:8815921-8816060	NC_051434.1:12488194-12488301	XIII:38393793-38393899		KV751318.1:10802167-10802273		LG22:23415424-23415530	11:9582931-9583037	CM018563.1:6051826-6051962	CM020921.1:15815054-15815165	KI519631.1:462498-462609	NC_049709.1:10558999-10559105	BDQW01000110.1:4129929-4130035	3:19596250-19596356			CM017908.1:25876-26010	13:22262924-22263035	NC_036800.1:18790607-18790713
zCNE_171	KN149829.1:21963-22126	APWO02000101.1:6940779-6940911	CM015712.1:17928763-17928883	CM014097.1:10115355-10115482	HG916849.1:11749244-11749355	groupX:8815409-8815535	NC_051434.1:12486875-12486997	XIII:38394990-38395117		KV751318.1:10801357-10801484	KV884770.1:2152325-2152441	LG22:23412790-23412917	11:9581646-9581773	CM018563.1:6054889-6055016		KI519631.1:463962-464089		BDQW01000110.1:4131276-4131385	3:19594858-19594947	12:1236649-1236776	21:744167-744294	CM017908.1:25514-25626	13:22264630-22264741
zCNE_172	KN149829.1:26235-26372	APWO02000101.1:6941893-6942023	CM015712.1:17928181-17928288	CM014097.1:10114713-10114831	HG916849.1:11749870-11749959	groupX:8814840-8814941	NC_051434.1:12486330-12486439	XIII:38395641-38395758	CYIF01000164.1:37761-37882	KV751318.1:10800793-10800906	KV884770.1:2151714-2151820	LG22:23412079-23412188	11:9580627-9580747	CM018563.1:6057195-6057328	CM020921.1:15817638-15817738	KI519631.1:464574-464680	NC_049709.1:10557150-10557253	BDQW01000110.1:4131933-4132030	3:19594232-19594332	12:1237155-1237274	21:744651-744770	CM017908.1:21284-21399	13:22265236-22265342	NC_036800.1:18787364-18787470
zCNE_173	KN149832.1:2390-2488																					CM017909.1:13313050-13313145
zCNE_174	KN149835.1:7835-7973	APWO02000109.1:1437629-1437748	CM015721.1:13785245-13785385	CM014079.1:10495011-10495151	HG916832.1:14272594-14272734	groupXVI:9236224-9236364	NC_051435.1:12966757-12966818	XVIII:15817913-15818053	CYIF01000046.1:15805-15945	KV751321.1:12270657-12270797	KV884718.1:1624287-1624427	LG16:17669644-17669784	21:23409332-23409431		CM020920.1:18685600-18685740	KI519626.1:1538542-1538603	NC_049701.1:13768800-13768940	BDQW01000052.1:12977551-12977691	9:17566387-17566527	1:18668769-18668909	2:12971817-12971957	CM017902.1:1199607-1199755	7:15188437-15188515	NC_036795.1:16542508-16542648
zCNE_175	KN149835.1:15072-15343	APWO02000109.1:1436378-1436648	CM015721.1:13784187-13784447	CM014079.1:10493931-10494197	HG916832.1:14273526-14273792	groupXVI:9235197-9235456	NC_051435.1:12967559-12967819	XVIII:15818880-15819146	CYIF01000046.1:14773-15039	KV751321.1:12269579-12269845	KV884718.1:1625215-1625481	LG16:17670548-17670814	21:23410183-23410449	CM018545.1:853168-853235	CM020920.1:18686558-18686817	KI519626.1:1537510-1537781	NC_049701.1:13769734-13769993	BDQW01000052.1:12978504-12978770	9:17565343-17565602	1:18667758-18668024	2:12970788-12971054	CM017902.1:1197840-1198110	7:15187428-15187699	NC_036795.1:16541475-16541734
zCNE_176	KN149835.1:15364-15505	APWO02000109.1:1436205-1436345	CM015721.1:13784033-13784173	CM014079.1:10493777-10493917	HG916832.1:14273806-14273946	groupXVI:9235043-9235183	NC_051435.1:12967833-12967973	XVIII:15819160-15819300	CYIF01000046.1:14619-14759	KV751321.1:12269425-12269565	KV884718.1:1625495-1625634	LG16:17670828-17670968	21:23410463-23410603		CM020920.1:18686831-18686958	KI519626.1:1537355-1537496	NC_049701.1:13770007-13770132	BDQW01000052.1:12978784-12978924	9:17565190-17565329	1:18667604-18667744	2:12970634-12970774	CM017902.1:1197680-1197820	7:15187273-15187414	NC_036795.1:16541321-16541461
zCNE_177	KN149835.1:15540-15659	APWO02000109.1:1435975-1436058	CM015721.1:13783921-13784030	CM014079.1:10493664-10493749	HG916832.1:14273975-14274060	groupXVI:9234936-9235017	NC_051435.1:12968024-12968088	XVIII:15819328-15819413	CYIF01000046.1:14506-14591	KV751321.1:12269310-12269395	KV884718.1:1625661-1625746	LG16:17670997-17671082	21:23410625-23410710		CM020920.1:18687001-18687079	KI519626.1:1537229-1537314	NC_049701.1:13770173-13770251	BDQW01000052.1:12978951-12979036	9:17565081-17565161	1:18667488-18667573	2:12970518-12970603	CM017902.1:1197527-1197644	7:15187147-15187232	NC_036795.1:16541214-16541292
zCNE_178	KN149835.1:21111-21230	APWO02000109.1:1435133-1435189		CM014079.1:10492834-10492891	HG916832.1:14274827-14274884	groupXVI:9234120-9234156	NC_051435.1:12968775-12968831	XVIII:15820178-15820235	CYIF01000046.1:13692-13749	KV751321.1:12268419-12268499	KV884718.1:1626501-1626557	LG16:17671847-17671902	21:23411429-23411493	CM018545.1:848959-849019	CM020920.1:18687863-18687918	KI519626.1:1536464-1536524	NC_049701.1:13771026-13771080	BDQW01000052.1:12979799-12979856		1:18666716-18666776	2:12969682-12969742		7:15186405-15186465	NC_036795.1:16540388-16540443
zCNE_179	KN149835.1:21247-21444	APWO02000109.1:1434943-1435104	CM015721.1:13782981-13783051	CM014079.1:10492674-10492797	HG916832.1:14274944-14275042				CYIF01000046.1:13534-13632					CM018545.1:848816-848888				BDQW01000052.1:12979916-12980014	9:17564062-17564149			CM017902.1:1196689-1196857
zCNE_180	KN149835.1:24696-24914	APWO02000109.1:1434543-1434701	CM015721.1:13782544-13782697	CM014079.1:10492262-10492415	HG916832.1:14275298-14275451	groupXVI:9233550-9233703	NC_051435.1:12969296-12969432	XVIII:15820650-15820803	CYIF01000046.1:13125-13278	KV751321.1:12267861-12268014	KV884718.1:1626973-1627126	LG16:17672322-17672475	21:23411897-23412050		CM020920.1:18688333-18688486	KI519626.1:1535870-1536003	NC_049701.1:13771499-13771652	BDQW01000052.1:12980270-12980423	9:17563618-17563771	1:18666154-18666309	2:12969120-12969274	CM017902.1:1196221-1196421	7:15185829-15185962	NC_036795.1:16539815-16539968
zCNE_181	KN149836.1:3160-3284	APWO02001163.1:73166-73266	CM015719.1:15828000-15828101	CM014090.1:22845084-22845183	HG916830.1:10132348-10132447		NC_051431.1:20341003-20341047	VII:11616711-11616811	CYIF01000423.1:276775-276873	KV751336.1:1967882-1967997	KV884734.1:2465564-2465666	LG14:15305506-15305610	13:25789568-25789665			KI520002.1:405585-405684		BDQW01000102.1:685605-685706	2:23671414-23671513	11:4175665-4175719		CM017903.1:8853932-8854054	18:14781536-14781635	NC_036793.1:13444545-13444592
zCNE_182	KN149836.1:18638-18796	APWO02001163.1:87857-87981	CM015719.1:15832710-15832821	CM014090.1:22850808-22850884	HG916830.1:10127581-10127671			VII:11622530-11622606	CYIF01000423.1:271866-271955		KV884734.1:2470338-2470428	LG14:15309940-15310030		CM018546.1:6241460-6241576	CM020910.1:22974250-22974339			BDQW01000102.1:680131-680221	2:23677799-23677875	11:4171125-4171201	Un_random:18381104-18381179	CM017903.1:8860012-8860133		NC_036793.1:13448948-13449038
zCNE_183	KN149836.1:18854-18996	APWO02001163.1:89851-89949												CM018546.1:6241692-6241790				BDQW01000102.1:679892-679983				CM017903.1:8860239-8860307
zCNE_184	KN149836.1:18860-18996	APWO02001163.1:89851-89949												CM018546.1:6241692-6241790				BDQW01000102.1:679892-679983				CM017903.1:8860239-8860307
zCNE_185	KN149837.1:854-1006	2:16455579-16455729																				CM017913.1:13581838-13581987
zCNE_186	KN149838.1:3539-3695	APWO02001556.1:380347-380480												CM018563.1:2122207-2122349								CM017908.1:20492581-20492716
zCNE_187	KN149838.1:6714-6889	APWO02001556.1:378086-378244	CM015718.1:7115573-7115624	CM014091.1:6898242-6898319	HG916833.1:20207539-20207591	groupXX:2943622-2943679	NC_051445.1:24259427-24259481	XIII:26521059-26521112	CYIF01000018.1:2188153-2188214	KV751394.1:1360477-1360538	KV884804.1:115489-115550	LG11:15225533-15225593	16:5257900-5257962	CM018563.1:2120373-2120520	CM020915.1:2063621-2063678	KI519610.1:7271815-7271879	NC_049688.1:29124523-29124581	BDQW01000191.1:2886337-2886390	17:10075550-10075603	7:7320344-7320397	8:1348742-1348803	CM017908.1:20494899-20494952	3:28000496-28000548	NC_036790.1:13743628-13743685
zCNE_188	KN149839.1:1662-2096	5:13167846-13168251	CM015717.1:2551099-2551288	CM014085.1:36264222-36264411			NC_051447.1:4860461-4860649	XVII:7052447-7052636	CYIF01000013.1:111644-111807	KV751319.1:21175156-21175466	KV884786.1:1103926-1104298	LG23:35741013-35741390	4:6277001-6277194	CM018551.1:14835140-14835534		KI520317.1:33182-33264	NC_049699.1:125931-126041	BDQW01000319.1:3271175-3271370	11:852703-852862	20:16963639-16963699		CM017906.1:10836192-10836586	9:31155082-31155164	NC_036801.1:9841783-9842160
zCNE_189	KN149840.1:3222-3387	2:32299015-32299149	CM015720.1:27432616-27432754		HG916839.1:20240048-20240178	groupIV:4849051-4849155	NC_051438.1:29981253-29981367	I:9469648-9469781	CYIF01000656.1:54338-54495	KV751331.1:7207295-7207372	KV884709.1:442881-443015	LG2:9132802-9132912	10:30969376-30969502	CM018553.1:23523984-23524109		KI520407.1:17186-17308	NC_049700.1:339210-339284	BDQW01000398.1:343546-343668	CAAHFC010000084.1:30584-30722			CM017909.1:18691721-18691799		NC_036781.1:9250908-9251018
zCNE_190	KN149840.1:11841-12076	2:32302636-32302862	CM015720.1:27434880-27435028		HG916839.1:20243122-20243223	groupIV:4845941-4846038			CYIF01000656.1:50036-50137		KV884709.1:438940-439049	LG2:9135893-9135971		CM018553.1:23525466-23525626		KI520407.1:10881-10955	NC_049700.1:340233-340327	BDQW01000398.1:339400-339501	CAAHFC010000084.1:35302-35391			CM017909.1:18694496-18694723		NC_036781.1:9247742-9247856
zCNE_191	KN149840.1:25388-25497	2:32308564-32308650	CM015720.1:27440248-27440293		HG916839.1:20248330-20248375		NC_051438.1:29976246-29976291		CYIF01000656.1:44717-44762		KV884709.1:434360-434405	LG2:9139883-9139928		CM018553.1:23530407-23530498			NC_049700.1:341509-341554	BDQW01000398.1:335624-335669	CAAHFC010000084.1:39864-39909			CM017909.1:18697384-18697497		NC_036781.1:9243841-9243886
zCNE_192	KN149840.1:32574-32704																					CM017909.1:18698820-18698940
zCNE_193	KN149840.1:38348-38498	2:32313877-32313998	CM015720.1:27446597-27446674	CM014094.1:18493726-18493839	HG916839.1:20254367-20254467	groupIV:4840871-4840971	NC_051438.1:29973017-29973113	I:9478476-9478576	CYIF01000656.1:39514-39614	KV751331.1:7211797-7211920	KV884709.1:427448-427556	LG2:9143695-9143795	15:19497625-19497743	CM018553.1:23532639-23532757	CM020927.1:14616537-14616650	KI520407.1:7619-7713	NC_049700.1:345331-345414	BDQW01000398.1:331423-331523		4:10447705-10447818	17:7260274-7260377	CM017909.1:18699525-18699632	23:113109-113216	NC_036781.1:9240081-9240179
zCNE_194	KN149840.1:38551-38694	2:32314053-32314173	CM015720.1:27446793-27446872		HG916839.1:20254564-20254669	groupIV:4840664-4840768	NC_051438.1:29972846-29972949	I:9478687-9478801	CYIF01000656.1:39334-39439	KV751331.1:7211989-7212091		LG2:9143893-9144007		CM018553.1:23532850-23532917			NC_049700.1:345483-345565	BDQW01000398.1:331244-331349				CM017909.1:18699682-18699803		NC_036781.1:9239887-9239987
zCNE_195	KN149840.1:45583-46028	2:32315598-32315981	CM015720.1:27448613-27449000		HG916839.1:20256204-20256593	groupIV:4839223-4839599	NC_051438.1:29971318-29971690	I:9486592-9486976	CYIF01000656.1:36915-37303	KV751331.1:7212690-7213054	KV884709.1:425143-425531	LG2:9145828-9146216	10:30986294-30986668	CM018553.1:23533789-23534167		KI520407.1:6196-6581	NC_049700.1:346210-346534	BDQW01000398.1:329107-329495	18:2158965-2159353		Un_random:37323282-37323661	CM017909.1:18700757-18701138	23:114210-114595	NC_036781.1:9237596-9237984
zCNE_196	KN149849.1:19307-19414			CM014085.1:24987089-24987183	HG916844.1:22844932-22845025	groupVIII:2017403-2017496		XVII:14351665-14351759	CYIF01000107.1:1716517-1716610	KV751319.1:17160962-17161048		LG23:32922479-32922572	4:27225513-27225591	CM018542.1:19706675-19706744	CM020917.1:40999470-40999563	KI519889.1:503785-503872	NC_049699.1:20544554-20544647	BDQW01000321.1:94965-95058	11:6002866-6002959	20:3523420-3523508	1:10574878-10574966			NC_036801.1:12737488-12737581
zCNE_197	KN149851.1:5248-5349	16:34247265-34247309																				CM017895.1:30132291-30132379
zCNE_198	KN149851.1:5566-5721	16:34246919-34247029												CM018544.1:14753219-14753328								CM017895.1:30131921-30132078
zCNE_199	KN149856.1:9335-9550	APWO02000051.1:5083749-5083935	CM015715.1:3059690-3059812	CM014078.1:33890099-33890217	HG916842.1:1833255-1833377			XIX:7651295-7651413	CYIF01000116.1:1837215-1837337		KV884704.1:1629284-1629406	LG23:19311472-19311543		CM018542.1:30373395-30373579	CM020932.1:19413448-19413568	KI519839.1:875871-875992	NC_049688.1:9858101-9858223	BDQW01000018.1:1986565-1986687	24:18025661-18025770			CM017905.1:19773058-19773257	24:12497583-12497704	NC_036801.1:24269455-24269526
zCNE_200	KN149856.1:17156-17283	APWO02000051.1:5075518-5075626	CM015715.1:3063957-3064073	CM014078.1:33895574-33895685	HG916842.1:1825518-1825629		NC_051452.1:5504850-5504956	XIX:7645440-7645551	CYIF01000116.1:1833151-1833262	KV751406.1:36386-36493	KV884704.1:1633600-1633716	LG23:19306171-19306286	2:2439405-2439474	CM018542.1:30377109-30377220	CM020932.1:19408687-19408797	KI519839.1:872118-872229	NC_049688.1:9862498-9862567	BDQW01000018.1:1981931-1982042	24:18021119-18021230	8:9557979-9558088	3:412632-412741	CM017905.1:19774573-19774700	24:12493762-12493873	NC_036801.1:24274640-24274705
zCNE_201	KN149856.1:17337-17538	APWO02000051.1:5075057-5075233	CM015715.1:3064235-3064404	CM014078.1:33895850-33896019	HG916842.1:1825191-1825360		NC_051452.1:5505097-5505263	XIX:7645105-7645274	CYIF01000116.1:1832826-1832995	KV751406.1:36577-36746	KV884704.1:1633842-1634015	LG23:19305809-19305978	2:2439683-2439852	CM018542.1:30377399-30377590	CM020932.1:19408402-19408489	KI519839.1:871812-871980	NC_049688.1:9862748-9862899	BDQW01000018.1:1981598-1981767	24:18020778-18020947	8:9557731-9557882	3:412830-413003	CM017905.1:19774754-19774948	24:12493456-12493624	NC_036801.1:24274938-24275107
zCNE_202	KN149856.1:21632-21864	APWO02000051.1:5070757-5070992	CM015715.1:3066596-3066818	CM014078.1:33898351-33898573	HG916842.1:1821716-1821938	groupI:28026784-28027003	NC_051452.1:5507824-5508045	XIX:7642814-7643036	CYIF01000116.1:1830141-1830363	KV751406.1:38588-38793	KV884704.1:1636824-1637045	LG23:19301817-19302039	2:2453734-2453956	CM018542.1:30380693-30380904	CM020932.1:19402651-19402868	KI519839.1:869906-870081	NC_049688.1:9864907-9865130	BDQW01000018.1:1979012-1979234	24:18017639-18017861	8:9555708-9555917	3:414520-414742	CM017905.1:19776238-19776467	24:12492065-12492302	NC_036801.1:24286264-24286486
zCNE_203	KN149856.1:25528-25703	APWO02000051.1:5063949-5064102	CM015715.1:3068984-3069121	CM014078.1:33900967-33901121	HG916842.1:1819501-1819650			XIX:7640611-7640709	CYIF01000116.1:1828489-1828587		KV884704.1:1638676-1638774	LG23:19299678-19299776		CM018542.1:30384424-30384579				BDQW01000018.1:1976585-1976739	24:18015513-18015653	8:9554246-9554343		CM017905.1:19780427-19780574
zCNE_204	KN149856.1:27336-27515	APWO02000051.1:5061737-5061920	CM015715.1:3069830-3069959	CM014078.1:33901805-33901934	HG916842.1:1818685-1818814		NC_051452.1:5511118-5511247	XIX:7639736-7639865	CYIF01000116.1:1827595-1827724	KV751406.1:41176-41306	KV884704.1:1639470-1639599	LG23:19298835-19298964	2:2460011-2460141	CM018542.1:30386078-30386247	CM020932.1:19398661-19398790	KI519839.1:865642-865771	NC_049688.1:9868302-9868431	BDQW01000018.1:1975754-1975883	24:18014700-18014829	8:9553187-9553317	3:416388-416518	CM017905.1:19782099-19782278	24:12488655-12488784	NC_036801.1:24289664-24289793
zCNE_205	KN149856.1:30385-30600	APWO02000051.1:5057168-5057369												CM018542.1:30387694-30387895								CM017905.1:19783998-19784206
zCNE_206	KN149856.1:32193-32388	APWO02000051.1:5053111-5053313		CM014078.1:33906156-33906256	HG916842.1:1814486-1814586			XIX:7635460-7635560	CYIF01000116.1:1824559-1824659					CM018542.1:30388225-30388428			NC_049688.1:9871073-9871243		24:18010053-18010140			CM017905.1:19785423-19785617
zCNE_207	KN149856.1:33718-33913	APWO02000051.1:5049277-5049468												CM018542.1:30392822-30393015								CM017905.1:19789371-19789558
zCNE_208	KN149856.1:35136-35275	APWO02000051.1:5053514-5053598												CM018542.1:30388636-30388688								CM017905.1:19785734-19785862
zCNE_209	KN149857.1:9123-9232	8:9087692-9087787			HG916851.1:7647539-7647591	groupIV:10033473-10033525							10:14926205-14926253									CM017909.1:20941745-20941851
zCNE_210	KN149860.1:10229-10367	APWO02000051.1:5041093-5041230												CM018542.1:30396968-30397048
zCNE_211	KN149860.1:16316-16697	APWO02000051.1:5049106-5049468	CM015721.1:345998-346081		HG916851.1:44526832-44526934				CYIF01000358.1:229885-229999					CM018542.1:30392822-30393180				BDQW01000266.1:829464-829578				CM017905.1:19789350-19789558
zCNE_212	KN149862.1:5803-6060	APWO02000027.1:9676728-9676971		CM014088.1:27892892-27892989	HG916840.1:5355213-5355373			III:27005931-27005990	CYIF01000096.1:12124845-12124939		KV884711.1:2432631-2432795	LG12:16395026-16395078		CM018564.1:10053227-10053296	CM020914.1:17329173-17329263		NC_049696.1:12531012-12531102	BDQW01000017.1:2047376-2047475				CM017901.1:11132804-11133058		NC_036791.1:15727269-15727321
zCNE_213	KN149863.1:10192-10301			CM014081.1:12817036-12817134	HG916845.1:3721716-3721810			VIII:24356124-24356222	CYIF01000106.1:2583773-2583867		KV884874.1:3199432-3199526	LG1:33664435-33664528			CM020911.1:864729-864823		NC_049692.1:23052519-23052614	BDQW01000003.1:11432008-11432102				CM017894.1:14391046-14391141		NC_036780.1:6543209-6543302
zCNE_214	KN149864.1:3364-3494	24:7205400-7205510												CM018547.1:28874800-28874900								CM017894.1:14393304-14393427
zCNE_215	KN149864.1:10575-10724	24:7197848-7197955																				CM017894.1:14397391-14397550
zCNE_216	KN149864.1:10576-10713	24:7197848-7197955																				CM017894.1:14397391-14397521
zCNE_217	KN149865.1:2863-3076	APWO02000872.1:26963-27157		CM014096.1:29556342-29556540	HG916851.1:6684351-6684548		NC_051431.1:35736861-35737056		CYIF01000104.1:396459-396657	KV751336.1:4341211-4341400	KV884758.1:1052569-1052736	MKQE02001353.1:1005-1197		CM018549.1:26839500-26839627	CM020919.1:1522494-1522692		NC_049693.1:27574755-27574951	BDQW01013577.1:6339-6487	17:4888967-4889159			CM017900.1:19255391-19255587		NC_036791.1:32511120-32511313
zCNE_218	KN149871.1:178-347	8:17170698-17170836	CM015715.1:13961396-13961529	CM014084.1:17954142-17954275	HG916846.1:11466698-11466830	groupXIX:12340730-12340840	NC_051440.1:14290643-14290775	XXI:16801315-16801448	CYIF01000018.1:217521-217631	KV751345.1:4932090-4932174	KV884693.1:3905108-3905237	LG7:52464799-52464932	6:17250550-17250634	CM018549.1:16660744-16660829	CM020916.1:17236338-17236471	KI519691.1:374036-374152	NC_049697.1:13083912-13084044	BDQW01000219.1:1145422-1145554	8:12006893-12007003	9:9755853-9755937	13:7513371-7513455	CM017894.1:8852435-8852523	2:9255805-9255921	NC_036786.1:12694624-12694757
zCNE_219	KN149871.1:2687-3055	8:17166500-17166802	CM015715.1:13960082-13960334	CM014084.1:17955204-17955456	HG916846.1:11467838-11468090	groupXIX:12342355-12342607	NC_051440.1:14289279-14289531	XXI:16800077-16800329	CYIF01000018.1:218683-218935	KV751345.1:4930980-4931241	KV884693.1:3906289-3906541	LG7:52463501-52463753	6:17249476-17249736	CM018549.1:16659503-16659745	CM020916.1:17237469-17237721	KI519691.1:389948-390200	NC_049697.1:13081667-13081919	BDQW01000219.1:1143200-1143452	8:12008029-12008281	9:9756707-9756959	13:7514204-7514456	CM017894.1:8852804-8853144	2:9253375-9253627	NC_036786.1:12695798-12696050
zCNE_220	KN149871.1:7058-7193	8:17160827-17160942	CM015715.1:13958358-13958410	CM014084.1:17957397-17957449	HG916846.1:11470137-11470189		NC_051440.1:14287065-14287113	XXI:16798066-16798118	CYIF01000018.1:220965-221017	KV751345.1:4928533-4928585	KV884693.1:3908585-3908651	LG7:52461399-52461451	6:17247864-17247912	CM018549.1:16657266-16657323	CM020916.1:17239537-17239589			BDQW01000219.1:1140929-1140981	8:12010766-12010818	9:9758747-9758798	13:7516211-7516262	CM017894.1:8857280-8857363	2:9251677-9251725
zCNE_221	KN149871.1:7317-7410		CM015715.1:13958114-13958202	CM014084.1:17957605-17957693	HG916846.1:11470346-11470434	groupXIX:12344526-12344614	NC_051440.1:14286830-14286918	XXI:16797818-16797906	CYIF01000018.1:221182-221270	KV751345.1:4928289-4928377	KV884693.1:3908807-3908895	LG7:52461155-52461243	6:17247621-17247709	CM018549.1:16657061-16657152	CM020916.1:17239736-17239824	KI519691.1:392040-392128	NC_049697.1:13079222-13079310	BDQW01000219.1:1140682-1140770	8:12010976-12011064	9:9758949-9759037	13:7516415-7516503	CM017894.1:8857527-8857616	2:9251434-9251522	NC_036786.1:12700085-12700173
zCNE_222	KN149871.1:16489-16801	8:17153099-17153361	CM015715.1:13956210-13956355	CM014084.1:17959472-17959663	HG916846.1:11472292-11472443	groupXIX:12346305-12346486	NC_051440.1:14283936-14284081	XXI:16795866-16796030	CYIF01000018.1:223077-223266	KV751345.1:4926316-4926513	KV884693.1:3910652-3910757	LG7:52458896-52459048	6:17246040-17246185	CM018549.1:16653075-16653368	CM020916.1:17241628-17241779	KI519691.1:393288-393470	NC_049697.1:13077192-13077377	BDQW01000219.1:1138675-1138826	8:12012865-12013041	9:9760468-9760561	13:7517988-7518069	CM017894.1:8860366-8860668	2:9250122-9250240	NC_036786.1:12702303-12702455
zCNE_223	KN149871.1:17226-17671	8:17152440-17152825	CM015715.1:13955617-13955928	CM014084.1:17959949-17960260	HG916846.1:11472732-11473043	groupXIX:12346773-12347086	NC_051440.1:14283312-14283654	XXI:16795272-16795583	CYIF01000018.1:223555-223866	KV751345.1:4925765-4926074	KV884693.1:3911083-3911394	LG7:52458323-52458633	6:17245449-17245758	CM018549.1:16652484-16652843	CM020916.1:17242062-17242284	KI519691.1:393750-394016	NC_049697.1:13076725-13076947	BDQW01000219.1:1138082-1138393	8:12013315-12013628	9:9760869-9761101	13:7518377-7518687	CM017894.1:8861342-8861772	2:9249585-9249843	NC_036786.1:12702826-12702939
zCNE_224	KN149876.1:5764-5872	19:7208335-7208442	CM015721.1:16214162-16214266	CM014079.1:13858245-13858349	HG916832.1:11590657-11590761	groupXVI:11320957-11321043	NC_051435.1:10325887-10325973	XVIII:11828618-11828722	CYIF01000143.1:855936-856040	KV751321.1:15015816-15015913	KV884712.1:1056138-1056224	LG16:14756922-14757026	21:20488090-20488176	CM018545.1:23750435-23750537			NC_049701.1:11370174-11370260	BDQW01000052.1:10239396-10239500	9:20843838-20843942			CM017902.1:22301022-22301123	7:18549252-18549337	NC_036795.1:19840942-19841046
zCNE_225	KN149876.1:5901-6014	19:7208488-7208597		CM014079.1:13858371-13858479	HG916832.1:11590525-11590632	groupXVI:11321088-11321188	NC_051435.1:10325787-10325848	XVIII:11828488-11828593					21:20487948-20488039	CM018545.1:23750218-23750327	CM020920.1:15777965-15778059				9:20843967-20844069			CM017902.1:22301164-22301256
zCNE_226	KN149876.1:6427-6543	19:7209938-7210028	CM015721.1:16214874-16214981	CM014079.1:13858920-13859027	HG916832.1:11589886-11589993	groupXVI:11321628-11321735	NC_051435.1:10325176-10325267	XVIII:11827952-11828059	CYIF01000143.1:855169-855280	KV751321.1:15017256-15017362	KV884712.1:1056877-1056969	LG16:14756200-14756307	21:20487422-20487529	CM018545.1:23749511-23749609	CM020920.1:15777381-15777483	KI519867.1:360870-360953	NC_049701.1:11369483-11369590	BDQW01000052.1:10238643-10238750	9:20844522-20844629	1:20480648-20480732	2:14625797-14625879	CM017902.1:22301863-22301964	7:18550152-18550235	NC_036795.1:19840236-19840328
zCNE_227	KN149879.1:1057-1175	10:22295320-22295428																				CM017916.1:9412451-9412559
zCNE_228	KN149879.1:3300-3609	10:22297629-22297923	CM015718.1:11575439-11575750	CM014091.1:12633137-12633280	HG916833.1:15407223-15407366	groupXX:6710800-6710946		XIII:21714478-21714621	CYIF01000018.1:6879069-6879169	KV751343.1:4018005-4018148	KV884719.1:5194086-5194346		16:12393023-12393169	CM018541.1:13380784-13380866			NC_049688.1:24823142-24823284		17:15634518-15634826		Un_random:96626329-96626472	CM017916.1:9413341-9413641
zCNE_229	KN149879.1:6252-6409	10:22301578-22301734												CM018541.1:13382674-13382784								CM017916.1:9414887-9415032
zCNE_230	KN149879.1:6676-6899	10:22302094-22302294	CM015718.1:11577225-11577447	CM014091.1:12635090-12635317	HG916833.1:15404129-15404355	groupXX:6712696-6712925	NC_051445.1:18396746-18396966	XIII:21712444-21712671	CYIF01000018.1:6880827-6881043	KV751343.1:4019849-4020069	KV884719.1:5192250-5192469	LG11:9664292-9664512	16:12389308-12389520		CM020915.1:15214326-15214552	KI519610.1:1172258-1172485	NC_049688.1:24821224-24821451	BDQW01000191.1:8025958-8026185	17:15636494-15636721	7:10520054-10520283	Un_random:96624723-96624952	CM017916.1:9415339-9415534	3:22254227-22254454	NC_036790.1:8173645-8173865
zCNE_231	KN149881.1:6834-6933																					CM017911.1:1782448-1782530
zCNE_232	KN149881.1:6834-6937																					CM017911.1:1782448-1782530
zCNE_233	KN149882.1:1501-1580	7:23933716-23933794	CM015732.1:5278639-5278709	CM014099.1:27111830-27111908	HG916850.1:5563212-5563290	groupIV:21793652-21793726		XII:28197349-28197427	CYIF01000203.1:841502-841573	KV751390.1:808235-808313	KV884904.1:637137-637215	LG17:3512670-3512748	23:2220288-2220366	CM018558.1:12139754-12139825	CM020931.1:19829162-19829233	KI519928.1:468727-468804	NC_049689.1:11024633-11024700	BDQW01000138.1:14346668-14346739	14:8837644-8837711	18:9201489-9201567	19:6417881-6417959	CM017897.1:4179705-4179753	17:18054606-18054683	NC_036796.1:32739798-32739874
zCNE_234	KN149884.1:39807-39952																					CM017913.1:3864104-3864248
zCNE_235	KN149890.1:5314-5484	3:54709294-54709427												CM018559.1:16377276-16377414								CM017910.1:3892274-3892329
zCNE_236	KN149892.1:14633-14741	2:10520463-10520561
zCNE_237	KN149893.1:4085-4313	APWO02000129.1:280792-281019	CM015721.1:18294949-18295179	CM014079.1:17397690-17397920	HG916832.1:9296913-9297143	groupXVI:13066460-13066690	NC_051435.1:8221215-8221445	XVIII:9524238-9524468	CYIF01000305.1:26462-26692	KV751348.1:10154660-10154890	KV884776.1:1698637-1698867	LG16:12277158-12277388	21:18062870-18063100	CM018545.1:263377-263601	CM020920.1:13177646-13177875	KI519694.1:807956-808186	NC_049701.1:9426338-9426568	BDQW01000052.1:7848018-7848248	9:23691782-23692012	1:21928691-21928921	2:16076869-16077098	SOYY01000218.1:6367-6594	7:21072197-21072427	NC_036795.1:22983450-22983680
zCNE_238	KN149899.1:8412-8577	3:643524-643635		CM014090.1:32624658-32624749	HG916830.1:3505306-3505397				CYIF01000028.1:1781237-1781306	KV751364.1:2045498-2045567	KV884867.1:730030-730099	LG14:3383675-3383767	13:29611580-29611661	CM018567.1:15677889-15678000		KI519789.1:509861-509948	NC_049690.1:2455775-2455861	BDQW01000153.1:548113-548182		11:1090941-1091010	16:8656040-8656109	CM017901.1:6165362-6165509	18:31282587-31282674	NC_036793.1:3414041-3414110
zCNE_239	KN149899.1:12005-12155	3:639633-639719												CM018567.1:15678488-15678642								CM017901.1:6163385-6163529
zCNE_240	KN149900.1:1236-1333			CM014090.1:10539730-10539792	HG916830.1:20827505-20827560			VII:20716082-20716144	CYIF01000419.1:68602-68664									BDQW01000330.1:1489185-1489247	2:10157348-10157410			CM017917.1:12896041-12896110
zCNE_241	KN149900.1:3169-3274													CM018554.1:11921798-11921862								CM017917.1:12896933-12897029
zCNE_242	KN149900.1:3466-3641	1:24655501-24655641												CM018554.1:11922083-11922220								CM017917.1:12897229-12897402
zCNE_243	KN149903.1:7165-7571	4:11692162-11692549	CM015712.1:38038254-38038434	CM014094.1:18538053-18538221	HG916828.1:13205077-13205245	groupVI:11347064-11347232	NC_051451.1:16879216-16879396	III:18849364-18849532	CYIF01000138.1:791964-792132	KV751325.1:8659677-8659845	KV884691.1:1057460-1057640	LG13:14273612-14273792	15:19454478-19454658	CM018552.1:19025160-19025388	CM020927.1:14572844-14573012	KI519622.1:2406937-2407117	NC_049702.1:5621825-5621993	BDQW01000478.1:3404063-3404231	15:23984833-23985001	4:10405814-10405982		CM017893.1:2518705-2519098	22:17451930-17452110	NC_036792.1:13090405-13090585
zCNE_244	KN149903.1:9971-10253	4:11694157-11694431												CM018552.1:19024483-19024759								CM017893.1:2520439-2520710
zCNE_245	KN149903.1:10309-10409	4:11694471-11694556																				CM017893.1:2520808-2520873
zCNE_246	KN149904.1:898-995	4:11697373-11697443												CM018552.1:19023248-19023317								CM017893.1:2521714-2521782
zCNE_247	KN149904.1:7150-7353	4:11701959-11702125	CM015712.1:38040189-38040343	CM014094.1:18536129-18536283	HG916828.1:13203168-13203322	groupVI:11345133-11345287	NC_051451.1:16877344-16877498	III:18847446-18847600	CYIF01000138.1:790053-790207	KV751325.1:8661581-8661735	KV884691.1:1055552-1055708	LG13:14275542-14275696	15:19456406-19456560	CM018552.1:19020759-19020926	CM020927.1:14574762-14574916	KI519622.1:2404340-2404494	NC_049702.1:5623766-5623920	BDQW01000478.1:3402155-3402309	15:23986760-23986914	4:10407666-10407820	17:7301604-7301758	CM017893.1:2523707-2523888	22:17449359-17449513	NC_036792.1:13092330-13092421
zCNE_248	KN149904.1:12976-13155	4:11707558-11707656												CM018552.1:19015701-19015786								CM017893.1:2526120-2526273
zCNE_249	KN149904.1:13195-13346	4:11707335-11707461												CM018552.1:19015494-19015604								CM017893.1:2526336-2526459
zCNE_250	KN149904.1:15371-15503	4:11709663-11709758																				CM017893.1:2527465-2527584
zCNE_251	KN149904.1:16904-17214	4:11711884-11712156												CM018552.1:19010823-19011103								CM017893.1:2528538-2528843
zCNE_252	KN149904.1:20665-20761																					CM017893.1:2529805-2529899
zCNE_253	KN149904.1:20971-21079	4:11714733-11714850												CM018552.1:19009911-19010023								CM017893.1:2530115-2530232
zCNE_254	KN149904.1:22462-22567	4:11715755-11715853																				CM017893.1:2530471-2530543
zCNE_255	KN149904.1:22700-22973	4:11716858-11717128												CM018552.1:19009071-19009342								CM017893.1:2530704-2530970
zCNE_256	KN149904.1:25796-26035	4:11718775-11718993												CM018552.1:19007591-19007672								CM017893.1:2531761-2531925
zCNE_257	KN149904.1:29855-29998	4:11722477-11722563												CM018552.1:19006418-19006509								CM017893.1:2533261-2533329
zCNE_258	KN149904.1:32616-32936	4:11724040-11724307												CM018552.1:19005182-19005432								CM017893.1:2534926-2535179
zCNE_259	KN149904.1:32992-33124	4:11724465-11724545																				CM017893.1:2535291-2535415
zCNE_260	KN149904.1:35164-35444	4:11731145-11731379												CM018552.1:19004230-19004430								CM017893.1:2536422-2536694
zCNE_261	KN149904.1:37732-38082	4:11733725-11734051												CM018552.1:19002815-19003145								CM017893.1:2538172-2538470
zCNE_262	KN149904.1:41623-42094	4:11738973-11739407												CM018552.1:19000450-19000882								CM017893.1:2538805-2539235
zCNE_263	KN149904.1:45758-46116	4:11743987-11744325	CM015712.1:38044759-38044860	CM014094.1:18531333-18531422	HG916828.1:13198541-13198633	groupVI:11340818-11340919	NC_051451.1:16872955-16873056	III:18842679-18842768	CYIF01000138.1:785313-785417	KV751325.1:8666108-8666200	KV884691.1:1050887-1050988	LG13:14279925-14280026	15:19460572-19460673	CM018552.1:18998874-18999187	CM020927.1:14579212-14579313	KI519622.1:2400078-2400167	NC_049702.1:5628334-5628411	BDQW01000478.1:3397522-3397623	15:23991527-23991628	4:10411850-10411939	17:7297374-7297463	CM017893.1:2539541-2539782	22:17445075-17445164
zCNE_264	KN149904.1:50086-50223	4:11745414-11745526												CM018552.1:18996619-18996717								CM017893.1:2541129-2541210
zCNE_265	KN149904.1:50505-50859	4:11749898-11750228												CM018552.1:18996023-18996312								CM017893.1:2541496-2541815
zCNE_266	KN149904.1:53752-53916	4:11754984-11755146												CM018552.1:18994392-18994546								CM017893.1:2543663-2543820
zCNE_267	KN149904.1:57902-58092	4:11756395-11756540												CM018552.1:18992020-18992153								CM017893.1:2545029-2545217
zCNE_268	KN149904.1:62833-63275	4:11758602-11759032	CM015712.1:38046516-38046727	CM014094.1:18529416-18529627	HG916828.1:13196654-13197062	groupVI:11338910-11339072	NC_051451.1:16871064-16871275	III:18840768-18840979	CYIF01000138.1:783443-783654	KV751325.1:8667855-8668066	KV884691.1:1049037-1049248	LG13:14281724-14281935	15:19462329-19462540	CM018552.1:18990868-18991304	CM020927.1:14580991-14581202	KI519622.1:2396323-2396534	NC_049702.1:5630139-5630288	BDQW01000478.1:3395644-3395855	15:23993101-23993509	4:10413598-10413809	17:7295519-7295730	CM017893.1:2547179-2547524	22:17441370-17441581	NC_036792.1:13098469-13098680
zCNE_269	KN149904.1:63318-63587	4:11759132-11759359	CM015712.1:38046749-38046974	CM014094.1:18529170-18529394	HG916828.1:13196408-13196632	groupVI:11338664-11338888	NC_051451.1:16870837-16870994	III:18840522-18840746	CYIF01000138.1:783197-783421	KV751325.1:8668088-8668312	KV884691.1:1048791-1049015	LG13:14281957-14282181	15:19462593-19462789	CM018552.1:18990591-18990804	CM020927.1:14581307-14581428	KI519622.1:2396067-2396240	NC_049702.1:5630395-5630536	BDQW01000478.1:3395398-3395622	15:23993531-23993755	4:10413831-10414055	17:7295272-7295497	CM017893.1:2547586-2547854	22:17441114-17441308	NC_036792.1:13098753-13098926
zCNE_270	KN149904.1:68010-68205	4:11763274-11763413												CM018552.1:18987587-18987723								CM017893.1:2551137-2551331
zCNE_271	KN149904.1:70905-71018	4:11765689-11765760												CM018552.1:18987072-18987161								CM017893.1:2552781-2552891
zCNE_272	KN149904.1:71107-71203																					CM017893.1:2552986-2553068
zCNE_273	KN149904.1:74599-74703																					CM017893.1:2554369-2554444
zCNE_274	KN149904.1:82365-82617	4:11773106-11773347	CM015712.1:38049565-38049672	CM014094.1:18526416-18526522	HG916828.1:13193684-13193791	groupVI:11335926-11336031	NC_051451.1:16868089-16868173	III:18837794-18837901	CYIF01000138.1:780483-780590	KV751325.1:8670880-8670987	KV884691.1:1043440-1043544	LG13:14284793-14284900	15:19466571-19466678	CM018552.1:18982172-18982408	CM020927.1:14584100-14584205	KI519622.1:2392267-2392374		BDQW01000478.1:3392666-3392773	15:23996331-23996438	4:10416621-10416728	17:7292614-7292721	CM017893.1:2557490-2557731	22:17437386-17437493	NC_036792.1:13101536-13101643
zCNE_275	KN149904.1:88159-88334	4:11776827-11776976												CM018552.1:18979590-18979745								CM017893.1:2558576-2558750
zCNE_276	KN149906.1:22573-22771	APWO02001558.1:24657-24818												CM018569.1:532473-532632								CM017913.1:26984376-26984540
zCNE_277	KN149906.1:22590-22763	APWO02001558.1:24657-24818												CM018569.1:532473-532632								CM017899.1:24824956-24825107
zCNE_278	KN149906.1:35851-35950	APWO02001063.1:397653-397703
zCNE_279	KN149907.1:2381-2528	6:22537904-22538000		CM014096.1:3412845-3412954	HG916835.1:15146426-15146535			XXIII:1468358-1468468	CYIF01000085.1:1864051-1864160	KV751334.1:31663639-31663748	KV884691.1:9669186-9669295	LG9:10072504-10072613				KI519682.1:25961-26071		BDQW01001124.1:3782316-3782425				CM017893.1:4154201-4154327	21:2778692-2778802	NC_036788.1:14169177-14169275
zCNE_280	KN149909.1:16702-16855	22:17219502-17219643			HG916837.1:16468071-16468192	scaffold_27:2856681-2856800	NC_051433.1:13897928-13897983			KV751324.1:21115672-21115732	KV884777.1:1131886-1131999			CM018560.1:328995-329137			NC_049693.1:13369244-13369316		6:20690321-20690442	19:8390326-8390447	11:6836268-6836391	CM017906.1:412008-412129
zCNE_281	KN149921.1:25554-25674	7:12541679-12541778	CM015732.1:7136522-7136613	CM014099.1:22700442-22700545	HG916850.1:6359155-6359243		NC_051447.1:17724078-17724179		CYIF01000177.1:623765-623847		KV884739.1:668362-668453	LG17:4556764-4556867			CM020931.1:18884829-18884920	KI519619.1:734368-734471	NC_049689.1:14168552-14168634	BDQW01000138.1:13508089-13508179	14:7935081-7935162	18:8776128-8776233	19:6031044-6031134	CM017897.1:13164679-13164775
zCNE_282	KN149922.1:1922-2162	12:28046823-28047019	CM015715.1:4859641-4859835	CM014078.1:40123821-40124019	HG916842.1:3069862-3070056		NC_051452.1:8256375-8256460	XIX:10130574-10130772	CYIF01000180.1:1036200-1036396		KV884849.1:706339-706533	LG23:22170137-22170332		CM018566.1:2491696-2491910	CM020932.1:12179092-12179284		NC_049688.1:8397406-8397491	BDQW01000019.1:128570-128655	24:14780259-14780456			CM017896.1:28537510-28537706		NC_036801.1:22109529-22109724
zCNE_283	KN149922.1:4543-4675	12:28043869-28043981	CM015715.1:4856719-4856803	CM014078.1:40121980-40122063	HG916842.1:3067181-3067268	groupI:22710983-22711067		XIX:10132707-10132790	CYIF01000180.1:1038955-1039039	KV751405.1:1131232-1131316		LG23:22166353-22166437			CM020932.1:12182862-12182946			BDQW01000019.1:126161-126245	24:14776896-14776980	8:7406191-7406275	3:2207204-2207288	CM017896.1:28536269-28536381		NC_036801.1:22113244-22113328
zCNE_284	KN149923.1:3274-3445	APWO02001228.1:17385-17548																				CM017909.1:18008620-18008766
zCNE_285	KN149923.1:15503-15617	APWO02001789.1:314640-314715																				CM017909.1:18004373-18004472
zCNE_286	KN149923.1:33798-33893																					CM017909.1:17998882-17998939
zCNE_287	KN149923.1:33894-34094	APWO02001789.1:307715-307890	CM015720.1:10066605-10066689	CM014083.1:23599912-23600078	HG916839.1:12374241-12374410	groupIV:13649350-13649449		I:39190982-39191148	CYIF01000064.1:2326623-2326744	KV751330.1:4465403-4465572	KV884690.1:841381-841450	LG2:29260327-29260488	10:20063129-20063221		CM020918.1:15357911-15358030	KI519738.1:524986-525072	NC_049700.1:16193245-16193340	BDQW01000161.1:2485967-2486135	18:19983195-19983378	14:8766358-8766456		CM017909.1:17998650-17998835	23:21853322-21853408	NW_020193502.1:29650-29812
zCNE_288	KN149927.1:1005-1217	4:20192034-20192182	CM015731.1:15498954-15499074	CM014098.1:19922793-19922929	HG916838.1:1877193-1877329	groupV:7296584-7296724	NC_051431.1:33955036-33955140	XVI:12830661-12830797	CYIF01000292.1:433560-433696	KV751339.1:10302665-10302812	KV885080.1:201543-201678	LG8:24679813-24679939		CM018552.1:4352306-4352448	CM020929.1:22522273-22522409	KI519614.1:3472140-3472255	NC_049705.1:8269543-8269679	BDQW01000068.1:14948605-14948742	20:8433540-8433675	1:9448379-9448514	2:5127716-5127847	CM017893.1:16397033-16397244	10:21599724-21599831	NC_036787.1:3925018-3925144
zCNE_289	KN149927.1:8819-8911	4:20205147-20205207												CM018552.1:4341805-4341863								CM017893.1:16403811-16403902
zCNE_290	KN149928.1:2156-2268	APWO02001009.1:109456-109534																				CM017912.1:11601856-11601967
zCNE_291	KN149928.1:7029-7228	APWO02001009.1:116662-116814	CM015723.1:18576507-18576555	CM014087.1:33951995-33952043	HG916841.1:7627970-7628019	scaffold_68:505370-505418		JRPU02000046.1:800117-800165	CYIF01000253.1:551174-551222		KV884794.1:730651-730700				CM020913.1:15826361-15826409			BDQW01000043.1:1312904-1312952				CM017912.1:11599594-11599792
zCNE_292	KN149940.1:1881-2043	8:20333672-20333799																				CM017894.1:5090036-5090168
zCNE_293	KN149940.1:8543-8643																					CM017894.1:5093888-5093986
zCNE_294	KN149943.1:25188-25276	2:3681313-3681382
zCNE_295	KN149944.1:17848-17985	14:37470141-37470262												CM018555.1:22602298-22602424								CM017898.1:1431795-1431921
zCNE_296	KN149948.1:6874-6991	25:9656028-9656139		CM014083.1:2248435-2248529	HG916851.1:86714612-86714711	scaffold_54:708255-708371		X:16433010-16433104		KV751327.1:3732517-3732631	KV884693.1:1107021-1107084	MKQE02000687.1:12703-12789	19:24252671-24252787	CM018542.1:23490607-23490690	CM020928.1:23072162-23072278		NC_049694.1:187175-187273	BDQW01000266.1:482797-482891	5:5406564-5406677			CM017915.1:1760301-1760378		NC_036793.1:37850735-37850783
zCNE_297	KN149949.1:43761-43865	14:25755105-25755179																				CM017898.1:1775170-1775243
zCNE_298	KN149949.1:58356-58480	14:25739259-25739377		CM014093.1:24813279-24813345	HG916836.1:9382800-9382866	groupXIV:2810750-2810816		IX:2874319-2874385	CYIF01000102.1:848786-848852			LG7:16166133-16166199		CM018555.1:17849142-17849218	CM020925.1:24332897-24332963		NC_049703.1:13310438-13310503	BDQW01000853.1:142481-142547	12:20007686-20007752	6:6454942-6455011	4:6279674-6279746	CM017898.1:1772311-1772434		NC_036786.1:48928229-48928295
zCNE_299	KN149956.1:596-697	9:4337685-4337765	CM015727.1:9629404-9629487	CM014095.1:21675650-21675733	HG916829.1:14525449-14525532	groupXV:9660749-9660832	NC_051439.1:10106185-10106268	XXIV:8095428-8095511	CYIF01000100.1:3731379-3731462	KV751346.1:2216540-2216623	KV884701.1:4465249-4465332	LG19:15527995-15528078	22:6708248-6708331	CM018550.1:22203551-22203635	CM020928.1:16492189-16492269	KI519788.1:62526-62609		BDQW01000149.1:8648109-8648192	16:11253675-11253758	2:6839847-6839930	10:7841328-7841411	CM017907.1:23007042-23007126	19:1562078-1562161	NC_036798.1:19995161-19995244
zCNE_300	KN149956.1:1667-1790	9:4333450-4333543	CM015727.1:9628159-9628267	CM014095.1:21677298-21677384	HG916829.1:14526606-14526705	groupXV:9659572-9659672	NC_051439.1:10105566-10105675	XXIV:8093667-8093783	CYIF01000100.1:3730445-3730545	KV751346.1:2215935-2216021	KV884701.1:4466231-4466350	LG19:15529184-15529284	22:6708915-6709025	CM018550.1:22199871-22199985	CM020928.1:16491326-16491437	KI519788.1:61404-61489		BDQW01000149.1:8647157-8647257	16:11252975-11253086	2:6839274-6839374	10:7841850-7841959	CM017907.1:23007902-23007995	19:1559586-1559671	NC_036798.1:19994342-19994442
zCNE_301	KN149958.1:7123-7258	14:37509518-37509619												CM018555.1:22574161-22574237								CM017898.1:1452597-1452716
zCNE_302	KN149958.1:10617-10739	14:37510830-37510897
zCNE_303	KN149958.1:13126-13302	14:37511608-37511770	CM015728.1:8023639-8023791	CM014093.1:14612048-14612197	HG916836.1:11190053-11190202	groupXIV:4153998-4154125	NC_051443.1:13998769-13998918	IX:10799954-10800103	CYIF01000102.1:2713642-2713791	KV751320.1:3790414-3790563	KV884737.1:467862-467989	LG7:18408957-18409065	12:9613623-9613772	CM018555.1:22573276-22573413	CM020925.1:22156696-22156845	KI519710.1:1123614-1123741	NC_049703.1:11536204-11536353	BDQW01000450.1:459890-460039	12:19312034-19312152	6:5365091-5365235	4:7398128-7398274	CM017898.1:1455604-1455738	8:17228428-17228555	NC_036786.1:46513272-46513421
zCNE_304	KN149958.1:32372-32499	14:37517565-37517646	CM015728.1:8017105-8017171	CM014093.1:14604425-14604491	HG916836.1:11179040-11179106	groupXIV:4149168-4149233	NC_051443.1:13990636-13990702	IX:10807827-10807893	CYIF01000102.1:2705340-2705406	KV751320.1:3799891-3799970	KV884737.1:460567-460633	LG7:18400915-18400981	12:9620875-9620941	CM018555.1:22568282-22568364	CM020925.1:22163814-22163880	KI519710.1:1112741-1112807	NC_049703.1:11543193-11543259	BDQW01000450.1:468447-468513	12:19320680-19320746	6:5362753-5362819	4:7400815-7400881	CM017898.1:1460577-1460665	8:17238957-17239023	NC_036786.1:46521278-46521344
zCNE_305	KN149958.1:38201-38320	14:37520859-37520938												CM018555.1:22563707-22563798								CM017898.1:1462902-1463008
zCNE_306	KN149968.1:21238-21339																					CM017913.1:3806734-3806832
zCNE_307	KN149968.1:54422-54549	APWO02000061.1:537631-537747
zCNE_308	KN149968.1:74787-74901	APWO02000061.1:525705-525799									KV884819.1:1081723-1081778			CM018553.1:17390334-17390428								CM017913.1:3787738-3787831
zCNE_309	KN149969.1:1289-1503	APWO02000070.1:885199-885414	CM015730.1:2874267-2874344	CM014096.1:19872788-19873005	HG916835.1:2858019-2858233	groupXXI:2438919-2439136	NC_051450.1:21784435-21784652	XXIII:16007583-16007682	CYIF01000822.1:41351-41568	KV751334.1:4983085-4983301		LG9:25957126-25957343	20:11315592-11315686	CM018541.1:31467806-31467867	CM020930.1:9359587-9359663	KI519803.1:839535-839634	NC_049708.1:7777529-7777626	BDQW01000216.1:4998240-4998453	19:11228150-11228367	10:2005260-2005475	Un_random:10611390-10611604	CM017914.1:4273172-4273378	21:17428742-17428841	NW_020192343.1:847287-847500
zCNE_310	KN149969.1:10147-10395	22:23711547-23711757																				CM017911.1:8187255-8187379
zCNE_311	KN149979.1:3728-3879	3:15358476-15358635												CM018562.1:12251020-12251168								CM017914.1:3879363-3879513
zCNE_312	KN150000.1:9930-10027	21:14872214-14872289	CM015724.1:16094245-16094315	CM014101.1:11606901-11606976	HG916843.1:8366587-8366660	groupVII:5898311-5898382	NC_051436.1:8123692-8123763	III:8453954-8454029	CYIF01000018.1:12219819-12219892	KV751366.1:3089071-3089146	KV884801.1:1326971-1327045	LG3:12749447-12749520	18:10019792-10019865	CM018568.1:4789892-4789970	CM020922.1:13677011-13677081	AYCK01029342.1:15330-15406		BDQW01000309.1:1621562-1621635	10:32229424-32229496	8:18445202-18445276	Un_random:11787193-11787265	CM017895.1:370293-370403	14:15525483-15525560	NC_036782.1:25559590-25559659
zCNE_313	KN150000.1:10098-10197	21:14872428-14872511	CM015724.1:16094447-16094512	CM014101.1:11606697-11606773		groupVII:5898516-5898561		III:8453751-8453826		KV751366.1:3088861-3088931			18:10019991-10020066	CM018568.1:4790086-4790161	CM020922.1:13676811-13676875	AYCK01029342.1:15516-15586	NC_049689.1:7930921-7930990		10:32229630-32229672	8:18445420-18445464	Un_random:11787414-11787458	CM017895.1:370463-370540	14:15525669-15525738	NC_036782.1:25559793-25559856
zCNE_314	KN150000.1:10388-10644	21:14872739-14872978	CM015724.1:16094695-16094921	CM014101.1:11606295-11606521	HG916843.1:8365980-8366206	groupVII:5898762-5898988	NC_051436.1:8123073-8123271	III:8453348-8453574	CYIF01000018.1:12220269-12220495	KV751366.1:3088447-3088681	KV884801.1:1327423-1327649	LG3:12748840-12749067	18:10020244-10020469	CM018568.1:4790367-4790586	CM020922.1:13676402-13676628	AYCK01029342.1:15779-15997	NC_049689.1:7931172-7931398	BDQW01000309.1:1620957-1621183	10:32229873-32230099	8:18445640-18445870	Un_random:11787631-11787861	CM017895.1:370719-370965	14:15525936-15526154	NC_036782.1:25560038-25560148
zCNE_315	KN150000.1:10820-10968	21:14873230-14873356		CM014101.1:11605945-11606068	HG916843.1:8365630-8365753	groupVII:5899216-5899336	NC_051436.1:8122737-8122841	III:8452998-8453121	CYIF01000018.1:12220721-12220844	KV751366.1:3088109-3088216		LG3:12748501-12748606		CM018568.1:4790811-4790940			NC_049689.1:7931636-7931732		10:32230324-32230447			CM017895.1:371122-371259		NC_036782.1:25560499-25560604
zCNE_316	KN150000.1:14093-14219	21:14876660-14876756	CM015724.1:16097051-16097136	CM014101.1:11604034-11604119	HG916843.1:8363685-8363770	groupVIII:10248631-10248720	NC_051436.1:8121037-8121123	III:8450974-8451059	CYIF01000018.1:12222790-12222875	KV751319.1:6338475-6338552	KV884801.1:1329772-1329837	LG15:33693715-33693792	18:10023136-10023221	CM018568.1:4794483-4794580		KI519620.1:1494719-1494808		BDQW01000309.1:1618589-1618674	10:32232193-32232278	20:12021334-12021411	1:18895093-18895182	CM017895.1:373079-373169	14:15531143-15531230
zCNE_317	KN150000.1:14112-14219	21:14876660-14876756	CM015724.1:16097051-16097136	CM014101.1:11604034-11604119	HG916843.1:8363685-8363770	groupVIII:10248631-10248720	NC_051436.1:8121037-8121123	III:8450974-8451059	CYIF01000018.1:12222790-12222875	KV751319.1:6338475-6338552	KV884801.1:1329772-1329837	LG15:33693715-33693792	18:10023136-10023221	CM018568.1:4794483-4794580		KI519620.1:1494719-1494808		BDQW01000309.1:1618589-1618674	10:32232193-32232278	20:12021334-12021411	1:18895093-18895182	CM017895.1:373079-373169	14:15531143-15531230
zCNE_318	KN150000.1:14695-14835	21:14878283-14878386	CM015724.1:16097914-16098008		HG916843.1:8362862-8362967							LG3:12745660-12745765		CM018568.1:4795994-4796099					10:32233065-32233160			CM017895.1:373587-373726		NC_036782.1:25565199-25565304
zCNE_319	KN150000.1:17499-17664	21:14880402-14880514	CM015724.1:16099941-16100000	CM014101.1:11601748-11601816	HG916843.1:8360991-8361059			III:8448594-8448661	CYIF01000018.1:12225679-12225747					CM018568.1:4797201-4797266				BDQW01000309.1:1615622-1615690	10:32235024-32235092
zCNE_320	KN150000.1:21228-21402	21:14892478-14892632	CM015724.1:16104677-16104796	CM014101.1:11596945-11597066	HG916843.1:8355865-8355986	groupVII:5907328-5907450	NC_051436.1:8112290-8112415	III:8443728-8443849	CYIF01000018.1:12230057-12230178	KV751366.1:3077823-3077937	KV884801.1:1338302-1338423	LG3:12739447-12739573	18:10029689-10029742	CM018568.1:4802628-4802764	CM020922.1:13666633-13666685	AYCK01029313.1:3490-3532	NC_049689.1:7941162-7941205	BDQW01000309.1:1610571-1610692	10:32239902-32240019	8:18452577-18452688	Un_random:11794758-11794868		14:15541448-15541490	NC_036782.1:25571363-25571409
zCNE_321	KN150000.1:22678-22817	21:14894202-14894304												CM018568.1:4804276-4804387
zCNE_322	KN150000.1:28315-28467	21:14898864-14898956
zCNE_323	KN150000.1:52212-52372	21:14924030-14924202												CM018568.1:4821428-4821586								CM017895.1:379543-379689
zCNE_324	KN150000.1:60408-60733	21:14931957-14932237												CM018568.1:4826803-4827003								CM017895.1:385208-385457
zCNE_325	KN150002.1:7841-7944	APWO02000777.1:51573-51673	CM015715.1:3411378-3411451	CM014078.1:33406838-33406911	HG916842.1:1439831-1439904		NC_051452.1:5927862-5927936	XIX:7275544-7275617	CYIF01000116.1:1475501-1475574	KV751406.1:405094-405180	KV884704.1:2003756-2003829	LG23:18773655-18773756	2:2990429-2990530	CM018542.1:30784033-30784119	CM020932.1:18911416-18911489	KI519839.1:375181-375282	NC_049688.1:10196036-10196109	BDQW01000018.1:1576684-1576757	24:17607845-17607918	8:9311076-9311162	3:599251-599337	CM017905.1:20034914-20035012	24:12130799-12130884
zCNE_326	KN150006.1:5286-5455	16:9322460-9322559																				CM017899.1:12978375-12978520
zCNE_327	KN150006.1:7368-7476	16:9324394-9324473																				CM017899.1:12977967-12978016
zCNE_328	KN150009.1:10407-10520	23:30678833-30678916												CM018563.1:13856192-13856308								CM017908.1:9254197-9254265
zCNE_329	KN150009.1:12677-12856	23:30679442-30679580												CM018563.1:13856748-13856883								CM017908.1:9253549-9253717
zCNE_330	KN150009.1:15922-16149	23:30680499-30680724												CM018563.1:13857668-13857893								CM017908.1:9252529-9252681
zCNE_331	KN150009.1:16992-17116	23:30682879-30682964												CM018563.1:13862048-13862153								CM017908.1:9251672-9251786
zCNE_332	KN150011.1:618-730	3:16569517-16569633																				CM017914.1:3549968-3550078
zCNE_333	KN150017.1:18491-18683	APWO02001197.1:16680-16836												CM018559.1:11771729-11771889								CM017910.1:1839616-1839718
zCNE_334	KN150017.1:23211-23370																					CM017910.1:1839171-1839313
zCNE_335	KN150017.1:23229-23370																					CM017910.1:1839171-1839266
zCNE_336	KN150017.1:23398-23509	APWO02001197.1:15556-15670																				CM017910.1:1839039-1839084
zCNE_337	KN150020.1:318-425	21:3008092-3008188							CYIF01002327.1:3844-3918									BDQW01000230.1:4110805-4110879
zCNE_338	KN150021.1:2417-2528	APWO02000066.1:1484147-1484223	CM015712.1:23588025-23588090	CM014097.1:15568765-15568858	HG916849.1:6013986-6014078	groupX:13394608-13394701	NC_051434.1:21092545-21092636	XIII:3962279-3962371	CYIF01000126.1:1964120-1964212	KV751379.1:2331440-2331530	KV884842.1:294744-294836	LG22:32327010-32327100				KI519959.1:502215-502308		BDQW01000202.1:1264198-1264290	3:27020523-27020615	12:6376631-6376722	21:5195355-5195445	CM017908.1:2940892-2940953	13:28337641-28337730	NC_036800.1:27064369-27064416
zCNE_339	KN150021.1:17311-17512	APWO02000066.1:1491541-1491693	CM015712.1:23578674-23578831	CM014097.1:15561519-15561638	HG916849.1:6022077-6022196	groupX:13390717-13390835	NC_051434.1:21086771-21086929	XIII:3955175-3955294	CYIF01000126.1:1970950-1971069	KV751379.1:2341545-2341702	KV884842.1:285091-285248	LG22:32316649-32316802	11:24613994-24614113			KI519959.1:509602-509722	NC_049694.1:24418345-24418502	BDQW01000202.1:1270205-1270324	3:27010131-27010250	12:6380427-6380585	21:5198197-5198358	CM017908.1:2948283-2948480	13:28346159-28346279	NC_036800.1:27074381-27074534
zCNE_340	KN150022.1:240-372	3:46925653-46925770	CM015729.1:8185195-8185244	CM014086.1:21903380-21903447	HG916834.1:7711116-7711183	groupXVIII:14664018-14664068	NC_051448.1:14935424-14935491	JRPU02005912.1:512-579	CYIF01000117.1:2294222-2294289		KV884750.1:1033494-1033561	LG15:5103045-5103116	24:9912367-9912441	CM018559.1:11829007-11829065		KI519931.1:642606-642673	NC_049707.1:8296952-8297019	BDQW01000025.1:8846643-8846710	22:24628748-24628797			CM017910.1:1877145-1877264	15:15667138-15667205	NC_036794.1:4687598-4687669
zCNE_341	KN150022.1:6582-6744	3:46927721-46927848	CM015729.1:8188762-8188891	CM014086.1:21907483-21907612	HG916834.1:7715504-7715633	groupXVIII:14666719-14666848	NC_051448.1:14927996-14928126	XI:14441789-14441918	CYIF01000117.1:2289509-2289638	KV751328.1:2965225-2965354	KV884750.1:1028452-1028579	LG15:5109894-5110023	24:9902996-9903125	CM018559.1:11827880-11828021		KI519931.1:648223-648352	NC_049707.1:8300696-8300748	BDQW01000025.1:8852253-8852382	22:24624281-24624410	16:6549283-6549411	14:7129056-7129184	CM017910.1:1875175-1875313	15:15660317-15660446	NC_036794.1:4694735-4694787
zCNE_342	KN150022.1:16529-16636	3:46935361-46935452	CM015729.1:8191993-8192071	CM014086.1:21910624-21910702	HG916834.1:7718743-7718821	groupXVIII:14669148-14669199		XI:14438695-14438773	CYIF01000117.1:2286101-2286179	KV751328.1:2968347-2968410	KV884750.1:1025291-1025369		24:9895955-9896016	CM018559.1:11814969-11815070		KI519931.1:658425-658485	NC_049707.1:8303903-8303972	BDQW01000025.1:8855684-8855762	22:24621101-24621179	16:6551618-6551721	14:7126771-7126849	CM017910.1:1870942-1871043
zCNE_343	KN150022.1:37064-37329	3:46947180-46947411												CM018559.1:11811459-11811687								CM017910.1:1868145-1868394
zCNE_344	KN150022.1:75157-75254													CM018559.1:11792354-11792450								CM017910.1:1849968-1850067
zCNE_345	KN150022.1:76120-76314	3:46991971-46992165	CM015729.1:8218118-8218273	CM014086.1:21935360-21935502	HG916834.1:7745640-7745782	groupXVIII:14684121-14684237	NC_051448.1:14888584-14888716	XI:14408046-14408188	CYIF01000117.1:2262548-2262710	KV751328.1:2991139-2991270	KV884750.1:999365-999527	LG15:5161619-5161781	24:9845163-9845327	CM018559.1:11785639-11785831	CM020926.1:15008436-15008598	KI520044.1:420389-420551	NC_049707.1:8327883-8328045	BDQW01000025.1:8880138-8880300	22:24589814-24589976	16:6568517-6568678	14:7110571-7110705	CM017910.1:1848401-1848571	15:15614505-15614663	NC_036794.1:4734396-4734558
zCNE_346	KN150028.1:472-581	24:31413786-31413892																				CM017909.1:15553158-15553254
zCNE_347	KN150028.1:990-1118	24:31415928-31416038		CM014083.1:1800589-1800695					CYIF01000134.1:389414-389517								NC_049700.1:24289326-24289423	BDQW01000645.1:2453817-2453921			1_random:271503-271603	CM017909.1:15553680-15553794
zCNE_348	KN150028.1:1227-1339	24:31416051-31416153		CM014083.1:1800704-1800794				I:31827752-31827842						CM018547.1:2779314-2779407								CM017909.1:15553805-15553915
zCNE_349	KN150028.1:17773-17981	24:31422300-31422492												CM018547.1:2776086-2776212								CM017909.1:15555718-15555907
zCNE_350	KN150028.1:18561-18661																					CM017909.1:15556557-15556645
zCNE_351	KN150029.1:5358-5483	24:31502655-31502780												CM018547.1:2727604-2727685								CM017909.1:15579002-15579125
zCNE_352	KN150030.1:2747-2884	APWO02000316.1:5662-5766	CM015719.1:14825649-14825718						CYIF01000182.1:1040065-1040134					CM018546.1:21605302-21605401				BDQW01001888.1:855102-855188		11:4903361-4903430		CM017903.1:21949666-21949747		NC_036793.1:11868694-11868759
zCNE_353	KN150033.1:170-317	2:32360641-32360745	CM015720.1:27488211-27488355	ML241140.1:25948-26052	HG916839.1:20291617-20291757	groupIV:4816956-4817098	NC_051438.1:29938338-29938433	I:9515098-9515208	CYIF01000091.1:12572-12725	KV751331.1:7236157-7236302	KV884709.1:379148-379301	LG2:9185949-9186102		CM018553.1:23564086-23564137	CM020917.1:183647-183800		NC_049700.1:374328-374473	BDQW01000398.1:255091-255244	18:2107323-2107476			CM017909.1:18723833-18723975		NC_036781.1:9201723-9201876
zCNE_354	KN150033.1:14710-14897	2:32369892-32370048	CM015720.1:27493797-27493922	ML241140.1:22601-22720	HG916839.1:20299344-20299469	groupIV:4814257-4814372	NC_051438.1:29935299-29935430	I:9517901-9518020	CYIF01000091.1:18436-18561	KV751331.1:7240953-7241078	KV884709.1:373542-373667	LG2:9192683-9192808	10:31006403-31006528	CM018553.1:23568635-23568798	CM020917.1:195532-195657			BDQW01000398.1:247323-247448	18:2099773-2099898			CM017909.1:18726431-18726607		NC_036781.1:9193906-9194031
zCNE_355	KN150033.1:18212-18514	2:32371118-32371403	CM015720.1:27495523-27495792	ML240909.1:15776-15871	HG916839.1:20300543-20300818	groupIV:4813349-4813623	NC_051438.1:29933347-29933578	I:9519205-9519464	CYIF01000091.1:19992-20264	KV751331.1:7245416-7245493	KV884709.1:370502-370774	LG2:9194858-9195127	10:31007373-31007484	CM018553.1:23570021-23570309	CM020917.1:198677-198952	KI520348.1:133156-133273	NC_049700.1:379977-380267	BDQW01000398.1:244493-244765	18:2089667-2089939			CM017909.1:18728028-18728323	23:147067-147223	NC_036781.1:9191610-9191773
zCNE_356	KN150033.1:25179-25393	2:32373133-32373295	CM015720.1:27498961-27499113	ML241140.1:16806-16946	HG916839.1:20303059-20303200	groupIV:4811933-4812074	NC_051438.1:29928180-29928322	I:9520999-9521139	CYIF01000091.1:21758-21899	KV751331.1:7246217-7246354	KV884709.1:360568-360708	LG2:9198546-9198686	10:31009812-31009950	CM018553.1:23572213-23572377	CM020917.1:201951-202041	KI520348.1:134220-134324	NC_049700.1:381797-381937	BDQW01000398.1:241745-241897	18:2085727-2085868			CM017909.1:18729800-18729967	23:148369-148475	NC_036781.1:9188128-9188268
zCNE_357	KN150033.1:25529-25625	2:32374992-32375075																				CM017909.1:18730506-18730594
zCNE_358	KN150033.1:30253-30345																					CM017909.1:18731225-18731307
zCNE_359	KN150033.1:30427-30545	2:32376571-32376642	CM015720.1:27501735-27501802		HG916839.1:20305612-20305700	groupIV:4810353-4810417	NC_051438.1:29925413-29925474		CYIF01000091.1:23637-23725		KV884709.1:359135-359221	LG2:9203559-9203652	10:31015020-31015104	CM018553.1:23574708-23574796	CM020917.1:205593-205662		NC_049700.1:384172-384236	BDQW01000398.1:238791-238878	18:2073147-2073217			CM017909.1:18731397-18731509		NC_036781.1:9183175-9183244
zCNE_360	KN150033.1:33620-33790	2:32379129-32379276	CM015720.1:27502910-27503037		HG916839.1:20307423-20307549	groupIV:4809268-4809380	NC_051438.1:29923592-29923687		CYIF01000091.1:25117-25245	KV751331.1:7248537-7248598	KV884709.1:357485-357612	LG2:9205212-9205316		CM018553.1:23576363-23576447				BDQW01000398.1:236808-236908	18:2068569-2068699			CM017909.1:18732459-18732605		NC_036781.1:9181549-9181639
zCNE_361	KN150033.1:39583-39736	2:32381839-32381974	CM015720.1:27504159-27504290		HG916839.1:20309565-20309637		NC_051438.1:29921384-29921456		CYIF01000091.1:26582-26654		KV884709.1:356447-356519	LG2:9207872-9207943		CM018553.1:23578219-23578358			NC_049700.1:386026-386157	BDQW01000398.1:234451-234523	18:2066293-2066355			CM017909.1:18733359-18733490		NC_036781.1:9178988-9179059
zCNE_362	KN150033.1:43259-43557	2:32384794-32385077	CM015720.1:27507289-27507556	ML241140.1:8588-8763	HG916839.1:20311546-20311812	groupIV:4806214-4806493	NC_051438.1:29920376-29920627	I:9527690-9527957	CYIF01000091.1:28035-28319	KV751331.1:7250815-7250904	KV884709.1:354207-354491	LG2:9211248-9211515	10:31023153-31023405	CM018553.1:23579128-23579412			NC_049700.1:388743-388823	BDQW01000398.1:231754-232021	18:2060980-2061262			CM017909.1:18734305-18734538		NC_036781.1:9176008-9176174
zCNE_363	KN150033.1:48082-48440	2:32386460-32386794	CM015720.1:27508554-27508881	ML241140.1:3783-4053	HG916839.1:20312316-20312588	groupIV:4804927-4805010	NC_051438.1:29919059-29919290	I:9529124-9529395	CYIF01000091.1:29823-30166		KV884709.1:351863-352192	LG2:9214346-9214618		CM018553.1:23581361-23581716			NC_049700.1:389338-389612	BDQW01000398.1:229778-230065	18:2058025-2058297			CM017909.1:18736475-18736823		NC_036781.1:9172878-9173147
zCNE_364	KN150033.1:50573-51046	2:32389226-32389670	CM015720.1:27510560-27511003	ML241140.1:2566-3017	HG916839.1:20313737-20314185	groupIV:4802648-4803099	NC_051438.1:29917597-29917950	I:9530412-9530863	CYIF01000091.1:31781-32232	KV751331.1:7252899-7253268	KV884709.1:350385-350835	LG2:9216628-9217068	10:31032204-31032463	CM018553.1:23582321-23582772		KI520348.1:138212-138424		BDQW01000398.1:225571-226022	18:2046752-2047203		Un_random:37334526-37334610	CM017909.1:18737531-18737975	23:151885-152077	NC_036781.1:9170577-9170880
zCNE_365	KN150035.1:32659-32744	2:8553347-8553439																				CM017913.1:4355537-4355597
zCNE_366	KN150037.1:2385-2486																					CM017914.1:19694012-19694110
zCNE_367	KN150037.1:2487-2630	3:8035787-8035920	CM015730.1:3381763-3381896	CM014096.1:19295197-19295330	HG916835.1:2398028-2398161	groupXXI:2059022-2059155	NC_051450.1:22222767-22222909	XXIII:16466525-16466658	CYIF01000121.1:414278-414411	KV751334.1:5959761-5959894	KV884784.1:2757426-2757551	LG9:25247367-25247508	20:10679761-10679894	CM018562.1:8196563-8196687	CM020930.1:8734506-8734639	KI519718.1:215901-216034	NC_049708.1:8134990-8135123	BDQW01000216.1:4478542-4478675	19:10743713-10743846	CAAJGN020000091.1:16250-16383	Un_random:90990462-90990595	CM017914.1:19693868-19694004	21:17990033-17990166	NW_020192547.1:223567-223701
zCNE_368	KN150038.1:60836-60936	17:9366507-9366604												CM018561.1:15589835-15589932
zCNE_369	KN150038.1:64728-64834	17:9369049-9369150	CM015725.1:19264275-19264372	CM014089.1:21475963-21476059										CM018561.1:15587718-15587820		KI519885.1:797600-797640						CM017899.1:4342232-4342273
zCNE_370	KN150038.1:64907-65102	17:9369208-9369414	CM015725.1:19264441-19264594	CM014089.1:21475745-21475897	HG916827.1:10059468-10059620	groupIII:7466234-7466372	NC_051449.1:13902266-13902463	XII:16059133-16059285	CYIF01000070.1:6932780-6932932	KV751338.1:2621297-2621435	KV884860.1:800799-800972	LG18:12877676-12877828	17:22445184-22445268	CM018561.1:15587467-15587660	CM020919.1:27199529-27199674	KI519885.1:797704-797880	NC_049694.1:13244002-13244134	BDQW01000226.1:4876137-4876289	21:26339621-26339756	22:10528895-10529037	15:4744491-4744575		6:11842414-11842590	NC_036797.1:16621755-16621898
zCNE_371	KN150038.1:68521-68636	17:9374021-9374123	CM015725.1:19267849-19267939				NC_051449.1:13898768-13898858		CYIF01000070.1:6929240-6929330		KV884860.1:797565-797654											CM017899.1:4339615-4339711
zCNE_372	KN150041.2:1763-1935	20:34699777-34699907												CM018557.1:9954738-9954865								CM017915.1:14052545-14052703
zCNE_373	KN150049.1:41891-41994	APWO02000115.1:858058-858120	CM015728.1:9149059-9149149	CM014093.1:16088963-16089060	HG916836.1:12363699-12363801		NC_051443.1:15284881-15284984	IX:9617244-9617341	CYIF01000102.1:3863703-3863800		KV884737.1:1542994-1543096	LG7:19854932-19855029		CM018567.1:2534777-2534879			NC_049703.1:10476454-10476551	BDQW01001389.1:161647-161744	12:17886937-17887022			CM017901.1:1018961-1019061
zCNE_374	KN150052.1:41-145	APWO02001496.1:374427-374491	CM015731.1:7261461-7261544	CM014098.1:12767375-12767463	HG916839.1:21438842-21438944			XVI:15969720-15969808	CYIF01000091.1:795915-796015					CM018552.1:24561679-24561762		KI519617.1:494440-494523	NC_049705.1:15897282-15897366	BDQW01000331.1:9860042-9860103	20:18601946-18602045	1:4177044-4177127	2_random:1542216-1542314	CM017893.1:127397-127497	10:11589449-11589532
zCNE_375	KN150054.1:2219-2407	6:27286203-27286391												CM018548.1:16478061-16478167								CM017904.1:21056393-21056586
zCNE_376	KN150054.1:5063-5186	6:27288527-27288597																				CM017904.1:21058026-21058118
zCNE_377	KN150054.1:12113-12277	6:27291584-27291723	CM015722.1:23472589-23472712	CM014088.1:5066148-5066271	HG916840.1:23849719-23849842	groupXIII:16462390-16462491	NC_051430.1:7620349-7620474	III:51457248-51457371	CYIF01000096.1:4297063-4297186	KV751322.1:8891777-8891900	KV884728.1:1346651-1346773	LG12:6389902-6390027	9:25534541-25534663	CM018548.1:16480497-16480649	CM020914.1:7963242-7963365	KI519919.1:339351-339474	NC_049696.1:4910995-4911116	BDQW01000017.1:10373556-10373679	5:32974546-32974669	21:9481212-9481319	12:11623569-11623676	CM017904.1:21058936-21059030	11:3232568-3232691	NC_036791.1:5323646-5323771
zCNE_378	KN150054.1:14308-14420	6:27294440-27294523																				CM017904.1:21060792-21060864
zCNE_379	KN150054.1:14429-14716	6:27294576-27294859	CM015722.1:23473375-23473607	CM014088.1:5066924-5067159	HG916840.1:23850510-23850745	groupXIII:16463200-16463435	NC_051430.1:7617303-7617537	III:51456360-51456595	CYIF01000096.1:4296160-4296395	KV751322.1:8893268-8893504	KV884728.1:1347421-1347651	LG12:6389015-6389251	9:25535245-25535480	CM018548.1:16481831-16482082	CM020914.1:7964035-7964270	KI519919.1:340076-340331	NC_049696.1:4911760-4911995	BDQW01000017.1:10374350-10374585	5:32975306-32975541	21:9481923-9482127	12:11624284-11624487	CM017904.1:21060890-21061131	11:3233282-3233537	NC_036791.1:5324406-5324642
zCNE_380	KN150054.1:14789-14896	6:27295018-27295077												CM018548.1:16482209-16482319
zCNE_381	KN150056.1:2489-2608	18:36095093-36095144																				CM017903.1:23271430-23271502
zCNE_382	KN150056.1:9634-9739	18:36093370-36093467		CM014081.1:25479618-25479713	HG916845.1:13347543-13347638	groupII:11557823-11557918		VIII:14668116-14668211	CYIF01000108.1:1192826-1192916			LG1:22474605-22474705			CM020911.1:27373024-27373115		NC_049692.1:14260178-14260272	BDQW01000003.1:1189837-1189938	4:26545696-26545791	13:19869232-19869329		CM017903.1:23273228-23273321		NC_036780.1:17796290-17796390
zCNE_383	KN150056.1:20911-21012																					CM017903.1:23276908-23277007
zCNE_384	KN150066.1:2885-3031	14:15656349-15656436												CM018555.1:1225915-1226016								CM017898.1:17705620-17705762
zCNE_385	KN150066.1:6690-6835	14:15651091-15651176												CM018555.1:1223869-1223949								CM017898.1:17706321-17706412
zCNE_386	KN150066.1:9872-10020	14:15648238-15648356	CM015735.1:4060744-4060867	CM014092.1:23673557-23673680	HG916831.1:10144449-10144573	groupVII:15728661-15728784	NC_051442.1:18316912-18317013	XXII:15357131-15357254	CYIF01000095.1:6275359-6275480	KV751332.1:1041248-1041390		LG10:8825708-8825831	14:19221353-19221472		CM020924.1:26370839-26370962	KI519624.1:1728063-1728186	NC_049691.1:15819038-15819161	BDQW01000091.1:1936915-1937038	13:5846619-5846742	CAAJGN020000027.1:38347-38470	7:7545261-7545384	CM017898.1:17708168-17708318	11:23837736-23837859	NC_036789.1:10221081-10221221
zCNE_387	KN150066.1:12453-12588	14:15645742-15645849																				CM017898.1:17709016-17709148
zCNE_388	KN150066.1:17948-18089	14:15634566-15634701																				CM017898.1:17714046-17714176
zCNE_389	KN150066.1:19954-20142	14:15633178-15633266												CM018555.1:1218378-1218456								CM017898.1:17715129-17715315
zCNE_390	KN150068.1:2244-2498	APWO02000051.1:5003788-5004025	CM015715.1:3088160-3088279	CM014078.1:33921938-33922057	HG916842.1:1797383-1797502	groupI:28041101-28041238	NC_051452.1:5536474-5536591	JRPU02004645.1:692-811	CYIF01000116.1:1809878-1809997	KV751406.1:59660-59791	KV884704.1:1658231-1658350	LG23:19276626-19276745	2:2489147-2489266	CM018542.1:30409738-30409937	CM020932.1:19374839-19374958	KI519839.1:849293-849411	NC_049688.1:9883849-9883968	BDQW01000018.1:1955812-1955931	24:17992830-17992949			CM017905.1:19798400-19798632	24:12472293-12472411	NC_036801.1:24927688-24927807
zCNE_391	KN150068.1:5368-5507	APWO02000051.1:5000750-5000838												CM018542.1:30411916-30412027								CM017905.1:19800327-19800451
zCNE_392	KN150068.1:11650-11798	APWO02000051.1:4990909-4991011	CM015715.1:3092432-3092525	CM014078.1:33927718-33927811	HG916842.1:1791964-1792057	groupI:28043945-28044034	NC_051452.1:5540504-5540599	XIX:7614985-7615078	CYIF01000116.1:1805387-1805480	KV751406.1:63046-63139		LG23:19268534-19268627		CM018542.1:30420551-30420652	CM020932.1:19364351-19364444		NC_049688.1:9888379-9888472		24:17987954-17988047	8:9539679-9539755	3:427497-427590	CM017905.1:19802934-19803074		NC_036801.1:24918945-24919021
zCNE_393	KN150068.1:16755-16859	APWO02000051.1:4987723-4987805		CM014078.1:33930335-33930434	HG916842.1:1789962-1790061		NC_051452.1:5543377-5543477	XIX:7612664-7612733		KV751406.1:65302-65401		LG23:19265721-19265821	2:2503207-2503276	CM018542.1:30423278-30423348		KI519839.1:842951-843051	NC_049688.1:9890619-9890688		24:17986114-17986213	8:9537896-9537982	3:429114-429200	CM017905.1:19808881-19808981	24:12466322-12466391	NC_036801.1:24916113-24916213
zCNE_394	KN150068.1:27359-27501	APWO02000051.1:4972027-4972139	CM015715.1:3097782-3097902	CM014078.1:33933686-33933806	HG916842.1:1786498-1786618	groupI:28047949-28048070	NC_051452.1:5547325-5547446	XIX:7609131-7609251	CYIF01000116.1:1799927-1800045	KV751406.1:68422-68542	KV884704.1:1672275-1672395	LG23:19261064-19261184	2:2508291-2508422	CM018542.1:30430361-30430472	CM020932.1:19357896-19358017	KI519839.1:839979-840100	NC_049688.1:9894067-9894187	BDQW01000018.1:1945096-1945216	24:17981074-17981194	8:9534650-9534771	3:430886-431006	CM017905.1:19811894-19812030	24:12462964-12463085	NC_036801.1:24911807-24911927
zCNE_395	KN150068.1:27578-27677	APWO02000051.1:4971814-4971876
zCNE_396	KN150068.1:29946-30054	APWO02000051.1:4969383-4969481												CM018542.1:30432188-30432286								CM017905.1:19812739-19812841
zCNE_397	KN150068.1:33646-33855	APWO02000051.1:4968353-4968550	CM015715.1:3100654-3100830	CM014078.1:34253209-34253385	HG916842.1:1783511-1783687	groupI:28050354-28050500	NC_051452.1:5551611-5551774	XIX:7605431-7605607	CYIF01000116.1:1797174-1797350	KV751406.1:71817-71982	KV884704.1:1674784-1674960	LG23:19257012-19257188	2:2517000-2517144	CM018542.1:30433871-30434060	CM020932.1:19352875-19353052	KI519839.1:835730-835892	NC_049688.1:9896914-9897088	BDQW01000018.1:1942013-1942189	24:17974304-17974480	8:9532700-9532864	3:432356-432517	CM017905.1:19813407-19813615	24:12458730-12458892	NC_036801.1:24907429-24907605
zCNE_398	KN150068.1:35364-35482	APWO02000051.1:4965482-4965591												CM018542.1:30436025-30436132								CM017905.1:19814816-19814927
zCNE_399	KN150068.1:35564-35689	APWO02000051.1:4965229-4965352	CM015715.1:3103413-3103489	CM014078.1:33940170-33940246	HG916842.1:1780488-1780564	groupI:28051677-28051751	NC_051452.1:5555165-5555241	XIX:7603068-7603144	CYIF01000116.1:1794719-1794795		KV884704.1:1677744-1677820	LG23:19253942-19254018		CM018542.1:30436211-30436298			NC_049688.1:9898823-9898899	BDQW01000018.1:1939350-1939426	24:17971532-17971608			CM017905.1:19815010-19815095		NC_036801.1:24904497-24904573
zCNE_400	KN150068.1:35704-35830	APWO02000051.1:4965079-4965174												CM018542.1:30436405-30436476								CM017905.1:19815243-19815282
zCNE_401	KN150068.1:37857-37988	APWO02000051.1:4962855-4962944												CM018542.1:30436800-30436921								CM017905.1:19815599-19815718
zCNE_402	KN150068.1:42312-42519	APWO02000051.1:4961026-4961185												CM018542.1:30438768-30438907								CM017905.1:19817223-19817423
zCNE_403	KN150068.1:44467-44671	APWO02000051.1:4952182-4952367	CM015715.1:3107678-3107812	CM014078.1:33945836-33945976	HG916842.1:1774416-1774553	groupI:28055530-28055679		XIX:7597154-7597197	CYIF01000116.1:1789271-1789408	KV751406.1:79902-80035	KV884704.1:1682801-1682886	LG23:19246168-19246292	2:2530227-2530344	CM018542.1:30441364-30441550	CM020932.1:19338375-19338508	KI519839.1:828075-828164	NC_049688.1:9903683-9903816	BDQW01000018.1:1933373-1933510	24:17964546-17964643	8:9526234-9526348	3:437496-437623	CM017905.1:19817735-19817938	24:12450111-12450200	NC_036801.1:24897453-24897578
zCNE_404	KN150068.1:47418-47583	APWO02000051.1:4946816-4946968	CM015715.1:3109720-3109894	CM014078.1:33947383-33947536	HG916842.1:1771007-1771160	groupI:28056661-28056768	NC_051452.1:5567256-5567386	XIX:7595532-7595685	CYIF01000116.1:1787149-1787302		KV884704.1:1684896-1685027	LG23:19241349-19241480		CM018542.1:30444013-30444139	CM020932.1:19334890-19334999	KI519839.1:824923-825027	NC_049688.1:9906014-9906145	BDQW01000018.1:1930756-1930909	24:17961482-17961635			CM017905.1:19819363-19819478	24:12446921-12447025	NC_036801.1:24892708-24892839
zCNE_405	KN150068.1:47822-47948	APWO02000051.1:4944542-4944638																				CM017905.1:19819850-19819941
zCNE_406	KN150068.1:48018-48214	APWO02000051.1:4944252-4944422	CM015715.1:3111435-3111527	CM014078.1:33949135-33949227	HG916842.1:1769237-1769410	groupI:28057600-28057693	NC_051452.1:5569345-5569406	XIX:7593762-7593854	CYIF01000116.1:1786303-1786476	KV751406.1:83979-84153	KV884704.1:1685914-1686006	LG23:19239110-19239202	2:2539590-2539683	CM018542.1:30444748-30444916	CM020932.1:19333721-19333790	KI519839.1:822975-823150		BDQW01000018.1:1929272-1929445	24:17959158-17959331	8:9523852-9523946	3:439019-439110	CM017905.1:19820128-19820204	24:12443358-12443533	NC_036801.1:24890239-24890308
zCNE_407	KN150068.1:49692-49919	APWO02000051.1:4940766-4941002	CM015715.1:3115174-3115383	CM014078.1:33950431-33950594	HG916842.1:1767341-1767550		NC_051452.1:5572165-5572328	XIX:7592351-7592514	CYIF01000116.1:1784707-1784916	KV751406.1:86725-86935	KV884704.1:1687556-1687765	LG23:19235370-19235579	2:2541946-2542086	CM018542.1:30447762-30448001	CM020932.1:19331741-19331873	KI519839.1:821494-821629	NC_049688.1:9909294-9909448	BDQW01000018.1:1927430-1927639	24:17957015-17957224	8:9522489-9522643	3:439818-439942	CM017905.1:19822759-19822994	24:12441751-12441897	NC_036801.1:24886086-24886295
zCNE_408	KN150068.1:52921-53261	APWO02000051.1:4935815-4936060		CM014079.1:562430-562585	HG916851.1:61229793-61229950			JRPU02000086.1:242461-242618	CYIF01000746.1:57029-57188		KV884886.1:369302-369466			CM018542.1:30450789-30451016				BDQW01000266.1:819011-819169				CM017905.1:19824636-19824761
zCNE_409	KN150068.1:55423-55672	APWO02000051.1:4932941-4933132	CM015715.1:3117368-3117579	CM014078.1:33952270-33952457	HG916842.1:1765648-1765835	groupI:28060806-28060999	NC_051452.1:5573920-5574084	XIX:7590456-7590643	CYIF01000116.1:1782822-1783009	KV751406.1:88482-88669	KV884704.1:1689258-1689445	LG23:19232525-19232712	2:2544581-2544768	CM018542.1:30452280-30452471	CM020932.1:19330070-19330231	KI519839.1:818968-819155	NC_049688.1:9911343-9911504	BDQW01000018.1:1925218-1925405	24:17954822-17954987	8:9520395-9520662	3:440825-440971	CM017905.1:19826518-19826769	24:12439242-12439429	NC_036801.1:24881870-24882031
zCNE_410	KN150068.1:62028-62235	APWO02000051.1:4926058-4926231	CM015715.1:3120542-3120701	CM014078.1:33955633-33955792	HG916842.1:1761505-1761664		NC_051452.1:5578041-5578199	XIX:7586854-7587013	CYIF01000116.1:1778822-1778981	KV751406.1:93212-93371	KV884704.1:1692979-1693138	LG23:19224226-19224385	2:2550581-2550687	CM018542.1:30460469-30460641	CM020932.1:19324583-19324742	KI519839.1:813780-813939		BDQW01000018.1:1921212-1921371	24:17950279-17950438	8:9518442-9518600		CM017905.1:19830414-19830617	24:12434702-12434861	NC_036801.1:24874113-24874259
zCNE_411	KN150070.1:4298-4403	18:25127670-25127763												CM018546.1:20014194-20014290								CM017903.1:7287367-7287479
zCNE_412	KN150070.1:13296-13385	18:25136130-25136221	CM015719.1:24172302-24172352						CYIF01000110.1:1512503-1512562		KV884838.1:243808-243864	LG14:33012125-33012182	13:5343015-5343075	CM018546.1:20004578-20004646	CM020910.1:47701128-47701185			BDQW01000413.1:789743-789802				CM017903.1:7289207-7289289		NC_036793.1:30974519-30974576
zCNE_413	KN150073.1:2412-2545	10:11658384-11658480												CM018541.1:19314311-19314391								CM017916.1:20221083-20221215
zCNE_414	KN150073.1:2882-3054	10:11658886-11659028												CM018541.1:19314703-19314807								CM017916.1:20221575-20221746
zCNE_415	KN150073.1:6362-6542	10:11661032-11661158												CM018541.1:19315395-19315512								CM017916.1:20223154-20223269
zCNE_416	KN150076.1:13151-13250	2:32084400-32084490												CM018553.1:23367191-23367255								CM017909.1:18570110-18570162
zCNE_417	KN150077.1:11485-11686	6:35509089-35509296		CM014088.1:5740397-5740557	HG916840.1:26774493-26774653			III:50727460-50727620						CM018548.1:17561403-17561609	CM020914.1:13275254-13275337				5:1383861-1383955			CM017904.1:21591366-21591557
zCNE_418	KN150077.1:16075-16229	6:35506961-35507033		CM014088.1:5740881-5740967	HG916840.1:26774971-26775056			III:50727050-50727136	CYIF01000096.1:2145314-2145358			LG12:1586563-1586603		CM018548.1:17561983-17562055	CM020914.1:13275710-13275777			BDQW01000017.1:14838223-14838309	5:1384348-1384420			CM017904.1:21590973-21591122		NC_036791.1:291440-291480
zCNE_419	KN150077.1:39530-39751	6:35501075-35501260	CM015722.1:26934348-26934535	CM014088.1:5735402-5735583	HG916840.1:26769548-26769735	groupXIII:529065-529252	NC_051430.1:813274-813461	III:50732524-50732705	CYIF01000096.1:2137907-2138094	KV751324.1:1769295-1769479	KV884728.1:2334286-2334473	LG12:1567244-1567431	9:27414625-27414808	CM018548.1:17558840-17559015	CM020914.1:13267291-13267386	KI519701.1:1305081-1305264	NC_049696.1:151127-151218	BDQW01000017.1:14824114-14824301	5:1374761-1374948	21:5199665-5199852	Un_random:23866789-23866976	CM017904.1:21594924-21595138	11:1157689-1157872	NC_036791.1:283660-283733
zCNE_420	KN150078.1:9284-9375	17:25422496-25422555		CM014089.1:20874946-20875001				XII:15550598-15550653		KV751338.1:3148391-3148447
zCNE_421	KN150079.1:3201-3442	15:31050578-31050771	CM015713.1:14398910-14399103	CM014085.1:25991459-25991681	HG916844.1:21867740-21867933	groupVIII:18164068-18164273	NC_051444.1:1444317-1444557	XVII:13333457-13333679	CYIF01000097.1:5544395-5544588	KV751315.1:14119801-14120010	KV884749.1:2313047-2313240	LG1:14017238-14017431	4:28836320-28836513	CM018556.1:21649504-21649699	CM020917.1:39683301-39683518	KI519647.1:3350782-3350981	NC_049699.1:19684302-19684519	BDQW01000011.1:5807072-5807265	4:17964987-17965180	13:15329544-15329704	1:11189619-11189857	CM017912.1:2278989-2279227	9:24186496-24186689	NC_036801.1:8983014-8983207
zCNE_422	KN150082.1:1403-1575	18:2542980-2543126												CM018546.1:29924535-29924608								CM017903.1:13192718-13192872
zCNE_423	KN150082.1:1591-1754	18:2543147-2543281	CM015713.1:17369682-17369825	CM014081.1:4780155-4780283	HG916845.1:23970201-23970326	groupII:21008754-21008843	NC_051444.1:25402244-25402353	VIII:4709590-4709715	CYIF01000097.1:2292337-2292462	KV751315.1:17613488-17613613	KV884783.1:809821-809946	LG1:9917348-9917457	3:9192286-9192394	CM018546.1:29924363-29924433	CM020911.1:14435450-14435573	KI520144.1:255554-255632	NC_049692.1:4788996-4789135	BDQW01000011.1:881584-881709	4:14905991-14906134	13:13315468-13315593	5:11341941-11342030	CM017903.1:13192888-13193049		NC_036780.1:30486047-30486136
zCNE_424	KN150085.1:7140-7236	APWO02000115.1:680434-680473																				CM017901.1:1068808-1068887
zCNE_425	KN150089.1:11001-11206	21:18797187-18797364	CM015712.1:42791087-42791256	CM014094.1:12338138-12338309	HG916828.1:8077232-8077413	groupVI:7206516-7206659		III:13750132-13750303	CYIF01000170.1:859863-860048		KV884748.1:924121-924291	LG13:20524835-20524966			CM020927.1:20205976-20206104		NC_049702.1:10465619-10465804	BDQW01000024.1:1950288-1950473	15:10294340-10294517			CM017900.1:19757469-19757672	22:11519703-11519804	NC_036792.1:19245327-19245458
zCNE_426	KN150100.1:8355-8465	20:3589919-3590013												CM018557.1:4650435-4650538								CM017915.1:17905735-17905840
zCNE_427	KN150113.1:9472-9713	APWO02000064.1:963582-963815	CM015718.1:6627180-6627354	CM014091.1:6390084-6390258	HG916833.1:20744834-20744990		NC_051445.1:24954224-24954368	XIII:27030697-27030871	CYIF01000889.1:10396-10518	KV751394.1:3162065-3162194	KV884804.1:708749-708885	LG11:6513622-6513737	16:6593239-6593339	CM018562.1:5007186-5007419	CM020915.1:1185769-1185933	KI519646.1:2867379-2867490	NC_049688.1:29592076-29592214	BDQW01000191.1:2325163-2325293	17:9507136-9507300	7:6866404-6866533	8:9839573-9839690	CM017916.1:1259602-1259840	3:28658823-28658934	NC_036790.1:5575017-5575131
zCNE_428	KN150114.1:1694-1987	6:35494018-35494256												CM018548.1:17489775-17490001								CM017904.1:21599404-21599684
zCNE_429	KN150114.1:8194-8298	6:35492172-35492276
zCNE_430	KN150114.1:19186-19377	6:35490518-35490662												CM018548.1:17484216-17484362								CM017904.1:21601368-21601507
zCNE_431	KN150118.1:5212-5464	APWO02000574.1:50220-50447	CM015712.1:28156927-28157031	ML142789.1:3279169-3279303	HG916851.1:75835478-75835612	groupVI:16741257-16741391	NC_051451.1:5460079-5460197	X:23301867-23302001	CYIF01000942.1:7483-7642	KV751317.1:5040980-5041094	KV884965.1:447668-447796	LG13:2325110-2325243	15:12810731-12810883	CM018543.1:22849062-22849302		KI520032.1:9716-9841	NC_049702.1:23407811-23407927	BDQW01000127.1:637111-637240	15:31553264-31553382	4:9727293-9727415	17:7868893-7869028	CM017900.1:5950845-5951086	22:3304775-3304916	NC_036792.1:274944-275048
zCNE_432	KN150118.1:40168-40264													CM018543.1:22866273-22866347								CM017900.1:5928161-5928251
zCNE_433	KN150118.1:47001-47136	APWO02000574.1:74584-74671												CM018543.1:22871174-22871257								CM017900.1:5895094-5895195
zCNE_434	KN150121.1:2216-2397	3:42609379-42609529												CM018559.1:11211412-11211562								CM017910.1:8594556-8594689
zCNE_435	KN150122.1:17450-17592	16:15223545-15223652	CM015724.1:11036344-11036447	CM014101.1:17560898-17561015	HG916843.1:13303484-13303584	groupVII:2295892-2295980		XIV:10454850-10454967	CYIF01000014.1:193972-194061	KV751366.1:7978160-7978270	KV884913.1:96656-96745		18:19392685-19392773	CM018544.1:9694135-9694225	CM020922.1:19294677-19294735			BDQW01000531.1:1355328-1355391	10:17109901-17109991	8:14397738-14397828		CM017895.1:8237119-8237216
zCNE_436	KN150123.1:3742-3919	6:25940115-25940251
zCNE_437	KN150123.1:9698-9839	6:25942625-25942776	CM015722.1:10110893-10111037	CM014088.1:12261971-12262115	HG916840.1:12425696-12425840	groupXIII:5428316-5428481	NC_051430.1:22864528-22864672	III:37961826-37961970	CYIF01000010.1:6098971-6099115	KV751357.1:2485590-2485734	KV884708.1:1347642-1347786	LG12:23678361-23678505	9:8106700-8106844	CM018548.1:15612121-15612272	CM020914.1:24484141-24484285	KI519699.1:1695240-1695384	NC_049696.1:17935387-17935531	BDQW01000290.1:4374260-4374404	5:27121618-27121762	21:10675642-10675784	12:8940353-8940495	CM017904.1:22134876-22135025	12:14041294-14041438	NC_036791.1:22253832-22253976
zCNE_438	KN150123.1:27394-27496	6:25958257-25958327																				CM017904.1:22139775-22139865
zCNE_439	KN150123.1:43495-43604	6:25973153-25973254																				CM017904.1:22143170-22143274
zCNE_440	KN150125.1:9278-9379													CM018563.1:9004037-9004133								CM017908.1:10782372-10782468
zCNE_441	KN150125.1:12508-12631	23:27690594-27690703
zCNE_442	KN150125.1:19489-19601	23:27696004-27696083												CM018563.1:9001217-9001302								CM017908.1:10779704-10779814
zCNE_443	KN150125.1:19621-19726	23:27696157-27696267												CM018563.1:9001044-9001149								CM017908.1:10779556-10779648
zCNE_444	KN150125.1:28506-28614	23:27702004-27702100												CM018563.1:8997285-8997369								CM017908.1:10777597-10777704
zCNE_445	KN150125.1:28616-28722	23:27702129-27702233		CM014097.1:11145130-11145213	HG916849.1:11029581-11029664	groupX:9378773-9378853		XIII:47668974-47669057	CYIF01000004.1:1650264-1650348					CM018563.1:8997162-8997255	CM020921.1:14991754-14991820		NC_049709.1:11232631-11232713	BDQW01000110.1:3413650-3413733				CM017908.1:10777494-10777594		NC_036800.1:19851504-19851575
zCNE_446	KN150125.1:32724-32821																					CM017908.1:10776818-10776900
zCNE_447	KN150125.1:36124-36294	23:27704518-27704655												CM018563.1:8993306-8993434
zCNE_448	KN150125.1:39588-39833	23:27706535-27706784					NC_051434.1:13179593-13179632							CM018563.1:8990785-8990977		KI519749.1:1280060-1280154						CM017908.1:10774146-10774375	13:21450305-21450399
zCNE_449	KN150125.1:43373-43566	23:27709323-27709491												CM018563.1:8989782-8989948								CM017908.1:10773421-10773580
zCNE_450	KN150125.1:45986-46159	23:27712494-27712625												CM018563.1:8988293-8988402								CM017908.1:10771923-10772072
zCNE_451	KN150125.1:47795-47990	23:27714395-27714579		CM014097.1:11153628-11153677	HG916849.1:11021302-11021351			XIII:47660202-47660251	CYIF01000004.1:1642794-1642843					CM018563.1:8985973-8986094				BDQW01000110.1:3406029-3406078	3:20547123-20547204
zCNE_452	KN150125.1:48097-48331	23:27714812-27715024												CM018563.1:8985605-8985792								CM017908.1:10769283-10769502
zCNE_453	KN150125.1:51360-51688	23:27716170-27716477												CM018563.1:8984886-8985182								CM017908.1:10766889-10767206
zCNE_454	KN150125.1:72304-72447	23:27728578-27728720				groupX:9392009-9392156				KV751318.1:11531809-11531964		LG22:24585452-24585605		CM018563.1:8978227-8978367	CM020921.1:14967673-14967826	KI519749.1:1296212-1296366	NC_049709.1:11249928-11249985	BDQW01000110.1:3394810-3394956				CM017908.1:10760603-10760745	13:21434390-21434544	NC_036800.1:19876114-19876252
zCNE_455	KN150125.1:81898-82078	23:27732120-27732253																				CM017908.1:10758164-10758316
zCNE_456	KN150126.1:12143-12317	2:32559540-32559678												CM018553.1:23705469-23705577								CM017909.1:18855508-18855560
zCNE_457	KN150126.1:15075-15229	2:32557423-32557571												CM018553.1:23704173-23704328								CM017909.1:18854882-18855038
zCNE_458	KN150134.1:7306-7469	8:19262726-19262817												CM018549.1:18025418-18025500								CM017894.1:9962628-9962772
zCNE_459	KN150134.1:16816-16987	8:19265530-19265677																				CM017894.1:9964556-9964724
zCNE_460	KN150134.1:17875-18022	8:19267788-19267882												CM018549.1:18030047-18030160								CM017894.1:9965583-9965723
zCNE_461	KN150134.1:18131-18249	8:19268026-19268143																				CM017894.1:9965833-9965943
zCNE_462	KN150134.1:18395-18711	8:19268440-19268775	CM015734.1:2601936-2601967		HG916846.1:22230930-22231044				CYIF01000032.1:496431-496472		KV884707.1:2876211-2876252			CM018549.1:18030667-18031003	CM020916.1:6077121-6077163			BDQW01000550.1:1001491-1001533	8:2921429-2921461			CM017894.1:9966193-9966519
zCNE_463	KN150134.1:19361-19498	8:19269438-19269504												CM018549.1:18031603-18031653								CM017894.1:9967025-9967165
zCNE_464	KN150134.1:20555-20671	8:19271349-19271456												CM018549.1:18032576-18032682								CM017894.1:9967830-9967925
zCNE_465	KN150134.1:22763-22941	8:19271988-19272141												CM018549.1:18032989-18033138								CM017894.1:9968180-9968346
zCNE_466	KN150134.1:24803-25033	8:19275714-19275895	CM015734.1:2612567-2612651	CM014084.1:28777645-28777729	HG916846.1:22243969-22244053	groupXIX:9700226-9700310	NC_051446.1:2588647-2588728	XXI:1312011-1312095	CYIF01000032.1:488197-488281	KV751377.1:4689121-4689260	KV884707.1:2884380-2884464	LG7:38370257-38370341		CM018549.1:18039495-18039708	CM020916.1:6067500-6067584	KI519933.1:745854-745938	NC_049697.1:3572992-3573127	BDQW01000550.1:1011441-1011525	8:2934192-2934276	9:5849182-5849283	Un_random:47584940-47585041	CM017894.1:9970255-9970479	2:24239280-24239364	NC_036786.1:27276143-27276227
zCNE_467	KN150134.1:27612-27920	8:19277712-19278014	CM015734.1:2614276-2614374	CM014084.1:28779075-28779174	HG916846.1:22245454-22245520		NC_051446.1:2593253-2593353	XXI:1310540-1310639	CYIF01000032.1:486920-487019	KV751377.1:4687608-4687720	KV884707.1:2886226-2886320	LG7:38371955-38372050		CM018549.1:18040216-18040487	CM020916.1:6065960-6066050		NC_049697.1:3573863-3573962	BDQW01000550.1:1013240-1013339	8:2935485-2935584			CM017894.1:9971482-9971771		NC_036786.1:27280225-27280320
zCNE_468	KN150136.1:32826-32949																					CM017897.1:13344276-13344365
zCNE_469	KN150137.1:11730-11996	APWO02000097.1:34637-34874	CM015717.1:573211-573350	CM014085.1:30698660-30698799	HG916844.1:2159313-2159452	groupVIII:3504271-3504363	NC_051453.1:367428-367504	XVII:10202762-10202898	CYIF01000119.1:1949240-1949395	KV751399.1:709761-709900	KV884741.1:1474031-1474171	LG17:27049778-27049917	4:21259068-21259217	CM018570.1:8384466-8384695	CM020917.1:7401532-7401671	KI520347.1:29014-29159	NC_049699.1:2268594-2268732	BDQW01000189.1:2750796-2750935	11:30761750-30761889	20:15593182-15593278	1:21769566-21769658		9:8869894-8870039	NC_036796.1:9314377-9314495
zCNE_470	KN150141.1:10391-10503	21:11516169-11516263	CM015712.1:34860114-34860218	CM014094.1:21225408-21225503	HG916828.1:16571368-16571471		NC_051451.1:14576260-14576354	III:22182829-22182932	CYIF01000303.1:544551-544654	KV751325.1:5032836-5032931	KV884740.1:1635683-1635777	LG13:10482202-10482295	15:15831085-15831180	CM018568.1:2443709-2443792	CM020927.1:10775334-10775437	KI519650.1:2011832-2011927	NC_049702.1:3259880-3259974	BDQW01000187.1:412592-412695	15:20148404-20148507	4:6386154-6386242	17:10811666-10811762	CM017900.1:934051-934160	22:21357201-21357296	NC_036792.1:9092190-9092282
zCNE_471	KN150141.1:10603-10781	21:11515835-11515975		CM014094.1:21225696-21225759	HG916828.1:16571645-16571709	groupVI:13844831-13844949		III:22183117-22183180	CYIF01000303.1:544839-544900		KV884740.1:1635964-1636025	LG13:10481953-10482014	15:15830837-15830892	CM018568.1:2443422-2443567	CM020927.1:10775091-10775155	KI519650.1:2011611-2011672		BDQW01000187.1:412874-412937				CM017900.1:933774-933914	22:21357456-21357517	NC_036792.1:9091938-9091999
zCNE_472	KN150145.1:5718-5812																					CM017900.1:21204572-21204664
zCNE_473	KN150147.1:6010-6175	APWO02001656.1:27044-27174	CM015712.1:46542059-46542188	CM014094.1:9100374-9100503	HG916828.1:4035761-4035890	groupVI:3375921-3376050	NC_051451.1:27416337-27416492	III:10670236-10670365	CYIF01000361.1:199323-199452	KV751317.1:8765567-8765691	KV884691.1:7081932-7082089	LG13:25045173-25045325	15:29576721-29576876	CM018543.1:29975918-29976071	CM020927.1:24872067-24872194	KI520552.1:40971-41124	NC_049702.1:14067129-14067258	BDQW01000073.1:7117171-7117300	15:14912428-14912557	4:3459566-3459723	17:1248822-1248974	CM017900.1:21251655-21251805	22:1492934-1493091	NC_036792.1:24078046-24078191
zCNE_474	KN150150.1:4577-4674		CM015723.1:20323208-20323305	CM014087.1:6890890-6890987	HG916841.1:5752788-5752885	groupXII:2061819-2061916		XV:8427358-8427455	CYIF01000054.1:636501-636598	KV751321.1:17648744-17648841	KV884806.1:134837-134934	LG20:11696990-11697087	7:20284382-20284479		CM020913.1:13587109-13587206	KI519730.1:783656-783754		BDQW01001222.1:700507-700603	7:9947632-9947729	3:14621828-14621925	9:8129148-8129245	CM017912.1:8927963-8928060	1:23436651-23436749
zCNE_475	KN150154.1:8442-8582	2:32445306-32445385												CM018553.1:23628292-23628404								CM017909.1:18797530-18797645
zCNE_476	KN150157.1:3399-3594	APWO02000144.1:979711-979857												CM018564.1:16311884-16311999								CM017901.1:16845812-16845937
zCNE_477	KN150157.1:6714-6895	APWO02001233.1:539902-540070		CM014086.1:17570720-17570783	HG916839.1:1878048-1878224				CYIF01001453.1:34850-35018	KV751329.1:6238348-6238517		LG23:1387444-1387605	10:10479657-10479826	CM018567.1:10045727-10045901	CM020923.1:38267976-38268152	KI519886.1:350910-351020	NC_049696.1:5082681-5082849	BDQW01000191.1:7729790-7729959			Un_random:32770087-32770133	CM017912.1:14052667-14052843	1:7948866-7948976	NW_020192570.1:186142-186264
zCNE_478	KN150157.1:13276-13384	APWO02000144.1:987074-987159												CM018564.1:16310541-16310625
zCNE_479	KN150159.1:1095-1244	APWO02000115.1:757297-757428												CM018567.1:2567323-2567455								CM017901.1:1050987-1051094
zCNE_480	KN150159.1:1245-1379	APWO02000115.1:757155-757251												CM018567.1:2567458-2567569
zCNE_481	KN150159.1:33941-34141	APWO02000115.1:796436-796614							CYIF01000102.1:3875629-3875759					CM018567.1:2551671-2551853
zCNE_482	KN150166.1:1253-1384	12:30192465-30192536																				CM017896.1:30202013-30202114
zCNE_483	KN150166.1:8970-9072	12:30206738-30206840																				CM017896.1:30205147-30205237
zCNE_484	KN150166.1:9138-9369	12:30203587-30203774																				CM017896.1:30204839-30205056
zCNE_485	KN150166.1:30509-30694	12:30236922-30237066																				CM017896.1:30215045-30215209
zCNE_486	KN150168.1:7932-8045																					CM017894.1:3988123-3988202
zCNE_487	KN150173.1:10613-10718	12:21907880-21907961
zCNE_488	KN150174.1:9061-9275	14:3179900-3180068												CM018555.1:9009719-9009887								CM017898.1:9761374-9761580
zCNE_489	KN150175.1:2004-2160	APWO02000148.1:399042-399182																				CM017912.1:2059521-2059657
zCNE_490	KN150176.1:6489-6671	13:28950581-28950762	CM015716.1:19014345-19014501	CM014082.1:3798429-3798585	HG916837.1:20769670-20769826	groupXVII:5180584-5180734	NC_051433.1:8799000-8799152	VI:14908363-14908519	CYIF01000083.1:606239-606396	KV751324.1:15804133-15804285	KV884689.1:1718146-1718297	LG5:6262595-6262751	5:10999011-10999153	CM018542.1:11804043-11804225	CM020912.1:22831567-22831723	KI519612.1:1051516-1051668	NC_049693.1:8858672-8858827	BDQW01000121.1:2361496-2361653	6:14669090-14669246	19:12130827-12130983	11:3675180-3675330	CM017905.1:2155663-2155834	20:12592833-12592989	NC_036784.1:32808457-32808613
zCNE_491	KN150176.1:9571-9691	13:28947215-28947332												CM018542.1:11803471-11803588								CM017905.1:2153267-2153325
zCNE_492	KN150176.1:35923-36033	13:28929732-28929842	CM015716.1:19000958-19001028	CM014082.1:3786920-3786990	HG916837.1:20760021-20760091	groupXVII:5188035-5188105	NC_051433.1:8808626-8808696	VI:14896053-14896123	CYIF01000083.1:615625-615695	KV751324.1:15816872-15816937	KV884689.1:1688365-1688435	LG5:6246970-6247040	5:10984149-10984219	CM018542.1:11794843-11794953	CM020912.1:22821691-22821761	KI519612.1:1073279-1073348	NC_049693.1:8868237-8868306	BDQW01000121.1:2350714-2350784	6:14684377-14684447	19:12139428-12139498	11:3669803-3669867	CM017905.1:2147509-2147608	20:12603776-12603846	NC_036784.1:32792618-32792688
zCNE_493	KN150176.1:36044-36239	13:28929473-28929663	CM015716.1:19000681-19000787	CM014082.1:3786621-3786727	HG916837.1:20759738-20759844		NC_051433.1:8808856-8808962	VI:14895753-14895859	CYIF01000083.1:615884-615990	KV751324.1:15817107-15817210	KV884689.1:1688084-1688190	LG5:6246701-6246807	5:10983861-10983974	CM018542.1:11794681-11794784	CM020912.1:22821427-22821533	KI519612.1:1073495-1073601		BDQW01000121.1:2350407-2350515	6:14684626-14684732			CM017905.1:2147278-2147463	20:12603993-12604099
zCNE_494	KN150177.1:10774-10882	1:24317145-24317251	CM015719.1:4990034-4990139	CM014090.1:10903953-10904058	HG916830.1:20985370-20985475	groupI:11965114-11965219	NC_051431.1:7767754-7767859	VII:20548738-20548843	CYIF01000419.1:222254-222359	KV751316.1:9569437-9569542	KV884739.1:3034010-3034105	LG14:27454198-27454300	13:10546059-10546164		CM020910.1:36915152-36915257	KI519673.1:82268-82373	NC_049690.1:10680084-10680189	BDQW01000330.1:1310734-1310839	2:9889471-9889576			CM017917.1:13043058-13043110	18:27961179-27961284	NC_036793.1:25535227-25535329
zCNE_495	KN150177.1:11004-11126	1:24317339-24317449	CM015719.1:4990212-4990319	CM014090.1:10895950-10896059	HG916830.1:20985152-20985261	groupI:11971829-11971931	NC_051431.1:7760013-7760122	VII:20556607-20556716	CYIF01000419.1:222004-222113	KV751316.1:9569258-9569367	KV884739.1:3033807-3033916	LG14:27461005-27461122	13:10526903-10527012	CM018554.1:12103678-12103787	CM020910.1:36914067-36914161	KI519673.1:92180-92297	NC_049690.1:10680273-10680382	BDQW01000330.1:1317406-1317514	2:9889675-9889781	15:10805203-10805293	Un_random:79915642-79915752	CM017917.1:13042273-13042381	18:27951331-27951448	NC_036793.1:25544776-25544885
zCNE_496	KN150179.1:1688-1786	APWO02000777.1:273828-273919												CM018542.1:30891274-30891366								CM017905.1:20109409-20109502
zCNE_497	KN150179.1:16629-16779	APWO02000777.1:249778-249911	CM015715.1:3491921-3492067	CM014078.1:33323312-33323458	HG916842.1:1350489-1350635	scaffold_259:1121-1264	NC_051452.1:6038571-6038709	XIX:7192844-7192990	CYIF01000116.1:1393052-1393198	KV751406.1:495875-495948	KV884704.1:2094332-2094478	LG23:18639784-18639930		CM018542.1:30880499-30880634	CM020932.1:18790559-18790665	KI519839.1:288134-288277	NC_049688.1:10274605-10274754	BDQW01000018.1:1466811-1466957	24:17508206-17508349	8:9249318-9249462	3:663916-664060	CM017905.1:20099430-20099576	24:12043111-12043254	NC_036801.1:25059247-25059393
zCNE_498	KN150179.1:16825-16932	APWO02000777.1:250024-250131																				CM017905.1:20099632-20099733
zCNE_499	KN150179.1:28761-28946	APWO02000777.1:221828-222001	CM015715.1:3482298-3482453	CM014078.1:33333011-33333166	HG916842.1:1360877-1361032	scaffold_259:8220-8375	NC_051452.1:6024677-6024829	XIX:7202846-7203001	CYIF01000116.1:1403180-1403335		KV884704.1:2084284-2084436	LG23:18657558-18657712	2:3107546-3107695		CM020932.1:18803773-18803928	KI519839.1:297047-297202		BDQW01000018.1:1478698-1478853	24:17518097-17518252	8:9256108-9256263	Un_random:66856627-66856682	CM017905.1:20090260-20090411	24:12052600-12052755	NC_036801.1:25040489-25040643
zCNE_500	KN150179.1:32797-32963	APWO02000777.1:217215-217368												CM018542.1:30866526-30866620								CM017905.1:20088345-20088415
zCNE_501	KN150179.1:35657-35795	12:16000841-16000935																				CM017896.1:8515259-8515352
zCNE_502	KN150179.1:38883-38994	APWO02000777.1:208586-208673	CM015715.1:3475145-3475223	CM014078.1:33338881-33338958	HG916842.1:1366878-1366955	scaffold_259:12377-12449		XIX:7208272-7208349	CYIF01000116.1:1409396-1409473		KV884704.1:2077733-2077810	LG23:18665467-18665547		CM018542.1:30863734-30863800			NC_049688.1:10259218-10259295	BDQW01000018.1:1485776-1485853	24:17525144-17525221			CM017905.1:20085505-20085618		NC_036801.1:25029371-25029451
zCNE_503	KN150179.1:46543-46681	APWO02000777.1:193972-194069												CM018542.1:30856989-30857071
zCNE_504	KN150181.1:8587-8709	14:19529201-19529321												CM018555.1:18833185-18833269								CM017898.1:784284-784398
zCNE_505	KN150181.1:25422-25518	14:19541197-19541254
zCNE_506	KN150195.1:6101-6209																					CM017900.1:11682830-11682912
zCNE_507	KN150195.1:6305-6511	25:42281837-42282035												CM018543.1:30984540-30984623								CM017900.1:11682522-11682723
zCNE_508	KN150195.1:6587-6697	25:42282235-42282303												CM018543.1:30984384-30984475								CM017900.1:11682329-11682438
zCNE_509	KN150195.1:9642-9795	25:42284744-42284836												CM018543.1:30984141-30984206								CM017900.1:11681208-11681275
zCNE_510	KN150195.1:17099-17220	25:42294378-42294459																				CM017900.1:11678183-11678271
zCNE_511	KN150196.1:7633-7737		CM015713.1:23409610-23409687	CM014081.1:14561747-14561807	HG916845.1:4897059-4897119			VIII:23122268-23122328	CYIF01000099.1:78845-78920										4:36296805-36296882			CM017903.1:23503703-23503804
zCNE_512	KN150196.1:32311-32458	18:35561073-35561134	CM015713.1:23402193-23402315	CM014081.1:14568742-14568868	HG916845.1:4905089-4905212	groupII:3950789-3950896	NC_051444.1:16875924-16876002	VIII:23115033-23115156	CYIF01000099.1:86781-86904	KV751341.1:8274459-8274574	KV884705.1:3676694-3676798	LG1:31956498-31956600	3:30682104-30682209	CM018546.1:5779479-5779566	CM020911.1:37382383-37382487	KI519656.1:496157-496235	NC_049692.1:21893601-21893719	BDQW01000003.1:10139959-10140082	4:36288779-36288886			CM017903.1:23496432-23496569	4:9201197-9201275	NC_036780.1:8081339-8081430
zCNE_513	KN150196.1:34372-34542	18:35565373-35565541	CM015713.1:23400287-23400426	CM014081.1:14570524-14570692	HG916845.1:4906990-4907119		NC_051444.1:16874396-16874531	VIII:23113188-23113317	CYIF01000099.1:88773-88901	KV751341.1:8275758-8275887	KV884705.1:3674674-3674842	LG1:31954562-31954691	3:30680369-30680537	CM018546.1:5777112-5777282	CM020911.1:37380380-37380516	KI519656.1:498170-498313	NC_049692.1:21891169-21891306	BDQW01000003.1:10138023-10138152	4:36287036-36287166	13:5385008-5385140		CM017894.1:11120772-11120908	4:9198163-9198306	NC_036780.1:8083213-8083351
zCNE_514	KN150196.1:59449-59668	18:35592631-35592852	CM015713.1:23391121-23391337	CM014081.1:14580333-14580547	HG916845.1:4916828-4917042	groupII:3941655-3941883	NC_051444.1:16863893-16864113	VIII:23103316-23103530	CYIF01000099.1:101357-101571	KV751341.1:8286371-8286582	KV884705.1:3665182-3665397	LG1:31945173-31945387	3:30671787-30672001	CM018546.1:5765316-5765532	CM020911.1:37368622-37368776	KI519656.1:508030-508242	NC_049692.1:21881478-21881632	BDQW01000003.1:10127239-10127453	4:36275973-36276191	13:5393784-5393998	Un_random:33513789-33514003		4:9187803-9188015	NC_036780.1:8092721-8092875
zCNE_515	KN150196.1:69288-69506	18:35612910-35613100	CM015713.1:23381022-23381141	CM014081.1:14590937-14591143	HG916845.1:4927335-4927478	groupII:3932622-3932774	NC_051444.1:16852050-16852198	VIII:23092581-23092787	CYIF01000099.1:112254-112451	KV751341.1:8296672-8296877	KV884705.1:3655246-3655429	LG1:31934677-31934833	3:30661668-30661837	CM018546.1:5748195-5748401	CM020911.1:37357866-37357913	KI519656.1:522779-522935	NC_049692.1:21870629-21870785	BDQW01000003.1:10116631-10116836	4:36263379-36263545	13:5402540-5402697		CM017903.1:23462891-23463089	4:9173208-9173367	NC_036780.1:8103203-8103359
zCNE_516	KN150197.1:11343-11443																					CM017917.1:20774750-20774838
zCNE_517	KN150199.1:6925-7075	12:29208548-29208675																				CM017896.1:32954632-32954753
zCNE_518	KN150201.1:5873-5976																					CM017896.1:32482370-32482471
zCNE_519	KN150201.1:8340-8490	12:26836471-26836592																				CM017896.1:32480507-32480552
zCNE_520	KN150204.1:4212-4325	3:9327816-9327882																				CM017914.1:15438471-15438572
zCNE_521	KN150204.1:7066-7188	3:9325270-9325383	CM015730.1:7991294-7991394	CM014096.1:21283484-21283605	HG916835.1:4252177-4252298	groupXXI:4162865-4162966	NC_051450.1:20480614-20480715	XXIII:14569088-14569209	CYIF01000071.1:495923-496044	KV751334.1:4087342-4087463	KV884850.1:139436-139557	LG9:23544872-23544993	20:13024489-13024610	CM018562.1:9120142-9120255	CM020930.1:11202142-11202243	KI519634.1:75617-75738	NC_049708.1:6678964-6679065	BDQW01000822.1:2498558-2498679	19:13097851-13097959	10:5479929-5480049	6:925017-925137	CM017914.1:15440959-15441058	21:15580973-15581094	NC_036788.1:6110359-6110460
zCNE_522	KN150204.1:7283-7504	3:9324962-9325166	CM015730.1:7991497-7991696	CM014096.1:21283701-21283907	HG916835.1:4252394-4252600	groupXXI:4163069-4163268	NC_051450.1:20480312-20480510	XXIII:14568786-14568992	CYIF01000071.1:495621-495827	KV751334.1:4087038-4087246	KV884850.1:139134-139340	LG9:23544570-23544776	20:13024706-13024912	CM018562.1:9119833-9120038	CM020930.1:11202347-11202545	KI519634.1:75315-75521	NC_049708.1:6678662-6678859	BDQW01000822.1:2498256-2498462	19:13098062-13098261	10:5479627-5479833	6:925233-925440	CM017914.1:15441162-15441375	21:15580671-15580877	NC_036788.1:6110565-6110761
zCNE_523	KN150204.1:10176-10425	3:9322826-9323061	CM015730.1:7992285-7992464	CM014096.1:21284719-21284886	HG916835.1:4253356-4253535	groupXXI:4163943-4164120	NC_051450.1:20478913-20479072	XXIII:14567792-14567959	CYIF01000071.1:494639-494818	KV751334.1:4086253-4086423	KV884850.1:138212-138390	LG9:23543665-23543835	20:13025596-13025767	CM018562.1:9119163-9119397	CM020930.1:11203304-11203483	KI519634.1:74547-74728	NC_049708.1:6677866-6677946	BDQW01000822.1:2497387-2497577	19:13099018-13099197	10:5478983-5479086	6:926058-926159	CM017914.1:15442133-15442359	21:15579875-15580056	NC_036788.1:6111492-6111671
zCNE_524	KN150204.1:13513-13622	3:9319908-9319997												CM018562.1:9117450-9117520	CM020930.1:11205143-11205191							CM017914.1:15443361-15443458
zCNE_525	KN150204.1:13648-13785	3:9319688-9319824	CM015730.1:7994145-7994276	CM014096.1:21286718-21286850	HG916835.1:4255333-4255465	groupXXI:4165783-4165900	NC_051450.1:20477388-20477520	XXIII:14565836-14565968	CYIF01000071.1:492677-492809	KV751334.1:4084308-4084440	KV884850.1:136296-136428	LG9:23541942-23542074	20:13027464-13027596	CM018562.1:9117226-9117362	CM020930.1:11205264-11205396	KI519634.1:73079-73211	NC_049708.1:6676039-6676171	BDQW01000822.1:2495671-2495803	19:13101084-13101216	10:5477175-5477308		CM017914.1:15443492-15443628	21:15578428-15578560	NC_036788.1:6113253-6113385
zCNE_526	KN150204.1:15025-15236	3:9317748-9317932	CM015730.1:7994981-7995115	CM014096.1:21287512-21287646	HG916835.1:4256238-4256400	groupXXI:4166561-4166694	NC_051450.1:20475908-20476039	XXIII:14565028-14565190	CYIF01000071.1:491809-491943	KV751334.1:4083635-4083764	KV884850.1:135411-135552	LG9:23541136-23541267	20:13028175-13028306	CM018562.1:9116471-9116635	CM020930.1:11206057-11206176	KI519634.1:72308-72439	NC_049708.1:6675233-6675368	BDQW01000822.1:2494816-2494950	19:13101831-13101965	10:5476543-5476677	6:928836-928969	CM017914.1:15444168-15444348	21:15577635-15577766	NC_036788.1:6114058-6114189
zCNE_527	KN150204.1:17018-17138	3:9328787-9328877		CM014096.1:21280205-21280266	HG916835.1:4249025-4249086	groupXXI:4160014-4160111	NC_051450.1:20483409-20483470	XXIII:14572451-14572512	CYIF01000071.1:498849-498910	KV751334.1:4090501-4090562	KV884850.1:142127-142188	LG9:23547243-23547304		CM018562.1:9123851-9123944	CM020930.1:11198915-11198976	KI519634.1:78692-78735	NC_049708.1:6682252-6682294	BDQW01000822.1:2501370-2501431	19:13094142-13094203	10:5481858-5481901	6:923118-923161	CM017914.1:15437483-15437593	21:15584245-15584288	NC_036788.1:6108028-6108089
zCNE_528	KN150204.1:17170-17502	3:9328952-9329279	CM015730.1:7988022-7988181	CM014096.1:21279962-21280121	HG916835.1:4248782-4248960	groupXXI:4159778-4159949	NC_051450.1:20483558-20483716	XXIII:14572577-14572755	CYIF01000071.1:498994-499152	KV751334.1:4090637-4090796	KV884850.1:142272-142414	LG9:23547369-23547547	20:13020953-13021048	CM018562.1:9124036-9124336	CM020930.1:11198690-11198834	KI519634.1:78819-78978	NC_049708.1:6682378-6682537	BDQW01000822.1:2501515-2501674	19:13093899-13094077	10:5482008-5482122	6:922900-923043	CM017914.1:15437111-15437435	21:15584353-15584523	NC_036788.1:6107785-6107963
zCNE_529	KN150204.1:17670-17860	3:9329477-9329646	CM015730.1:7987447-7987619											CM018562.1:9124634-9124803								CM017914.1:15436750-15436937
zCNE_530	KN150204.1:17905-18087	3:9329756-9329922	CM015730.1:7987255-7987367	CM014096.1:21279205-21279317	HG916835.1:4248040-4248152	groupXXI:4159007-4159103	NC_051450.1:20484373-20484484	XXIII:14573400-14573512	CYIF01000071.1:499797-499909	KV751334.1:4091430-4091542	KV884850.1:143075-143187	LG9:23548195-23548307	20:13020209-13020305	CM018562.1:9124888-9125058	CM020930.1:11197918-11198030	KI519634.1:79641-79753	NC_049708.1:6683182-6683294	BDQW01000822.1:2502331-2502433	19:13093149-13093261	10:5482701-5482813	6:922204-922292	CM017914.1:15436538-15436705	21:15585178-15585290	NC_036788.1:6107047-6107159
zCNE_531	KN150204.1:18093-18263	3:9329939-9330055												CM018562.1:9125071-9125187								CM017914.1:15436362-15436532
zCNE_532	KN150204.1:20939-21034	3:9331644-9331719																				CM017914.1:15435489-15435559
zCNE_533	KN150204.1:21146-21310	3:9331901-9332012												CM018562.1:9126152-9126310								CM017914.1:15435216-15435370
zCNE_534	KN150204.1:22421-22516																					CM017914.1:15434653-15434747
zCNE_535	KN150204.1:28882-29090	3:9339616-9339800												CM018562.1:9129366-9129563								CM017914.1:15431970-15432177
zCNE_536	KN150204.1:32673-33085	3:9343068-9343479	CM015730.1:7979420-7979880	CM014096.1:21271527-21271995	HG916835.1:4240250-4240712	groupXXI:4151700-4152159	NC_051450.1:20493209-20493672	XXIII:14580761-14581227	CYIF01000071.1:508614-509075	KV751334.1:4098331-4098793	KV884850.1:149824-150290	LG9:23555011-23555468	20:13013084-13013550	CM018562.1:9132886-9133295	CM020930.1:11190286-11190450	KI519634.1:90251-90509	NC_049708.1:6690726-6691026	BDQW01000822.1:2514435-2514895	19:13084187-13084433	10:5488853-5489305	6:914468-914930	CM017914.1:15430275-15430686	21:15595710-15595968	NC_036788.1:6099871-6100328
zCNE_537	KN150204.1:33123-33219	3:9343536-9343628	CM015730.1:7979293-7979384	CM014096.1:21271400-21271491	HG916835.1:4240123-4240214	groupXXI:4151572-4151664	NC_051450.1:20493707-20493798	XXIII:14581263-14581354	CYIF01000071.1:509111-509202	KV751334.1:4098829-4098920	KV884850.1:150326-150417	LG9:23555504-23555595	20:13012958-13013049	CM018562.1:9133320-9133410	CM020930.1:11189899-11189942	KI519634.1:90545-90636	NC_049708.1:6691218-6691261	BDQW01000822.1:2514931-2515022	19:13084060-13084151	10:5489340-5489431	6:914342-914433		21:15596004-15596095	NC_036788.1:6099792-6099833
zCNE_538	KN150204.1:44703-44862	3:9356178-9356302		CM014096.1:21265991-21266119	HG916835.1:4234040-4234168	groupXXI:4145797-4145907	NC_051450.1:20498403-20498528	XXIII:14586762-14586890	CYIF01000071.1:514096-514221	KV751334.1:4105850-4105978	KV884850.1:155303-155431	LG9:23561824-23561949	20:13007779-13007899	CM018562.1:9137899-9138025	CM020930.1:11182483-11182573	KI519634.1:96265-96391	NC_049708.1:6697530-6697655	BDQW01000822.1:2520105-2520230	19:13076999-13077117			CM017914.1:15424388-15424515	21:15601352-15601478	NC_036788.1:6093607-6093732
zCNE_539	KN150204.1:53849-54173	3:9365940-9366251		CM014096.1:21262198-21262471	HG916835.1:4230240-4230513	groupXXI:4142422-4142695	NC_051450.1:20502393-20502666	XXIII:14590409-14590682	CYIF01000071.1:517912-518185	KV751334.1:4110057-4110330	KV884850.1:159600-159873	LG9:23565567-23565840	20:13003875-13004148	CM018562.1:9141299-9141569	CM020930.1:11178895-11179168	KI519634.1:100303-100576	NC_049708.1:6701021-6701294	BDQW01000822.1:2523967-2524240	19:13071730-13072003	10:5497095-5497346	6:906818-907068	CM017914.1:15419177-15419494	21:15605324-15605597	NC_036788.1:6089736-6089950
zCNE_540	KN150204.1:57949-58141	3:9368569-9368743	CM015730.1:7968107-7968214	CM014096.1:21261091-21261216	HG916835.1:4229158-4229283		NC_051450.1:20503510-20503634	XXIII:14591649-14591774	CYIF01000071.1:519139-519208	KV751334.1:4111932-4112017	KV884850.1:160835-160918	LG9:23566812-23566949	20:13002891-13003020	CM018562.1:9142259-9142375	CM020930.1:11177787-11177871	KI519634.1:101566-101650	NC_049708.1:6702236-6702346	BDQW01000822.1:2525135-2525229	19:13070659-13070784	10:5498185-5498265	6:906041-906120	CM017914.1:15418082-15418266	21:15606569-15606653	NC_036788.1:6088573-6088710
zCNE_541	KN150204.1:61142-61336	3:9370960-9371139												CM018562.1:9143202-9143371								CM017914.1:15417076-15417267
zCNE_542	KN150204.1:62630-62809	3:9374301-9374448	CM015730.1:7966118-7966240	CM014096.1:21258722-21258844	HG916835.1:4226819-4226941	groupXXI:4139618-4139738	NC_051450.1:20505417-20505525	XXIII:14593979-14594101	CYIF01000071.1:521110-521230	KV751334.1:4113781-4113931		LG9:23569148-23569270	20:13001271-13001369	CM018562.1:9144401-9144550	CM020930.1:11176057-11176133	KI519634.1:104438-104529		BDQW01000822.1:2527277-2527424	19:13068426-13068548			CM017914.1:15415552-15415651	21:15609459-15609549	NC_036788.1:6086209-6086331
zCNE_543	KN150204.1:62810-63018	3:9374521-9374695	CM015730.1:7965934-7966098	CM014096.1:21258529-21258702	HG916835.1:4226627-4226800	groupXXI:4139431-4139599	NC_051450.1:20505542-20505706	XXIII:14594121-14594294	CYIF01000071.1:521269-521426	KV751334.1:4113977-4114129	KV884850.1:162895-163068	LG9:23569292-23569465	20:13001080-13001253	CM018562.1:9144571-9144768	CM020930.1:11175873-11176038	KI519634.1:104549-104723	NC_049708.1:6704274-6704443	BDQW01000822.1:2527446-2527619	19:13068241-13068403	10:5499992-5500070	6:904185-904337	CM017914.1:15415321-15415490	21:15609569-15609743	NC_036788.1:6086022-6086173
zCNE_544	KN150204.1:63044-63174	3:9374795-9374927	CM015730.1:7965759-7965813	CM014096.1:21258343-21258438	HG916835.1:4226500-4226550			XXIII:14594384-14594479	CYIF01000071.1:521509-521603					CM018562.1:9144848-9144966					19:13068050-13068135			CM017914.1:15415160-15415284
zCNE_545	KN150204.1:66882-67008	3:9377891-9378013	CM015730.1:7964984-7965105	CM014096.1:21257406-21257531	HG916835.1:4225529-4225654	groupXXI:4138385-4138508	NC_051450.1:20506631-20506749	XXIII:14595290-14595415	CYIF01000071.1:522417-522530	KV751334.1:4114967-4115092	KV884850.1:164027-164150	LG9:23570020-23570145	20:12999798-12999910	CM018562.1:9145534-9145651	CM020930.1:11174730-11174854	KI519634.1:105456-105581	NC_049708.1:6705449-6705533	BDQW01000822.1:2528609-2528727	19:13067110-13067233	10:5500796-5500917	6:903382-903503	CM017914.1:15414115-15414206	21:15610481-15610606	NC_036788.1:6085331-6085456
zCNE_546	KN150204.1:67031-67153	3:9378050-9378122	CM015730.1:7964824-7964944	CM014096.1:21257246-21257366	HG916835.1:4225378-4225498	groupXXI:4138226-4138335	NC_051450.1:20506797-20506914	XXIII:14595451-14595571	CYIF01000071.1:522567-522687	KV751334.1:4115135-4115244	KV884850.1:164182-164300	LG9:23570183-23570303	20:12999648-12999709	CM018562.1:9145665-9145786	CM020930.1:11174578-11174698	KI519634.1:105649-105739	NC_049708.1:6705590-6705710	BDQW01000822.1:2528764-2528872	19:13066952-13067072	10:5500950-5501066	6:903227-903317	CM017914.1:15413984-15414093	21:15610683-15610752	NC_036788.1:6085174-6085294
zCNE_547	KN150204.1:70233-70390	3:9384222-9384359	CM015730.1:7963419-7963520	CM014096.1:21255814-21255914	HG916835.1:4223968-4224068			XXIII:14596908-14597008	CYIF01000071.1:524040-524140	KV751334.1:4116592-4116692		LG9:23571595-23571695			CM020930.1:11173144-11173244		NC_049708.1:6707009-6707109	BDQW01000822.1:2530199-2530299	19:13065551-13065651			CM017914.1:15411867-15412014		NC_036788.1:6083761-6083861
zCNE_548	KN150204.1:72122-72475	3:9385794-9386121										LG9:23572535-23572580		CM018562.1:9147506-9147780								CM017914.1:15410934-15411257		NC_036788.1:6082876-6082921
zCNE_549	KN150204.1:75810-75910	3:9390572-9390636												CM018562.1:9148983-9149047
zCNE_550	KN150204.1:78499-78753	3:9393449-9393672	CM015730.1:7959914-7960043	CM014096.1:21252205-21252389	HG916835.1:4220115-4220260	groupXXI:4133854-4133992	NC_051450.1:20511051-20511251	XXIII:14600384-14600529	CYIF01000071.1:527442-527612	KV751334.1:4119909-4120038	KV884850.1:169330-169456	LG9:23575049-23575194	20:12995751-12995879	CM018562.1:9149959-9150144	CM020930.1:11169942-11170071	KI519634.1:112656-112784	NC_049708.1:6710559-6710688	BDQW01000822.1:2533741-2533886	19:13061492-13061662	10:5504991-5505120	6:899730-899860	CM017914.1:15408721-15408927	21:15617538-15617667	NC_036788.1:6080265-6080394
zCNE_551	KN150204.1:86369-86627	3:9401109-9401342	CM015730.1:7954723-7954886	CM014096.1:21247912-21248100	HG916835.1:4216092-4216289			XXIII:14604599-14604787						CM018562.1:9154798-9154962	CM020930.1:11164585-11164778		NC_049708.1:6715026-6715115		19:13056736-13056933			CM017914.1:15405627-15405897
zCNE_552	KN150204.1:93787-93913	3:9408968-9409067																				CM017914.1:15402403-15402522
zCNE_553	KN150214.1:27335-27468	APWO02000066.1:1191446-1191556																				CM017908.1:2856886-2856995
zCNE_554	KN150214.1:129295-129393																					CM017908.1:2823006-2823095
zCNE_555	KN150214.1:131805-131949	APWO02000066.1:1068789-1068927												CM018549.1:4101416-4101548								CM017908.1:2822405-2822534
zCNE_556	KN150214.1:139517-139627	APWO02000066.1:1060915-1060995												CM018549.1:4107143-4107245								CM017908.1:2818935-2819010
zCNE_557	KN150218.1:4417-4553	APWO02000109.1:1255829-1255917		CM014079.1:10266581-10266664				XVIII:16030669-16030752														CM017902.1:988834-988938
zCNE_558	KN150219.1:13114-13218																					CM017895.1:5428749-5428812
zCNE_559	KN150219.1:14327-14517	21:13060669-13060820												CM018568.1:3168872-3169025					10:31641195-31641298			CM017895.1:5428743-5428847
zCNE_560	KN150220.1:3029-3149	4:20210120-20210213																				CM017893.1:16408133-16408249
zCNE_561	KN150220.1:3285-3402	4:20210366-20210459																				CM017893.1:16408412-16408513
zCNE_562	KN150220.1:7216-7457	4:20212731-20212903																				CM017893.1:16409438-16409677
zCNE_563	KN150220.1:7472-7649	4:20212941-20213092												CM018552.1:4336670-4336773								CM017893.1:16409693-16409857
zCNE_564	KN150220.1:17738-17835	4:20215115-20215187												CM018552.1:4334841-4334905								CM017893.1:16411764-16411844
zCNE_565	KN150220.1:23061-23251	4:20230179-20230343	CM015731.1:15521709-15521864	CM014098.1:20563756-20563922	HG916838.1:1855709-1855875	groupV:7275685-7275837	NC_051431.1:33921119-33921283	XVI:12865009-12865175	CYIF01000292.1:415266-415432	KV751339.1:10327337-10327503	KV885080.1:181357-181523	LG8:24652557-24652718	8:10677007-10677167	CM018552.1:4330100-4330266	CM020929.1:22562792-22562949	KI519614.1:3496708-3496874	NC_049705.1:8247737-8247887	BDQW01000068.1:14925786-14925952	20:8408411-8408576	1:9437427-9437593	2:5117631-5117780	CM017893.1:16413935-16414110	10:21574529-21574684	NC_036787.1:3953268-3953429
zCNE_566	KN150220.1:23069-23249	4:20230179-20230339		CM014098.1:20563756-20563921	HG916838.1:1855710-1855875	groupV:7275685-7275837	NC_051431.1:33921119-33921283	XVI:12865009-12865174	CYIF01000292.1:415267-415432	KV751339.1:10327337-10327502	KV885080.1:181358-181523	LG8:24652557-24652718	8:10677007-10677167	CM018552.1:4330100-4330266	CM020929.1:22562792-22562948	KI519614.1:3496708-3496873	NC_049705.1:8247737-8247887	BDQW01000068.1:14925787-14925952		1:9437428-9437593	2:5117631-5117780	CM017893.1:16413935-16414110	10:21574530-21574684	NC_036787.1:3953268-3953429
zCNE_567	KN150224.1:12711-12823	APWO02002331.1:27251-27366																				CM017917.1:21110980-21111088
zCNE_568	KN150226.1:18640-18782	APWO02000777.1:704116-704215																				CM017905.1:20223329-20223427
zCNE_569	KN150230.1:5161-5282	APWO02000066.1:1257159-1257240	CM015712.1:23670699-23670748	CM014097.1:15647284-15647358	HG916849.1:5928562-5928624	groupX:13443209-13443270	NC_051434.1:21246320-21246394	XIII:4037722-4037796	CYIF01000126.1:1886596-1886658	KV751379.1:2243011-2243073	KV884842.1:394206-394248	LG22:32424048-32424122	11:24516455-24516516	CM018549.1:4023849-4023924	CM020921.1:8095750-8095812	KI519959.1:413309-413383		BDQW01000202.1:1163070-1163144	3:27124663-27124725	12:6332467-6332542	21:5130359-5130420	CM017908.1:2872871-2872953	13:28240507-28240581	NC_036800.1:26954114-26954188
zCNE_570	KN150230.1:8926-9353	APWO02000066.1:1258561-1258964	CM015712.1:23669906-23670310	CM014097.1:15646515-15646918	HG916849.1:5929010-5929413	groupX:13442498-13442901	NC_051434.1:21245525-21245940	XIII:4036945-4037348	CYIF01000126.1:1887029-1887432	KV751379.1:2243410-2243813	KV884842.1:393587-393957	LG22:32423260-32423663	11:24516937-24517340	CM018549.1:4022384-4022797	CM020921.1:8096803-8097216	KI519959.1:413797-414200	NC_049694.1:24343149-24343552	BDQW01000202.1:1163508-1163911	3:27123871-27124274	12:6332638-6333041	21:5130667-5131079	CM017908.1:2874213-2874616	13:28240984-28241387	NC_036800.1:26954574-26954977
zCNE_571	KN150230.1:21383-21547	APWO02000066.1:1264632-1264770	CM015712.1:23668078-23668213	CM014097.1:15644188-15644323	HG916849.1:5931916-5932051	groupX:13440971-13441101	NC_051434.1:21243076-21243205	XIII:4035155-4035290	CYIF01000126.1:1889716-1889851	KV751379.1:2245870-2246006	KV884842.1:387334-387437	LG22:32420613-32420741	11:24520643-24520779	CM018549.1:4019546-4019708	CM020921.1:8099598-8099733	KI519959.1:417213-417349	NC_049694.1:24345626-24345761	BDQW01000202.1:1167067-1167202	3:27120730-27120866	12:6334448-6334583	21:5132353-5132488	CM017908.1:2876807-2876939	13:28244805-28244941	NC_036800.1:26957443-26957571
zCNE_572	KN150232.1:25994-26243	6:35467982-35468224	CM015722.1:26964904-26965062	CM014088.1:5705367-5705525	HG916840.1:26737113-26737271	groupXIII:499810-499958	NC_051430.1:649395-649543	III:50764116-50764274	CYIF01000096.1:2109302-2109460	KV751324.1:1748041-1748199	KV884728.1:2365916-2366087	LG12:1519765-1519923	9:27368418-27368572	CM018548.1:17465115-17465265	CM020914.1:13230904-13231062	KI519701.1:1329731-1329889	NC_049696.1:122017-122175	BDQW01000017.1:14786174-14786332	5:1339985-1340143	21:5174114-5174285	Un_random:23882341-23882512	CM017904.1:21615628-21615810	11:1131553-1131711	NC_036791.1:229631-229755
zCNE_573	KN150232.1:26571-26713	6:35467241-35467381	CM015722.1:26965393-26965506	CM014088.1:5704837-5704959	HG916840.1:26736645-26736767	groupXIII:499337-499459	NC_051430.1:648986-649073	III:50764648-50764770	CYIF01000096.1:2108845-2108967	KV751324.1:1747611-1747706	KV884728.1:2366416-2366540	LG12:1519356-1519471	9:27368011-27368092		CM020914.1:13230365-13230487	KI519701.1:1330217-1330339	NC_049696.1:121563-121689	BDQW01000017.1:14785679-14785801	5:1339495-1339617			CM017904.1:21616280-21616420	11:1131104-1131226	NC_036791.1:229188-229304
zCNE_574	KN150232.1:26828-26926	6:35466912-35467014																				CM017904.1:21616503-21616599
zCNE_575	KN150232.1:27270-27542	6:35466200-35466432												CM018548.1:17463815-17463894								CM017904.1:21616983-21617262
zCNE_576	KN150232.1:52962-53151	6:35456125-35456321												CM018548.1:17457729-17457915								CM017904.1:21620724-21620899
zCNE_577	KN150234.1:18028-18131	APWO02000117.1:771442-771535																				CM017903.1:22616145-22616227
zCNE_578	KN150236.1:10518-10617	8:9035624-9035718	CM015720.1:14092497-14092576	CM014083.1:19141611-19141707	HG916851.1:29673161-29673224			I:34991557-34991653	CYIF01000766.1:62012-62105		KV885099.1:224960-225036	LG2:23576017-23576110		CM018549.1:10749551-10749637				BDQW01002192.1:120259-120352	18:25034479-25034565			CM017909.1:20920270-20920355		NC_036781.1:24786833-24786894
zCNE_579	KN150236.1:10652-10828	8:9035388-9035538												CM018549.1:10749344-10749484								CM017909.1:20920076-20920210
zCNE_580	KN150236.1:14431-14555	8:9034617-9034734																				CM017909.1:20919414-20919516
zCNE_581	KN150255.2:6707-6897	12:30144761-30144916																				CM017896.1:30191531-30191668
zCNE_582	KN150257.1:4214-4362	APWO02001633.1:440229-440353																				CM017903.1:13400271-13400344
zCNE_583	KN150257.1:6233-6366	APWO02001633.1:443580-443687																				CM017903.1:13400748-13400845
zCNE_584	KN150265.1:33404-33621	APWO02000111.1:348620-348797	CM015720.1:14644199-14644308	CM014083.1:18444523-18444632	HG916839.1:8001786-8001895	groupIV:9576560-9576678	NC_051438.1:17863166-17863279	I:30262285-30262394	CYIF01000094.1:555740-555849	KV751335.1:6104870-6104979	KV885745.1:1019-1128	LG2:22915254-22915363	10:14393947-14394058	CM018549.1:11320569-11320754	CM020918.1:20956028-20956136	KI519793.1:592085-592196	NC_049700.1:12077295-12077404	BDQW01000331.1:605379-605488	18:25726554-25726664	14:5212981-5213090	1:6988854-6988963	CM017909.1:21325018-21325173	23:16104752-16104863	NC_036781.1:25460919-25461028
zCNE_585	KN150265.1:42644-42843	APWO02000111.1:354077-354270	CM015720.1:14642033-14642193	CM014083.1:18446646-18446812		groupIV:9578552-9578717			CYIF01000094.1:553341-553496	KV751335.1:6106907-6107073	KV884690.1:8332221-8332387			CM018549.1:11315197-11315395							1:6986828-6986990	CM017909.1:21320071-21320271
zCNE_586	KN150265.1:43144-43230																					CM017909.1:21319312-21319395
zCNE_587	KN150265.1:45809-45919	APWO02000111.1:357696-357775	CM015720.1:14640418-14640491	CM014083.1:18448434-18448539	HG916839.1:8005682-8005755	groupIV:9580222-9580294		I:30266104-30266177	CYIF01000094.1:551715-551788	KV751335.1:6108607-6108680	KV884690.1:8333925-8333998	LG2:22919051-22919124	10:14397167-14397240	CM018549.1:11310678-11310757	CM020918.1:20952147-20952220	KI519793.1:586529-586602	NC_049700.1:12081623-12081695	BDQW01000331.1:601455-601525	18:25722615-25722688	14:5216587-5216660	1:6985264-6985337	CM017909.1:21317383-21317470	23:16110309-16110382	NC_036781.1:25457078-25457151
zCNE_588	KN150274.1:779-939	APWO02001801.1:30676-30806												CM018555.1:12141840-12141914								CM017898.1:8496373-8496523
zCNE_589	KN150274.1:9438-9526																					CM017898.1:8493512-8493583
zCNE_590	KN150275.1:1932-2043	APWO02000067.1:3067658-3067746																				CM017898.1:8397650-8397748
zCNE_591	KN150275.1:4506-4621	APWO02000067.1:3062652-3062740																				CM017898.1:8394825-8394928
zCNE_592	KN150275.1:5545-5649																					CM017898.1:8393846-8393939
zCNE_593	KN150275.1:9062-9338	APWO02000067.1:3055962-3056204																				CM017898.1:8392484-8392651
zCNE_594	KN150275.1:13179-13379	APWO02000067.1:3053568-3053707																				CM017898.1:8391315-8391470
zCNE_595	KN150283.1:2724-2832	10:14818225-14818323																				CM017914.1:5202437-5202520
zCNE_596	KN150285.1:1939-2037	17:11275792-11275871												CM018561.1:15039396-15039474								CM017899.1:31505948-31505997
zCNE_597	KN150289.1:20607-20734																					CM017900.1:6765462-6765571
zCNE_598	KN150292.1:3300-3412	3:15640310-15640407																				CM017914.1:3819475-3819585
zCNE_599	KN150292.1:6390-6551	3:15636806-15636898												CM018562.1:12400244-12400309								CM017914.1:3822421-3822580
zCNE_600	KN150296.1:7155-7382	3:47819831-47820019												CM018559.1:15904738-15904887								CM017910.1:4159821-4160063
zCNE_601	KN150299.1:2344-2490	9:3030302-3030443	CM015727.1:14386326-14386447	CM014095.1:17214474-17214595	HG916829.1:9393578-9393694	groupXV:2527533-2527654	NC_051439.1:14912837-14912943	XXIV:13339125-13339246	CYIF01000111.1:620018-620134	KV751346.1:7458057-7458178	KV885088.1:415386-415510	LG19:9175331-9175452	22:14428708-14428832	CM018550.1:20947976-20948118		KI519640.1:2046530-2046636	NC_049704.1:13255149-13255270	BDQW01000149.1:14098820-14098941	16:16955377-16955498	2:10347350-10347471	10:4463407-4463528	CM017907.1:21707955-21708069	19:10175508-10175614	NC_036798.1:25145021-25145142
zCNE_602	KN150299.1:8944-9259	9:3022766-3023047	CM015727.1:14381875-14382032	CM014095.1:17210061-17210324	HG916829.1:9398054-9398220	groupXV:2523897-2524058	NC_051439.1:14906982-14907099	XXIV:13334703-13334966	CYIF01000111.1:624386-624542	KV751346.1:7454689-7454863	KV885088.1:411175-411436	LG19:9180633-9180761	22:14424252-14424377	CM018550.1:20939465-20939755	CM020928.1:22197960-22198223	KI519640.1:2054307-2054430	NC_049704.1:13250959-13251126	BDQW01000149.1:14094510-14094772	16:16949227-16949393	2:10344077-10344195	10:4466175-4466300	CM017907.1:21711131-21711431	19:10167184-10167307	NC_036798.1:25139733-25139861
zCNE_603	KN150299.1:20759-20911	9:3010284-3010421		CM014095.1:17206544-17206640	HG916829.1:9401733-9401829	groupXV:2520616-2520712		XXIV:13331242-13331338		KV751346.1:7451374-7451470			22:14419950-14420042	CM018550.1:20930464-20930562	CM020928.1:22194475-22194571			BDQW01000149.1:14090906-14091002	16:16945050-16945146	2:10341066-10341162	10:4473400-4473496	CM017907.1:21715145-21715257
zCNE_604	KN150301.1:18318-18442	APWO02002041.1:73807-73930	CM015721.1:16863304-16863427	CM014079.1:14573014-14573136	HG916832.1:10884122-10884245	groupXVI:11948495-11948618	NC_051435.1:9599768-9599884	XVIII:11065556-11065679	CYIF01000154.1:994796-994919	KV751321.1:15756479-15756602	KV884712.1:1799832-1799955	LG16:13910753-13910876		CM018545.1:25021149-25021272	CM020920.1:15025086-15025209	KI520041.1:185865-185988	NC_049701.1:10744905-10745021	BDQW01000052.1:9514575-9514692	9:21715171-21715289				7:19476926-19477049	NC_036795.1:20535856-20535979
zCNE_605	KN150303.1:31070-31182																					CM017917.1:21997325-21997422
zCNE_606	KN150308.1:15350-15538	23:28498577-28498715																				CM017908.1:10344731-10344877
zCNE_607	KN150309.1:2454-2616	23:36052367-36052490			HG916848.1:12345016-12345115				CYIF01000028.1:3931330-3931431	KV751374.1:520285-520382				CM018563.1:16424166-16424325			NC_049706.1:15653823-15653919		23:22915434-22915523			CM017913.1:8657566-8657711		NC_036783.1:21221446-21221545
zCNE_608	KN150309.1:8611-8800	23:36059818-36059970												CM018563.1:16425688-16425823								CM017913.1:8654321-8654502
zCNE_609	KN150309.1:9017-9191	23:36061391-36061447												CM018563.1:16426081-16426224								CM017913.1:8653983-8654148
zCNE_610	KN150309.1:15548-15725	23:36076230-36076405			HG916848.1:12342167-12342269	groupXI:14395487-14395570			CYIF01000028.1:3928628-3928737			LG4:25604285-25604396		CM018563.1:16427708-16427835				BDQW01000044.1:1200691-1200800	23:22917980-22918082			CM017913.1:8651224-8651352		NC_036783.1:21219760-21219841
zCNE_611	KN150310.1:3100-3250	5:32682593-32682681												CM018551.1:4428584-4428661								CM017895.1:31764821-31764924
zCNE_612	KN150310.1:3384-3550	5:32684952-32685111																				CM017895.1:31765062-31765207
zCNE_613	KN150310.1:8672-8862	5:32691512-32691701												CM018551.1:4426042-4426232								CM017895.1:31766232-31766422
zCNE_614	KN150312.1:15-133	22:10464005-10464119												CM018560.1:14169079-14169177								CM017906.1:4402207-4402316
zCNE_615	KN150312.1:9392-9540	22:10443814-10443884												CM018560.1:14159598-14159694								CM017906.1:4399010-4399146
zCNE_616	KN150312.1:12810-12905																					CM017906.1:4396830-4396908
zCNE_617	KN150314.1:10983-11077	9:25078557-25078604												CM018550.1:12062366-12062415								CM017907.1:476019-476077
zCNE_618	KN150322.1:14944-15061	APWO02000056.1:1091194-1091295							CYIF01000300.1:297081-297121		KV884689.1:4238204-4238245	LG5:9270915-9270969		CM018542.1:9632709-9632750				BDQW01000066.1:4501873-4501914				CM017912.1:9845735-9845851
zCNE_619	KN150324.1:3303-3400																					CM017896.1:32951345-32951431
zCNE_620	KN150330.1:2728-3052	5:28566023-28566348	CM015715.1:2639897-2640121	CM014078.1:41279403-41279623	HG916842.1:159927-160151		NW_023665843.1:13192-13385	XIX:10868044-10868264	CYIF01002502.1:8210-8434	KV751384.1:367815-368086	KV884704.1:1136546-1136811	LG23:24398316-24398540	2:10514285-10514406	CM018551.1:3361372-3361680	CM020932.1:2044784-2045008	KI519876.1:232829-232956	NC_049688.1:551538-551735	BDQW01000513.1:372100-372303	24:19786190-19786415	8:8179687-8179890	3:1493615-1493818	CM017911.1:622683-622993	24:14477100-14477226	NC_036801.1:16795602-16795826
zCNE_621	KN150330.1:3079-3395	5:28566415-28566676	CM015715.1:2639686-2639772	CM014078.1:41279769-41279855	HG916842.1:159611-159698			XIX:10868410-10868496	CYIF01002502.1:7977-8063		KV884704.1:1136313-1136399			CM018551.1:3361758-3362007	CM020932.1:2044561-2044647		NC_049688.1:551861-551946	BDQW01000513.1:371866-371952	24:19786025-19786110			CM017911.1:622390-622625
zCNE_622	KN150330.1:16671-16801	5:28576903-28577027												CM018551.1:3367330-3367450
zCNE_623	KN150330.1:23599-23727	5:28584575-28584703												CM018551.1:3373905-3373977
zCNE_624	KN150334.1:16686-16871	APWO02001874.1:12334-12499			HG916837.1:18761791-18761904			XI:24248018-24248169	CYIF01000425.1:135900-136017	KV751351.1:392870-393035	KV884741.1:1248963-1249107	LG1:18510798-18510953	17:5511850-5512005	CM018555.1:14318081-14318202	CM020915.1:9428262-9428415		NC_049696.1:5082764-5082914	BDQW01000267.1:2104680-2104832			2:9979456-9979605			NC_036780.1:21722168-21722321
zCNE_625	KN150336.1:3322-3439	6:25873351-25873467												CM018548.1:15579150-15579266								CM017904.1:22105654-22105759
zCNE_626	KN150336.1:32984-33146	6:25895755-25895881												CM018548.1:15589176-15589302								CM017904.1:22115855-22115989
zCNE_627	KN150336.1:45180-45327	6:25905996-25906120																				CM017904.1:22118015-22118118
zCNE_628	KN150340.1:10712-10870	6:25421279-25421395												CM018548.1:15261113-15261205
zCNE_629	KN150341.1:21325-21438	APWO02000572.1:31931-32040	CM015722.1:10022547-10022659	CM014088.1:12165507-12165619	HG916840.1:12516334-12516444	groupXIII:5346195-5346307	NC_051430.1:22958529-22958641	III:37870997-37871109	CYIF01000010.1:6009041-6009153	KV751357.1:2393553-2393665	KV884708.1:1438850-1438962	LG12:23777270-23777382	9:7997711-7997823	CM018548.1:15685683-15685795	CM020914.1:24603379-24603491	KI519699.1:1576626-1576738	NC_049696.1:18025964-18026076	BDQW01000290.1:4274971-4275083	5:27016921-27017033	21:10611682-10611794	12:9000358-9000470		12:14161011-14161123	NC_036791.1:22353267-22353379
zCNE_630	KN150342.1:56110-56236	APWO02002280.1:102850-102966																				CM017903.1:24484023-24484130
zCNE_631	KN150342.1:56267-56427	APWO02002280.1:103011-103130		CM014081.1:1603561-1603669	HG916845.1:30809558-30809666			I:20428000-20428108	CYIF01000149.1:947852-947960			LG1:38992816-38992959		CM018546.1:1132747-1132871	CM020911.1:7204515-7204623	KI520210.1:139524-139622			4:665548-665656			CM017903.1:24483841-24483979	4:34021703-34021801	NC_036780.1:3188443-3188586
zCNE_632	KN150342.1:60938-61087	APWO02002280.1:138457-138568					NC_051444.1:22644436-22644514							CM018546.1:1151836-1151927								CM017903.1:24480074-24480217
zCNE_633	KN150342.1:63153-63279	APWO02002280.1:144695-144784	CM015713.1:29596260-29596314	CM014081.1:1586630-1586684		groupII:3209701-3209804		I:20445355-20445452	CYIF01000149.1:966764-966861	KV751341.1:175673-175808	KV885026.1:402531-402609			CM018546.1:1155643-1155741	CM020911.1:7171852-7171969	KI520210.1:159618-159736		BDQW01000003.1:18556098-18556198		CAAJGN020000067.1:469193-469297	Un_random:30520690-30520754	CM017903.1:24478898-24479021		NC_036780.1:3165916-3166032
zCNE_634	KN150342.1:63566-63686	APWO02002280.1:144895-144996	CM015713.1:29595575-29595676	CM014081.1:1585957-1586062	HG916845.1:30785844-30785948	groupII:3209011-3209112	NC_051444.1:22637287-22637402	I:20446022-20446127	CYIF01000149.1:967471-967576	KV751341.1:176242-176346	KV885026.1:403195-403299	LG1:39018510-39018615	3:38068311-38068413	CM018546.1:1159531-1159632	CM020911.1:7171101-7171202	KI520210.1:160211-160317		BDQW01000003.1:18556754-18556857	4:693081-693186	CAAJGN020000067.1:470068-470183	Un_random:30521528-30521633		4:34042356-34042461	NC_036780.1:3165363-3165429
zCNE_635	KN150342.1:67598-67700	APWO02002280.1:169224-169302	CM015713.1:29580970-29581034	CM014081.1:1568657-1568721	HG916845.1:30772180-30772244	groupII:3199956-3200022	NC_051444.1:22629636-22629700	I:20456650-20456714	CYIF01000149.1:979566-979630	KV751341.1:197658-197724	KV885026.1:421340-421404	LG1:39033737-39033802	3:38076705-38076771		CM020911.1:7156376-7156440	KI520210.1:185129-185193	NC_049692.1:30392194-30392258	BDQW01000003.1:18575728-18575794	4:715209-715273	CAAJGN020000067.1:475220-475286	Un_random:30531883-30531949	CM017903.1:24477149-24477235	4:34052597-34052661	NC_036780.1:3149920-3149985
zCNE_636	KN150345.1:2454-2599	24:36944267-36944391												CM018547.1:20558232-20558332								CM017909.1:8736359-8736480
zCNE_637	KN150345.1:6171-6291	24:36939216-36939332																				CM017909.1:8737248-8737360
zCNE_638	KN150345.1:6303-6444	24:36939071-36939212																				CM017909.1:8737377-8737516
zCNE_639	KN150345.1:6476-6627	24:36938910-36939043	CM015720.1:15345211-15345334	CM014083.1:17687653-17687776	HG916839.1:7235449-7235571	groupIV:8995633-8995732	NC_051438.1:18611709-18611832	I:29515127-29515250	CYIF01000040.1:700429-700552		KV884690.1:7611591-7611699	LG2:22091312-22091435	10:13638438-13638538	CM018547.1:20553956-20554094	CM020918.1:21804679-21804790		NC_049700.1:11436337-11436394	BDQW01000331.1:1379595-1379718	18:26569956-26570078			CM017909.1:8737549-8737699		NC_036781.1:26312003-26312126
zCNE_640	KN150345.1:10801-10986	24:36936381-36936540	CM015720.1:15345911-15345992	CM014083.1:17686989-17687063	HG916839.1:7234787-7234863	groupIV:8995007-8995072		I:29514467-29514541	CYIF01000040.1:701147-701219		KV884690.1:7610892-7610972	LG2:22090634-22090714		CM018547.1:20552452-20552558	CM020918.1:21805415-21805486	KI519645.1:3348898-3349005	NC_049700.1:11435596-11435671	BDQW01000331.1:1380331-1380405	18:26570719-26570796		1:7424156-7424211	CM017909.1:8739093-8739249	23:15215138-15215245	NC_036781.1:26312725-26312805
zCNE_641	KN150345.1:11272-11535	24:36934139-36934353																				CM017909.1:8746567-8746826
zCNE_642	KN150345.1:11539-11696	24:36933984-36934066																				CM017909.1:8746833-8746982
zCNE_643	KN150345.1:12793-12940	24:36933208-36933337												CM018547.1:20551515-20551639								CM017909.1:8747797-8747936
zCNE_644	KN150347.1:12878-12982	25:32230081-32230161																				CM017900.1:22226648-22226744
zCNE_645	KN150347.1:21913-22085	25:32222932-32223071	CM015712.1:45651892-45652040	CM014094.1:8179522-8179694	HG916828.1:4988344-4988483	groupVI:4701738-4701881	NC_051451.1:26337224-26337367	III:9746369-9746541	CYIF01000173.1:603901-604040	KV751317.1:9754742-9754881	KV884691.1:6131175-6131338	LG13:23991183-23991328	15:28566047-28566186	CM018543.1:25019157-25019298	CM020927.1:23721462-23721601	KI519652.1:1954250-1954388	NC_049702.1:13226283-13226426	BDQW01000073.1:6134619-6134758	15:13810973-13811118	4:16127566-16127713	10:4770136-4770281	CM017900.1:22223533-22223667	22:7648627-7648765	NC_036798.1:24693279-24693417
zCNE_646	KN150347.1:27194-27390	25:32219497-32219692	CM015712.1:45650497-45650689	CM014094.1:8178047-8178240	HG916828.1:4989867-4990060	groupVI:4702739-4702932	NC_051451.1:26335600-26335795	III:9744875-9745068	CYIF01000173.1:605350-605543	KV751317.1:9756036-9756229	KV884691.1:6129665-6129858	LG13:23989948-23990137	15:28564878-28565069	CM018543.1:24992227-24992420	CM020927.1:23720005-23720198	KI519652.1:1956127-1956322	NC_049702.1:13224729-13224922	BDQW01000073.1:6133142-6133335	15:13809487-13809680	4:16126755-16126948	17:1896792-1896985	CM017900.1:22221393-22221588	22:7650537-7650732	NC_036792.1:22879230-22879419
zCNE_647	KN150347.1:38852-39039	25:32189009-32189192	CM015712.1:45646005-45646185	CM014094.1:8173168-8173348	HG916828.1:4994865-4995045	groupVI:4707058-4707238	NC_051451.1:26328741-26328921	III:9740078-9740258	CYIF01000173.1:609956-610136	KV751317.1:9761026-9761207	KV884691.1:6125368-6125548	LG13:23985628-23985808	15:28559901-28560083	CM018543.1:24977248-24977433	CM020927.1:23715007-23715181	KI519652.1:1961169-1961349	NC_049702.1:13220487-13220667	BDQW01000073.1:6128496-6128676	15:13803237-13803417	4:16123665-16123845	17:1900014-1900194	CM017900.1:22215743-22215926	22:7657314-7657494	NC_036792.1:22874875-22875055
zCNE_648	KN150347.1:40103-40231	25:32187737-32187851	CM015712.1:45645673-45645787	CM014094.1:8172831-8172945	HG916828.1:4995249-4995372	groupVI:4707387-4707511	NC_051451.1:26328394-26328505	III:9739741-9739855	CYIF01000173.1:610327-610438	KV751317.1:9761369-9761491	KV884691.1:6125007-6125121	LG13:23985301-23985407	15:28559682-28559802	CM018559.1:17913264-17913388	CM020927.1:23714601-23714680	KI519641.1:2657245-2657353	NC_049707.1:15293691-15293800	BDQW01000073.1:6128147-6128261	15:13802936-13803032	4:16123397-16123520	17:1900315-1900429	CM017900.1:22215405-22215516	22:7658694-7658809	NC_036792.1:22874548-22874654
zCNE_649	KN150347.1:44277-44475	25:32182909-32183070	CM015712.1:45644420-45644582	CM014094.1:8171539-8171692	HG916828.1:4996526-4996679	groupVI:4708942-4709102	NC_051451.1:26325297-26325453	III:9738428-9738581	CYIF01000173.1:611744-611897	KV751317.1:9762645-9762798	KV884691.1:6123398-6123559	LG13:23982581-23982743	15:28557422-28557585	CM018543.1:24964270-24964446	CM020927.1:23713248-23713401	KI519652.1:1963658-1963811	NC_049702.1:13218785-13218938	BDQW01000073.1:6126853-6127006	15:13801266-13801419	4:16122367-16122530	17:1901373-1901537	CM017900.1:22213956-22214125	22:7661344-7661508	NC_036792.1:22871951-22872113
zCNE_650	KN150347.1:46189-46492	APWO02001684.1:247383-247685		CM014094.1:8170702-8170978	HG916828.1:4997262-4997546			III:9737593-9737869	CYIF01000173.1:612537-612821	KV751317.1:9763340-9763624	KV884691.1:6122330-6122614	LG13:23981660-23981944	15:28556630-28556922	CM018543.1:24963644-24963930	CM020927.1:23712302-23712586	KI519652.1:1964807-1965093	NC_049702.1:13217879-13218135	BDQW01000073.1:6125898-6126182		16:10751806-10752009	17:1902032-1902329	CM017900.1:22213071-22213337	22:7662518-7662793	NC_036792.1:22871063-22871318
zCNE_651	KN150347.1:46189-46504	APWO02001684.1:247380-247685	CM015712.1:45643467-45643763	CM014094.1:8170682-8170978	HG916828.1:4997262-4997558	groupVI:4709660-4709950	NC_051451.1:26324418-26324710	III:9737573-9737869	CYIF01000173.1:612537-612833	KV751317.1:9763340-9763636	KV884691.1:6122318-6122614	LG13:23981648-23981944	15:28556610-28556922	CM018543.1:24963635-24963930	CM020927.1:23712290-23712586	KI519652.1:1964807-1965093	NC_049702.1:13217879-13218135	BDQW01000073.1:6125886-6126182	15:13800398-13800688	16:10751806-10752009	17:1902032-1902341	CM017900.1:22213071-22213337	22:7662518-7662793	NC_036792.1:22871063-22871318
zCNE_652	KN150349.1:1025-1246	7:28099168-28099330	CM015715.1:7374916-7375077	CM014084.1:33097231-33097392	HG916846.1:18402590-18402751	groupXIX:8484612-8484775	NC_051440.1:6082179-6082339	XVI:14205427-14205588	CYIF01000066.1:570044-570205	KV751345.1:3436594-3436754	KV884695.1:5119322-5119486	LG7:44166626-44166787	6:10556386-10556546	CM018549.1:23360613-23360773	CM020916.1:10983743-10983877	KI519627.1:4407577-4407737		BDQW01000242.1:6147088-6147254	8:19985334-19985495	9:10710750-10710835	13:8436301-8436462	CM017894.1:16264979-16265154	2:22678685-22678845	NC_036786.1:20328239-20328365
zCNE_653	KN150355.1:5560-5702	APWO02000118.1:211219-211356	CM015731.1:8354394-8354532	CM014098.1:11242308-11242446	HG916838.1:9599658-9599796	scaffold_197:78144-78248	NC_051443.1:8042169-8042266	XVI:17165271-17165409	CYIF01000021.1:386766-386870	KV751320.1:10459897-10460019	KV884757.1:2321552-2321689	LG8:12975443-12975572	12:2419913-2420025	CM018552.1:25393973-25394110	CM020929.1:13189592-13189730	KI519901.1:365687-365790	NC_049691.1:24654310-24654432	BDQW01003649.1:150583-150703	20:17258908-17259046	1:5032907-5033045	2_random:656070-656208	CM017893.1:990348-990486	8:25428825-25428928	NC_036787.1:13484627-13484765
zCNE_654	KN150357.1:2871-3072	APWO02000777.1:388304-388509	CM015715.1:3552457-3552661	CM014078.1:33266691-33266898	HG916842.1:1283958-1284165	scaffold_74:648191-648379	NC_051452.1:6118580-6118784	XIX:7134155-7134362	CYIF01000116.1:1333473-1333680	KV751406.1:553033-553243	KV884704.1:2148309-2148516	LG23:18537330-18537537	2:3218753-3218960	CM018542.1:30941740-30941944	CM020932.1:18700780-18700988	KI519839.1:222257-222468	NC_049688.1:10332658-10332859	BDQW01000018.1:1406259-1406466	24:17429628-17429837	8:9214555-9214762	3:708292-708499	CM017905.1:20148513-20148692	24:11975105-11975312	NC_036801.1:25170371-25170573
zCNE_655	KN150360.1:713-840	7:12274901-12275001											23:558759-558832	CM018558.1:15385306-15385373								CM017897.1:13361793-13361890
zCNE_656	KN150366.1:5604-5708	APWO02000142.1:316662-316744	CM015734.1:5631261-5631343	CM014078.1:27145928-27146011	HG916842.1:7465024-7465107	groupX:8103242-8103320	NC_051452.1:552381-552462	XIX:2850340-2850423	CYIF01000448.1:142728-142811	KV751369.1:4498087-4498180	KV884704.1:3223202-3223288	LG23:6681017-6681091	2:17656969-17657051	CM018545.1:5045965-5046047	CM020932.1:5962127-5962208	KI519693.1:52269-52354	NC_049688.1:2208520-2208603	BDQW01000105.1:1813505-1813588	24:9086799-9086882	8:5053222-5053305	3:4160300-4160385	CM017902.1:210336-210417	24:9675062-9675147	NC_036801.1:30933091-30933163
zCNE_657	KN150368.1:11148-11265	24:28536450-28536555
zCNE_658	KN150371.1:2512-2686	4:18959246-18959356												CM018552.1:21562174-21562287								CM017893.1:5333840-5333987
zCNE_659	KN150371.1:4964-5081	4:18957380-18957490												CM018552.1:21563878-21563988								CM017893.1:5334758-5334873
zCNE_660	KN150371.1:7266-7462	4:18955054-18955242												CM018552.1:21566355-21566487								CM017893.1:5336427-5336601
zCNE_661	KN150375.1:104002-104102						NC_051451.1:9963614-9963704					LG17:22479840-22479922			CM020916.1:24107910-24108009	KI520229.1:49743-49823
zCNE_662	KN150380.1:9919-10040	2:32637671-32637752	CM015720.1:28069319-28069396	ML142789.1:1317774-1317853	HG916851.1:77091117-77091196	groupIV:47959-48038	NC_051438.1:29408358-29408435	I:10002894-10002973	CYIF01000541.1:186671-186750	KV751331.1:7678345-7678426	KV885052.1:204517-204597	LG2:36397697-36397776	10:3853421-3853499	CM018553.1:23765889-23765972	CM020918.1:39444808-39444879	KI520339.1:57371-57450		BDQW01000398.1:822200-822279	18:834475-834554	CAAJGN020000065.1:124446-124525		CM017909.1:18891893-18891976	23:614153-614232	NW_020192331.1:1382783-1382828
zCNE_663	KN150382.1:4138-4398	3:67921051-67921271		CM014086.1:6942003-6942149	HG916834.1:15631370-15631461	groupXVIII:9286368-9286455	NC_051448.1:7772940-7773031	XI:7767092-7767238		KV751333.1:10799392-10799542			24:6657077-6657302	CM018570.1:9433659-9433878			NC_049707.1:14034175-14034261	BDQW01000025.1:15729703-15729789				CM017910.1:7325079-7325262	15:8535600-8535687
zCNE_664	KN150385.1:15226-15345	APWO02001944.1:84727-84842		CM014088.1:8438087-8438175	HG916851.1:79107051-79107139			JRPU02000429.1:3836-3924			KV884851.1:861071-861194	MKQE02000095.1:483551-483630		CM018559.1:2182399-2182518	CM020921.1:34880651-34880736							CM017914.1:20117181-20117261		NW_020193406.1:20636-20715
zCNE_665	KN150388.1:2789-2937	23:16849060-16849160																				CM017908.1:11457260-11457393
zCNE_666	KN150388.1:12708-12836	23:16818759-16818842																				CM017908.1:11441655-11441773
zCNE_667	KN150392.1:5213-5339	8:25950437-25950524
zCNE_668	KN150392.1:8729-8836	8:25960127-25960222												CM018549.1:21239728-21239810								CM017894.1:18189753-18189815
zCNE_669	KN150393.1:1528-1674	APWO02000749.1:1254-1316	CM015722.1:24442730-24442808	CM014088.1:8015355-8015446	HG916840.1:24936724-24936815	groupXIII:3544448-3544538	NC_051430.1:5201585-5201669	III:49529520-49529611	CYIF01000096.1:3348050-3348141	KV751330.1:10864521-10864598	KV884728.1:253499-253578	LG12:5037675-5037765		CM018564.1:2879777-2879874	CM020914.1:10304773-10304851	KI520148.1:242151-242236	NC_049696.1:1319478-1319560	BDQW01000017.1:11528941-11529032	5:33454662-33454753			CM017901.1:20942470-20942574	12:29733506-29733591	NC_036791.1:8323227-8323317
zCNE_670	KN150394.1:7281-7436	14:37450441-37450580	CM015728.1:8063624-8063749	CM014093.1:14651060-14651196	HG916836.1:11230303-11230439	groupXIV:4178350-4178486	NC_051443.1:14040535-14040671	IX:10760573-10760709	CYIF01000102.1:2753405-2753541	KV751320.1:3757186-3757340	KV884737.1:500485-500612	LG7:18451017-18451153	12:9559393-9559529	CM018555.1:22614013-22614149	CM020925.1:22122135-22122271	KI519710.1:1175463-1175599	NC_049703.1:11504169-11504305	BDQW01000450.1:422099-422235	12:19269447-19269583	6:5382378-5382530	4:7380686-7380822	CM017898.1:1423374-1423497	8:17182991-17183127	NC_036786.1:46469379-46469515
zCNE_671	KN150394.1:14644-14755	14:37453103-37453164																				CM017898.1:1425118-1425217
zCNE_672	KN150397.1:1132-1239	APWO02001633.1:243551-243624																				CM017903.1:13332557-13332655
zCNE_673	KN150397.1:1280-1413	APWO02001633.1:243385-243494																				CM017903.1:13332372-13332505
zCNE_674	KN150397.1:9446-9609	APWO02001633.1:234496-234591																				CM017903.1:13331055-13331217
zCNE_675	KN150397.1:15735-15964	APWO02001633.1:229138-229365																				CM017903.1:13329714-13329921
zCNE_676	KN150398.1:4369-4553	17:12367472-12367617	CM015717.1:18195683-18195829	CM014085.1:15843667-15843802	HG916844.1:18173395-18173530		NC_051453.1:14490863-14491007	XVII:16766798-16766933	CYIF01000222.1:664038-664173	KV751319.1:14321856-14321993		LG23:34024755-34024890	4:7559499-7559625	CM018561.1:14276128-14276265	CM020917.1:26575145-26575280	KI519847.1:509047-509182		BDQW01000322.1:621664-621799	11:11491647-11491758	20:6887192-6887341	Un_random:82974691-82974784	CM017899.1:6017027-6017204	9:19235113-19235248	NC_036801.1:11596851-11596934
zCNE_677	KN150398.1:8046-8214	17:12369718-12369863	CM015717.1:18196950-18197051	CM014085.1:15842440-15842543	HG916844.1:18174779-18174864		NC_051453.1:14492649-14492756	XVII:16765620-16765689	CYIF01000222.1:662632-662701	KV751319.1:14323155-14323237	KV884791.1:2952230-2952335	LG23:34023740-34023848	4:7557706-7557791	CM018561.1:14271910-14272042	CM020917.1:26577498-26577601	KI519847.1:510982-511051	NC_049699.1:16324829-16324932	BDQW01000322.1:620292-620371	11:11489788-11489889	20:6886195-6886264	1:13723317-13723381	CM017899.1:6019955-6020100	9:19237611-19237680	NC_036801.1:11597597-11597721
zCNE_678	KN150398.1:26897-27092	17:12388279-12388420	CM015717.1:18241316-18241423	CM014085.1:15825341-15825442	HG916844.1:18193871-18193972		NC_051453.1:14511742-14511807	XVII:16748412-16748513	CYIF01000222.1:644581-644682	KV751319.1:14339592-14339661	KV884791.1:2973036-2973153	LG23:34004509-34004658	4:7536140-7536247	CM018561.1:14260346-14260487	CM020917.1:26596010-26596111	KI519847.1:535996-536144	NC_049699.1:16342147-16342216	BDQW01000322.1:601400-601501	11:11470319-11470420	20:6871598-6871657	1:13708178-13708294	CM017899.1:6028943-6029058	9:19264563-19264679	NC_036801.1:11621692-11621809
zCNE_679	KN150404.1:4821-4938	24:7872245-7872339																				CM017909.1:9787793-9787906
zCNE_680	KN150404.1:10493-10664	24:7874975-7875122																				CM017909.1:9785753-9785862
zCNE_681	KN150404.1:11284-11396	24:7880088-7880127																				CM017909.1:9783928-9783971
zCNE_682	KN150404.1:13003-13097													CM018547.1:18106510-18106603								CM017909.1:9782915-9783007
zCNE_683	KN150404.1:13316-13440	24:7882108-7882204																				CM017909.1:9782584-9782699
zCNE_684	KN150404.1:17107-17231	24:7883207-7883321												CM018547.1:18107785-18107860								CM017909.1:9781561-9781682
zCNE_685	KN150406.1:525-646	17:12823841-12823936												CM018561.1:13955089-13955184								CM017899.1:5576820-5576907
zCNE_686	KN150407.1:30215-30341	6:26079826-26079917	CM015722.1:10045106-10045179	CM014088.1:12187684-12187757	HG916840.1:12493378-12493451	groupXIII:5367913-5367967	NC_051430.1:22933736-22933809	III:37893439-37893512	CYIF01001182.1:12099-12172	KV751357.1:2418115-2418188	KV884708.1:1414472-1414545	LG12:23747940-23748013	9:8019804-8019876		CM020914.1:24578891-24578964	KI519699.1:1612089-1612162	NC_049696.1:18004347-18004439	BDQW01000290.1:4305108-4305181	5:27043091-27043164	21:10626056-10626130	12:8987095-8987188		12:14131175-14131248	NC_036791.1:22323616-22323689
zCNE_687	KN150408.1:17595-17719	16:21636862-21636948
zCNE_688	KN150414.1:26982-27138	2:9680692-9680809	CM015726.1:15083832-15083881	CM014100.1:13526006-13526055	HG916848.1:6881034-6881083			XII:22407135-22407184	CYIF01000042.1:849752-849801	KV751340.1:1564766-1564815	KV884862.1:1257539-1257604	LG4:18007783-18007830	8:12445013-12445062	CM018553.1:10827178-10827298	CM020923.1:11936603-11936643	KI519698.1:1170720-1170769		BDQW01000169.1:1691366-1691412	23:15486779-15486826	5:7316568-7316617	3:9386441-9386490	CM017913.1:4957350-4957470	16:14030164-14030213	NC_036783.1:15062473-15062520
zCNE_689	KN150422.1:3619-3783	5:8871335-8871424												CM018551.1:17614805-17614889								CM017906.1:21698719-21698853
zCNE_690	KN150425.1:27409-27518																					CM017907.1:21531334-21531433
zCNE_691	KN150425.1:27578-27725	9:2221556-2221672	CM015727.1:14466427-14466510	CM014095.1:17300248-17300331	HG916829.1:9308280-9308363	groupXV:2596711-2596808	NC_051439.1:15021259-15021339	XXIV:13425663-13425746	CYIF01000111.1:524905-525011			LG19:9029309-9029400			CM020928.1:22297488-22297568			BDQW01000149.1:14190292-14190375	16:17055351-17055446			CM017907.1:21531139-21531266	19:10321140-10321216	NC_036798.1:25249608-25249717
zCNE_692	KN150425.1:81092-81214	9:2194447-2194576	CM015727.1:14481376-14481450											CM018550.1:20377140-20377264								CM017907.1:21516222-21516321
zCNE_693	KN150425.1:107701-107807	APWO02001792.1:16674-16776																				CM017915.1:13344559-13344606
zCNE_694	KN150426.1:2594-2713	APWO02000051.1:4880870-4880964	CM015715.1:3137614-3137704	CM014078.1:33976034-33976120	HG916842.1:1741678-1741764	groupI:28074757-28074843		XIX:7569425-7569511	CYIF01000116.1:1761589-1761675	KV751406.1:113553-113639	KV884704.1:1709041-1709135	LG23:19194041-19194131	2:2582695-2582769	CM018542.1:30481032-30481076	CM020932.1:19295639-19295726	KI519839.1:793658-793709	NC_049688.1:9930957-9931047	BDQW01000018.1:1902432-1902522	24:17929314-17929400	8:9508582-9508633	3:446497-446571	CM017905.1:19846456-19846512	24:12415573-12415624
zCNE_695	KN150426.1:11392-11543	APWO02000051.1:4869979-4870067												CM018542.1:30486131-30486249								CM017905.1:19850179-19850280
zCNE_696	KN150426.1:15099-15283	APWO02000051.1:4864219-4864339												CM018542.1:30488421-30488568								CM017905.1:19851998-19852150
zCNE_697	KN150426.1:15457-15616	APWO02000051.1:4863729-4863895												CM018542.1:30488795-30488958								CM017905.1:19852309-19852466
zCNE_698	KN150426.1:20408-20723	APWO02000051.1:4857160-4857461	CM015715.1:3146409-3146692	CM014078.1:33988696-33988997	HG916842.1:1732288-1732570	groupI:28079200-28079465	NC_051452.1:5611818-5612100	XIX:7558097-7558398	CYIF01000116.1:1752030-1752331	KV751406.1:123278-123533	KV884704.1:1720020-1720275	LG23:19177149-19177431	2:2599774-2600024	CM018542.1:30490859-30491142	CM020932.1:19282711-19283012	KI519839.1:788097-788381	NC_049688.1:9939615-9939897	BDQW01000018.1:1892714-1893015	24:17919241-17919543	8:9502417-9502643	3:449770-450022	CM017905.1:19854922-19855217	24:12409268-12409552	NW_020193643.1:14971-15253
zCNE_699	KN150430.1:15001-15110	APWO02000106.1:29576-29682	CM015719.1:13885483-13885570	CM014090.1:19983223-19983327	HG916830.1:12281786-12281890	groupI:5494794-5494898	NC_051431.1:17781228-17781330	VII:9564552-9564656	CYIF01000182.1:103598-103702	KV751316.1:648835-648923	KV884734.1:215219-215307	LG14:12814161-12814265	13:23061231-23061313	CM018554.1:942055-942161	CM020910.1:25639138-25639242	KI519945.1:254845-254949	NC_049690.1:18007039-18007143	BDQW01000122.1:178187-178291	2:21063328-21063432			CM017917.1:16796284-16796379	18:17011235-17011339	NW_020192406.1:326796-326900
zCNE_700	KN150431.1:3306-3432	6:25975693-25975797												CM018548.1:15630372-15630479								CM017904.1:22144306-22144419
zCNE_701	KN150431.1:13539-13646	6:25984831-25984917		CM014088.1:12241701-12241756				III:37941385-37941440										BDQW01000290.1:4353036-4353091
zCNE_702	KN150431.1:29215-29313	6:25997350-25997405												CM018548.1:15638506-15638595
zCNE_703	KN150431.1:49365-49461	6:26017350-26017413												CM018548.1:15645873-15645938								CM017904.1:22158007-22158064
zCNE_704	KN150431.1:49582-49669	6:26017581-26017628												CM018548.1:15646108-15646155								CM017904.1:22158198-22158295
zCNE_705	KN150431.1:83970-84121	6:26048384-26048488												CM018548.1:15655214-15655320
zCNE_706	KN150432.1:58069-58219	12:30319804-30319920	CM015715.1:6311814-6311933	CM014078.1:37222548-37222625	HG916842.1:4694544-4694638	groupI:21398811-21398889	NC_051452.1:9820724-9820802	XIX:351007-351085	CYIF01000290.1:172409-172503	KV751412.1:463932-464036	KV884912.1:150002-150122	LG23:15245669-15245768	2:23501653-23501730		CM020932.1:3776265-3776391	KI519911.1:849027-849105		BDQW01000716.1:891506-891584	24:12221901-12221995		3:2696651-2696720	CM017896.1:30237320-30237468	24:10933881-10933959	NC_036801.1:27399645-27399744
zCNE_707	KN150432.1:62618-62795	12:30304852-30305032																				CM017896.1:30234805-30234967
zCNE_708	KN150436.1:8199-8314	5:13281342-13281431												CM018551.1:14769087-14769194								CM017906.1:10886345-10886445
zCNE_709	KN150436.1:15752-15948	8:1261875-1262065	CM015720.1:9952451-9952633	CM014083.1:23486699-23486881	HG916839.1:12487831-12488013	groupIV:13771417-13771510	NC_051438.1:12074608-12074784	I:39305991-39306173	CYIF01000064.1:2215925-2216107	KV751330.1:4603081-4603261	KV884690.1:965603-965785	LG2:29412213-29412395	10:20277915-20278097		CM020918.1:15182867-15183049	KI519738.1:345624-345766	NC_049700.1:16305396-16305543	BDQW01000161.1:2605805-2605987	18:19829505-19829687	14:8860397-8860579	1:2762813-2762995	CM017909.1:18089725-18089925	23:22013665-22013807	NC_036781.1:19469783-19469965
zCNE_710	KN150452.1:399-549	3:55144052-55144170	CM015729.1:18605180-18605243	CM014086.1:2904030-2904093	HG916834.1:20850506-20850569		NC_051448.1:2847320-2847368	XI:1097446-1097509	CYIF01000090.1:821454-821517		KV884852.1:101374-101437	LG15:19702027-19702090		CM018559.1:16790048-16790114	CM020926.1:28631757-28631813	KI519932.1:184295-184343		BDQW01000025.1:3484254-3484317	22:10017234-10017297		14:1911029-1911093	CM017910.1:3589220-3589370	15:2370709-2370757	NW_020192398.1:335268-335324
zCNE_711	KN150453.1:9503-9616	3:55019776-55019873																				CM017910.1:3660736-3660846
zCNE_712	KN150454.1:11925-12188	APWO02000066.1:1473197-1473392												CM018549.1:3898891-3899057								CM017908.1:2938069-2938328
zCNE_713	KN150459.1:45026-45209	3:46708437-46708594																				CM017910.1:1958770-1958923
zCNE_714	KN150468.1:498-703	3:9305973-9306134	CM015730.1:8000083-8000281	CM014096.1:21292645-21292780	HG916835.1:4261162-4261328	groupXXI:4171657-4171830	NC_051450.1:20468122-20468253	XXIII:14559884-14560019	CYIF01000071.1:486579-486717	KV751334.1:4078207-4078340	KV884850.1:130602-130746	LG9:23536126-23536315	20:13032424-13032559	CM018562.1:9105167-9105329	CM020930.1:11211482-11211617	KI519634.1:64782-64924	NC_049708.1:6670229-6670363	BDQW01000822.1:2489732-2489864	19:13106896-13107031	10:5471636-5471769	6:934183-934316	CM017914.1:15450801-15450996	21:15569860-15569999
zCNE_715	KN150468.1:4598-4765	3:9304769-9304967	CM015730.1:8000870-8000990	CM014096.1:21293434-21293554	HG916835.1:4262116-4262236	groupXXI:4172467-4172587	NC_051450.1:20466492-20466612	XXIII:14559122-14559242	CYIF01000071.1:485604-485724	KV751334.1:4077469-4077589	KV884850.1:129944-130064	LG9:23535324-23535444	20:13033881-13034001		CM020930.1:11212483-11212603	KI519634.1:64130-64250	NC_049708.1:6669382-6669502	BDQW01000822.1:2488842-2488962	19:13108045-13108165	10:5471140-5471260	6:934621-934741	CM017914.1:15452243-15452408	21:15569224-15569344	NC_036788.1:6119691-6119811
zCNE_716	KN150468.1:5102-5385	3:9303724-9303942		CM014096.1:21294064-21294162	HG916835.1:4262737-4262835	groupXXI:4173065-4173160	NC_051450.1:20465894-20465981	XXIII:14558513-14558611	CYIF01000071.1:485019-485117			LG9:23534725-23534827		CM018562.1:9103431-9103691	CM020930.1:11213114-11213213	KI519634.1:63561-63656	NC_049708.1:6668788-6668884	BDQW01000822.1:2488249-2488368	19:13108677-13108776			CM017914.1:15452759-15453028	21:15568673-15568769	NC_036788.1:6120325-6120427
zCNE_717	KN150468.1:21130-21323	3:9292750-9292875	CM015730.1:8010518-8010653	CM014096.1:21300847-21300986	HG916835.1:4269936-4270075	groupXXI:4180138-4180261	NC_051450.1:20458218-20458357	XXIII:14550644-14550783	CYIF01000071.1:476098-476233	KV751334.1:4072002-4072138	KV884850.1:125754-125885	LG9:23525521-23525656	20:13042840-13042975	CM018562.1:9094846-9094980	CM020930.1:11222730-11222869	KI519634.1:57852-57991	NC_049708.1:6662436-6662571	BDQW01000822.1:2478688-2478823	19:13115208-13115347	10:5466029-5466165		CM017914.1:15458410-15458551	21:15562010-15562145	NC_036788.1:6130026-6130161
zCNE_718	KN150468.1:24338-24532	3:9289954-9290138	CM015730.1:8011933-8012014	CM014096.1:21302463-21302564	HG916835.1:4271449-4271550	groupXXI:4181582-4181684	NC_051450.1:20456896-20456997	XXIII:14549129-14549230	CYIF01000071.1:474590-474691	KV751334.1:4070536-4070637	KV884850.1:124402-124541	LG9:23524070-23524171	20:13044219-13044320	CM018562.1:9092711-9092884	CM020930.1:11224302-11224403	KI519634.1:56486-56587	NC_049708.1:6660807-6660873	BDQW01000822.1:2477201-2477302	19:13116762-13116863	10:5464682-5464783		CM017914.1:15460811-15460990	21:15560670-15560771	NC_036788.1:6131519-6131620
zCNE_719	KN150471.1:9085-9195	16:33355031-33355100												CM018544.1:15174326-15174430								CM017895.1:29293754-29293862
zCNE_720	KN150471.1:12184-12354	16:33350216-33350367																				CM017895.1:29295719-29295797
zCNE_721	KN150471.1:16043-16188	16:33349803-33349909												CM018544.1:15175881-15175997								CM017895.1:29296458-29296603
zCNE_722	KN150471.1:32801-32955	16:33345046-33345162												CM018544.1:15178052-15178147								CM017895.1:29302521-29302676
zCNE_723	KN150471.1:41802-41951	16:33335930-33336081	CM015724.1:12942547-12942604	CM014101.1:14456623-14456680	HG916843.1:11303841-11303906		NC_051436.1:11872017-11872065			KV751366.1:5987866-5987924	KV884800.1:823025-823082	LG3:18655285-18655356		CM018544.1:15181697-15181850		KI519651.1:1686980-1687051		BDQW01000362.1:1482211-1482268				CM017895.1:29305253-29305401	14:11760885-11760952	NC_036782.1:21017155-21017221
zCNE_724	KN150471.1:64115-64264	16:33323717-33323860																				CM017895.1:29307413-29307561
zCNE_725	KN150471.1:67718-67849	16:33319184-33319312												CM018544.1:15187089-15187217								CM017895.1:29309255-29309385
zCNE_726	KN150471.1:67902-68008																					CM017895.1:29309437-29309541
zCNE_727	KN150476.1:13912-14016	2:32418736-32418845	CM015720.1:27541023-27541125		HG916839.1:20348342-20348445	groupIV:4782423-4782525	NC_051438.1:29900165-29900267	I:9556600-9556699	CYIF01000091.1:59772-59875	KV751331.1:7257333-7257377	KV884709.1:319560-319661	LG2:9256058-9256161	10:31054672-31054774	CM018553.1:23607837-23607928	CM020912.1:2608189-2608290		NC_049700.1:407084-407186	BDQW01000398.1:186779-186882	18:1995114-1995217		Un_random:37338955-37339057	CM017909.1:18779200-18779303		NC_036781.1:9117221-9117324
zCNE_728	KN150476.1:18957-19198	2:32412840-32413095	CM015720.1:27537909-27538054		HG916839.1:20344042-20344183	groupIV:4784953-4785095	NC_051438.1:29902364-29902452	I:9554174-9554306	CYIF01000091.1:56333-56479		KV884709.1:321341-321481	LG2:9250509-9250667		CM018553.1:23602737-23602949	CM020912.1:2604505-2604574		NC_049700.1:404418-404505	BDQW01000398.1:189756-189901	18:1999447-1999580			CM017909.1:18776228-18776477		NC_036781.1:9123689-9123776
zCNE_729	KN150476.1:28854-29019	2:32402426-32402566												CM018553.1:23595344-23595469								CM017909.1:18767530-18767690
zCNE_730	KN150476.1:29041-29227	2:32401145-32401307												CM018553.1:23595506-23595602								CM017909.1:18767307-18767489
zCNE_731	KN150476.1:58490-58671	2:32395969-32396116			HG916839.1:20323772-20323956	groupIV:4796145-4796323		I:9537120-9537304	CYIF01000091.1:39449-39633		KV884709.1:341708-341892	LG2:9223028-9223212		CM018553.1:23592140-23592293	VHII01000136.1:2065-2128			BDQW01000398.1:213799-213983	18:2035614-2035794			CM017909.1:18744467-18744648		NC_036781.1:9163919-9164098
zCNE_732	KN150484.1:4804-5085	5:6648068-6648305																				CM017911.1:4681246-4681519
zCNE_733	KN150484.1:10974-11158	4:18452952-18453093	CM015731.1:1069811-1069872	CM014098.1:2827180-2827262	HG916838.1:15906208-15906272	groupV:4972433-4972504		XVI:21966092-21966174	CYIF01000144.1:1051533-1051630	KV751350.1:3596294-3596373	KV884755.1:1044770-1044863	LG8:4659253-4659350		CM018552.1:5969744-5969895		KI519617.1:1480464-1480550		BDQW01000068.1:1909229-1909326	20:21596710-21596807	1:2798569-2798664	2:1991375-1991469		10:12442722-12442808
zCNE_734	KN150487.1:12911-13039	7:9924736-9924836	CM015732.1:5900015-5900126	CM014099.1:20442170-20442270	HG916850.1:7689159-7689259	groupIV:20015974-20016070	NC_051447.1:16215176-16215276	XX:12851719-12851819	CYIF01000406.1:42088-42188	KV751334.1:24998895-24998995	KV884739.1:2750045-2750144	LG17:6298518-6298618	23:6898731-6898831	CM018558.1:16664827-16664940	CM020931.1:17259835-17259935	KI519619.1:2168657-2168757	NC_049698.1:25866759-25866858	BDQW01000138.1:12031362-12031462	14:10636027-10636127	18:8084757-8084857	19:5388648-5388748	CM017897.1:30039028-30039128	17:13443085-13443185	NC_036799.1:21986252-21986344
zCNE_735	KN150494.1:3413-3518	5:17328124-17328225																				CM017911.1:13984199-13984300
zCNE_736	KN150500.1:16312-16431	APWO02000046.1:5623934-5624052		CM014100.1:14931821-14931944		groupXI:9870127-9870168	NC_051441.1:10241209-10241328	XII:23879802-23879925	CYIF01000184.1:564892-565015			LG4:20348829-20348952		CM018553.1:16862775-16862891	CM020923.1:13734777-13734900			BDQW01000169.1:3194353-3194476	23:17491043-17491166			CM017913.1:22110476-22110585
zCNE_737	KN150501.1:2431-2557	16:29766714-29766803												CM018544.1:17238791-17238861								CM017895.1:15058145-15058256
zCNE_738	KN150501.1:15059-15186	16:29752691-29752813												CM018544.1:17245142-17245263								CM017895.1:15063648-15063772
zCNE_739	KN150501.1:15064-15186	16:29752691-29752812												CM018544.1:17245143-17245263								CM017895.1:15063652-15063772
zCNE_740	KN150501.1:15066-15186	16:29752691-29752810												CM018544.1:17245145-17245263								CM017895.1:15063653-15063772
zCNE_741	KN150513.1:2238-2364	APWO02001478.1:26292-26377
zCNE_742	KN150514.1:13636-13728																					CM017898.1:1550307-1550397
zCNE_743	KN150516.1:26748-26848								CYIF01001825.1:1387-1457					CM018553.1:23552577-23552663								CM017909.1:18716306-18716405
zCNE_744	KN150516.1:26857-26984	2:32342922-32343032	CM015720.1:27475539-27475648	ML240909.1:34511-34627	HG916839.1:20281718-20281844	groupIV:4821300-4821413	NC_051438.1:29942559-29942666	I:9505846-9505966	CYIF01001825.1:1490-1616	KV751331.1:7228640-7228724	KV884709.1:386747-386872	LG2:9172087-9172212	10:30998427-30998539	CM018553.1:23552678-23552787			NC_049700.1:364561-364630	BDQW01000398.1:280338-280464	18:2125437-2125564			CM017909.1:18716438-18716539		NC_036781.1:9212702-9212809
zCNE_745	KN150516.1:27160-27268	2:32343359-32343431	CM015720.1:27475769-27475873	ML240909.1:34273-34361	HG916839.1:20281994-20282091	groupIV:4821035-4821145	NC_051438.1:29942301-29942363	I:9506150-9506214	CYIF01001825.1:1765-1862	KV751331.1:7228879-7228974	KV884709.1:386506-386603	LG2:9172377-9172456	10:30998710-30998774	CM018553.1:23552972-23553077			NC_049700.1:364818-364889	BDQW01000398.1:280118-280215	18:2125191-2125289			CM017909.1:18716703-18716801
zCNE_746	KN150516.1:34830-34945													CM018553.1:23557230-23557328								CM017909.1:18718358-18718462
zCNE_747	KN150518.1:8659-8787	6:9255657-9255756
zCNE_748	KN150518.1:15896-16049	6:9202353-9202484												CM018548.1:14999910-15000058
zCNE_749	KN150518.1:17101-17281	6:9200954-9201127	CM015722.1:9308723-9308785	CM014088.1:14048766-14048828	HG916840.1:13296169-13296231	groupXIII:4717428-4717488		III:37337099-37337161	CYIF01000010.1:5266767-5266829	KV751357.1:1636149-1636208	KV884708.1:2218787-2218849	LG12:24664649-24664727	9:7202335-7202395	CM018548.1:15001143-15001306		KI519699.1:491707-491767		BDQW01000290.1:3464455-3464517	5:26179136-26179182	21:10147708-10147785	12:9428170-9428248		12:15088585-15088645
zCNE_750	KN150518.1:30868-31034	6:9182649-9182777	CM015722.1:9322940-9323066	CM014088.1:14063459-14063585	HG916840.1:13281833-13281932	groupXIII:4731641-4731740	NC_051430.1:23676484-23676583	III:37322313-37322439	CYIF01000010.1:5282102-5282228	KV751357.1:1650489-1650588	KV884708.1:2202434-2202533	LG12:24649066-24649192	9:7217701-7217827	CM018548.1:15015130-15015258	CM020914.1:25429114-25429169	KI519699.1:511390-511512	NC_049696.1:18710714-18710777	BDQW01000290.1:3479738-3479869	5:26195017-26195104	21:10158886-10158985			12:15067467-15067543	NC_036791.1:23230504-23230586
zCNE_751	KN150518.1:31264-31431	6:9180494-9180669												CM018548.1:15015980-15016152
zCNE_752	KN150518.1:39585-39811	6:9171562-9171758												CM018548.1:15023081-15023262
zCNE_753	KN150520.1:28035-28178	2:5529950-5530079												CM018553.1:6445761-6445896								CM017913.1:16073968-16074108
zCNE_754	KN150520.1:69082-69193	2:5560140-5560235												CM018553.1:6430383-6430485								CM017913.1:16061476-16061580
zCNE_755	KN150520.1:78083-78210	2:5567715-5567835	CM015726.1:8902298-8902391	CM014100.1:20657370-20657452		groupXI:5917211-5917281		XII:7339413-7339495	CYIF01000028.1:4857469-4857551	KV751374.1:1453135-1453203		LG4:26667088-26667169		CM018553.1:6423977-6424081	CM020923.1:19316921-19317002		NC_049706.1:16531354-16531423	BDQW01000044.1:5735173-5735255	23:21873296-21873378			CM017913.1:16056444-16056544		NC_036783.1:22334633-22334714
zCNE_756	KN150520.1:101338-101466	2:5586977-5587087												CM018553.1:6413466-6413582								CM017913.1:16048547-16048675
zCNE_757	KN150526.1:329-449	APWO02000051.1:4511909-4511983												CM018542.1:30677547-30677625								CM017905.1:19973714-19973828
zCNE_758	KN150526.1:2011-2105	APWO02000051.1:4512503-4512594												CM018542.1:30677204-30677291
zCNE_759	KN150526.1:4490-4806	APWO02000051.1:4513780-4514096	CM015715.1:3304527-3304765	CM014078.1:33515160-33515398	HG916842.1:1558699-1558937		NC_051452.1:5804833-5805070	XIX:7383968-7384206	CYIF01000116.1:1586845-1587084	KV751406.1:286325-286517	KV884704.1:1882084-1882321	LG23:18931919-18932157	2:2832734-2832972	CM018542.1:30675454-30675699	CM020932.1:19065091-19065285	KI519839.1:500150-500390	NC_049688.1:10092771-10092963	BDQW01000018.1:1717100-1717339	24:17735545-17735783	8:9385755-9385950	3:537154-537387	CM017905.1:19972448-19972678	24:12239497-12239736	NC_036801.1:24546373-24546611
zCNE_760	KN150526.1:7548-7756	APWO02000051.1:4515766-4515962	CM015715.1:3302921-3303089	CM014078.1:33516759-33516937	HG916842.1:1560497-1560675		NC_051452.1:5803276-5803443	XIX:7385635-7385813	CYIF01000116.1:1588675-1588853	KV751406.1:285214-285392	KV884704.1:1880418-1880596	LG23:18934548-18934726	2:2830988-2831162	CM018542.1:30673264-30673460	CM020932.1:19066749-19066924	KI519839.1:501923-502101	NC_049688.1:10090722-10090900	BDQW01000018.1:1718907-1719085	24:17737265-17737449	8:9386720-9386881	3:536488-536640	CM017905.1:19971413-19971620	24:12241220-12241398	NC_036801.1:24549003-24549181
zCNE_761	KN150526.1:8271-8445	APWO02000051.1:4517298-4517440	CM015715.1:3301755-3301849	CM014078.1:33518093-33518188	HG916842.1:1561994-1562098		NC_051452.1:5801985-5802080	XIX:7387013-7387108	CYIF01000116.1:1590012-1590115	KV751406.1:283679-283749	KV884704.1:1879088-1879177	LG23:18936711-18936815		CM018542.1:30672611-30672710	CM020932.1:19068193-19068298	KI519839.1:503766-503870	NC_049688.1:10089172-10089275	BDQW01000018.1:1720436-1720539	24:17738819-17738915	8:9387609-9387689	3:535642-535722	CM017905.1:19970734-19970876	24:12243091-12243195	NC_036801.1:24551011-24551115
zCNE_762	KN150526.1:12061-12157	APWO02000051.1:4520686-4520759												CM018542.1:30670610-30670684								CM017905.1:19969264-19969322
zCNE_763	KN150526.1:13895-14021	APWO02000051.1:4525117-4525175	CM015715.1:3297410-3297466	CM014078.1:33522121-33522177	HG916842.1:1566615-1566671	groupI:28184943-28184999	NC_051452.1:5798546-5798602	XIX:7391210-7391266	CYIF01000116.1:1594716-1594772	KV751406.1:280922-280978	KV884704.1:1874421-1874477	LG23:18941740-18941797	2:2825015-2825071	CM018542.1:30668120-30668178	CM020932.1:19072935-19072992	KI519839.1:507858-507914	NC_049688.1:10084959-10085020	BDQW01000018.1:1725118-1725174	24:17742776-17742832	8:9390875-9390931	3:532316-532372	CM017905.1:19968607-19968687	24:12247416-12247472	NC_036801.1:24555993-24556049
zCNE_764	KN150526.1:14067-14203	APWO02000051.1:4525306-4525436	CM015715.1:3297165-3297302	CM014078.1:33522336-33522426	HG916842.1:1566830-1566915			XIX:7391425-7391516	CYIF01000116.1:1594880-1595016	KV751406.1:280679-280814	KV884704.1:1874180-1874313	LG23:18941904-18942038		CM018542.1:30667943-30668016	CM020932.1:19073164-19073250			BDQW01000018.1:1725282-1725416			3:532073-532208	CM017905.1:19968731-19968851		NC_036801.1:24556209-24556291
zCNE_765	KN150530.1:1632-1766	APWO02001206.1:44147-44268												CM018555.1:15014331-15014426								CM017914.1:20278523-20278654
zCNE_766	KN150530.1:4075-4174													CM018551.1:26374019-26374117								CM017908.1:15033586-15033684
zCNE_767	KN150538.1:11365-11618	1:11573563-11573804												CM018554.1:17034841-17035047								CM017917.1:17161652-17161901
zCNE_768	KN150546.1:6639-6781	24:7558580-7558681												CM018547.1:17887945-17888043								CM017909.1:9977418-9977561
zCNE_769	KN150546.1:7118-7293	24:7556440-7556610	CM015720.1:8771484-8771547						CYIF01000064.1:1046215-1046275		KV884690.1:2252117-2252177			CM018547.1:17887455-17887616			NC_049700.1:17445651-17445711	BDQW01000161.1:3871674-3871736				CM017909.1:9977805-9977964	23:23609201-23609262
zCNE_770	KN150547.1:3654-3763	14:37499648-37499753																				CM017898.1:1447937-1448037
zCNE_771	KN150548.1:15056-15178																					CM017905.1:18171830-18171951
zCNE_772	KN150548.1:15120-15219	APWO02001478.1:1066-1149																				CM017905.1:18171789-18171879
zCNE_773	KN150548.1:18004-18186	APWO02001517.1:30825-30997																				CM017905.1:18168029-18168201
zCNE_774	KN150548.1:18017-18212	APWO02002332.1:6837-7017																	8:35310594-35310690			CM017905.1:19234476-19234654
zCNE_775	KN150548.1:18017-18209	APWO02002332.1:6837-7017																	8:35310594-35310690			CM017905.1:19234476-19234654
zCNE_776	KN150548.1:18029-18209	APWO02002332.1:6838-7017																	8:35310594-35310690			CM017905.1:19234502-19234654
zCNE_777	KN150548.1:18680-18938	APWO02001517.1:34404-34625					NC_051434.1:23008101-23008274															CM017905.1:18167263-18167490
zCNE_778	KN150548.1:19854-19977	APWO02000278.1:177808-177926		CM014079.1:35259408-35259509																		CM017905.1:18166217-18166342
zCNE_779	KN150548.1:19862-19977	APWO02000278.1:177808-177912		CM014079.1:35259408-35259509																		CM017905.1:18166217-18166334
zCNE_780	KN150548.1:19865-19968	APWO02000680.1:2138-2233																				CM017905.1:18166230-18166331
zCNE_781	KN150548.1:21333-21436	APWO02000680.1:2138-2233																				CM017905.1:18166230-18166331
zCNE_782	KN150552.1:27513-27607	APWO02000155.1:152990-153086												CM018567.1:3232271-3232331								CM017901.1:31503026-31503119
zCNE_783	KN150552.1:73161-73313	APWO02000155.1:123132-123228								KV751320.1:2023236-2023324				CM018567.1:3214975-3215072								CM017901.1:31517330-31517410
zCNE_784	KN150557.1:18794-18884	3:46650156-46650241																				CM017910.1:1980484-1980564
zCNE_785	KN150557.1:24655-24762	3:46648748-46648833		CM014086.1:21744062-21744127	HG916834.1:7558344-7558409			XI:14601876-14601941	CYIF01000117.1:2441350-2441415		KV884750.1:1201184-1201249	LG15:4929425-4929490			CM020926.1:14791236-14791301			BDQW01000025.1:8690112-8690177	22:24798705-24798770	16:6451171-6451233
zCNE_786	KN150557.1:25033-25210	3:46648320-46648457	CM015729.1:8028861-8028947	CM014086.1:21743709-21743799	HG916834.1:7557993-7558083	groupXVIII:14562265-14562355	NC_051448.1:15141596-15141686	XI:14602203-14602293	CYIF01000117.1:2441676-2441766	KV751328.1:2784788-2784878	KV884750.1:1201515-1201603	LG15:4929049-4929139	24:10119222-10119317	CM018559.1:11994371-11994486	CM020926.1:14790885-14790975	KI519931.1:444560-444648	NC_049707.1:8158915-8158958	BDQW01000025.1:8689761-8689851	22:24799033-24799124	16:6450815-6450905	14:7222504-7222594	CM017910.1:1981664-1981765	15:15845573-15845661	NC_036794.1:4494956-4495045
zCNE_787	KN150557.1:34808-34950	3:46645625-46645725	CM015729.1:8024182-8024218	CM014086.1:21738420-21738503	HG916834.1:7552881-7552975	groupXVIII:14559314-14559406	NC_051448.1:15147906-15147954	XI:14607500-14607583	CYIF01000117.1:2446890-2446973	KV751328.1:2780622-2780689	KV884750.1:1205948-1206030	LG15:4924372-4924453		CM018559.1:11996370-11996478	CM020926.1:14786005-14786061	KI519931.1:439992-440038		BDQW01000025.1:8684102-8684185	22:24804737-24804822	16:6446344-6446402	14:7226892-7226974	CM017910.1:1986672-1986742	15:15850345-15850395
zCNE_788	KN150564.1:82-186	APWO02001112.1:127369-127471												CM018556.1:24637708-24637811								CM017912.1:1473779-1473881
zCNE_789	KN150564.1:16525-16621	APWO02001112.1:137010-137091												CM018556.1:24644942-24645048								CM017912.1:1469427-1469518
zCNE_790	KN150564.1:16898-17024	APWO02001112.1:137743-137849												CM018556.1:24645503-24645632								CM017912.1:1468977-1469101
zCNE_791	KN150567.1:24387-24519	8:21681350-21681435
zCNE_792	KN150567.1:27901-28048	8:21680202-21680328	CM015715.1:10017355-10017474	CM014084.1:22104678-22104811	HG916846.1:15623525-15623649	groupXIX:5560713-5560835	NC_051440.1:9604194-9604310	XXI:12568109-12568229	CYIF01000145.1:1217123-1217243	KV751345.1:666396-666500	KV884695.1:2701084-2701224	LG7:47583380-47583499	6:12662022-12662135	CM018549.1:19701324-19701456	CM020916.1:21928508-21928625	KI519627.1:831714-831841	NC_049697.1:9313089-9313190	BDQW01000242.1:3158323-3158438	8:16693634-16693750	9:12317952-12318050	13:9859906-9860006		2:21789189-21789305	NC_036786.1:17372651-17372783
zCNE_793	KN150567.1:36754-36889	8:21679376-21679467
zCNE_794	KN150567.1:38119-38243	8:21678898-21678961	CM015715.1:10015114-10015184	CM014084.1:22106948-22107011	HG916846.1:15625369-15625432	groupXIX:5558901-5558964		XXI:12565921-12565984	CYIF01000145.1:1219442-1219505	KV751345.1:668693-668756	KV884695.1:2703568-2703638	LG7:47581052-47581115	6:12660106-12660170	CM018549.1:19699965-19700026	CM020916.1:21930781-21930844		NC_049697.1:9310626-9310689	BDQW01000242.1:3160785-3160848	8:16696026-16696089	9:12316632-12316701				NC_036786.1:17375756-17375826
zCNE_795	KN150568.1:19708-19826	25:44432018-44432088																				CM017900.1:3659682-3659774
zCNE_796	KN150568.1:32883-32984													CM018543.1:27902169-27902268								CM017900.1:3653530-3653629
zCNE_797	KN150568.1:33214-33348	25:44412375-44412486																				CM017900.1:3653105-3653179
zCNE_798	KN150568.1:39719-39818	25:44410336-44410416																				CM017900.1:3651039-3651133
zCNE_799	KN150568.1:49184-49341	25:44402924-44403048												CM018543.1:27909636-27909764								CM017900.1:3646511-3646663
zCNE_800	KN150568.1:77010-77115	25:44374975-44375036																				CM017900.1:3632754-3632844
zCNE_801	KN150568.1:89529-89652	25:44367303-44367389												CM018543.1:27925488-27925584								CM017900.1:3625943-3625992
zCNE_802	KN150568.1:95025-95166	25:44360479-44360588												CM018543.1:27927019-27927153								CM017900.1:3623061-3623196
zCNE_803	KN150573.1:7843-7969	6:26162684-26162811												CM018548.1:15705188-15705315
zCNE_804	KN150577.1:12421-12576	23:29824503-29824616												CM018563.1:13277584-13277665								CM017908.1:9696398-9696464
zCNE_805	KN150578.1:61800-61954	6:44699394-44699481																	5:8434800-8434854			CM017904.1:21981068-21981180
zCNE_806	KN150578.1:76466-76596	6:44712131-44712254	CM015722.1:19483722-19483838	CM014088.1:33593732-33593853	HG916840.1:2262996-2263113	groupXIII:13369258-13369375	NC_051430.1:12781424-12781541	III:2206436-2206557	CYIF01000096.1:8242874-8242991	KV751354.1:1485155-1485272	KV884700.1:4779002-4779119	LG12:11736214-11736331	9:18919234-18919355		CM020914.1:241503-241620	KI519615.1:5398320-5398440	NC_049696.1:8699003-8699120	BDQW01000017.1:6117829-6117946	5:8439401-8439518	21:3092103-3092217	Un_random:31991197-31991311	CM017904.1:21984980-21985093	12:24722002-24722119	NC_036791.1:10991973-10992090
zCNE_807	KN150578.1:82077-82206	6:44713153-44713281	CM015722.1:19483065-19483192	CM014088.1:33594251-33594378	HG916840.1:2263991-2264118	groupXIII:13368715-13368842	NC_051430.1:12782623-12782750	III:2205843-2205967	CYIF01000096.1:8243664-8243791		KV884700.1:4779903-4780030	LG12:11736701-11736828	9:18918624-18918749		CM020914.1:240781-240908	KI519615.1:5397251-5397378	NC_049696.1:8699759-8699887	BDQW01000017.1:6117092-6117216	5:8440428-8440555	21:3091307-3091431	Un_random:31991658-31991782	CM017904.1:21985271-21985399	12:24720897-24721024	NC_036791.1:10992442-10992569
zCNE_808	KN150578.1:86817-86960	6:44715683-44715825		CM014088.1:33596719-33596861	HG916840.1:2265873-2266015	groupXIII:13367146-13367288	NC_051430.1:12784405-12784531	III:2203639-2203781	CYIF01000096.1:8245132-8245274	KV751354.1:1483790-1483932	KV884700.1:4781425-4781567	LG12:11738152-11738278	9:18917401-18917543		CM020914.1:238962-239104	KI519615.1:5394700-5394828	NC_049696.1:8701955-8702097	BDQW01000017.1:6115593-6115735	5:8444208-8444350	21:3090213-3090351	Un_random:31993033-31993175	CM017904.1:21986933-21987060	12:24718392-24718520	NC_036791.1:10993839-10993914
zCNE_809	KN150578.1:92118-92297	6:44717554-44717707	CM015722.1:19480891-19481043	CM014088.1:33597437-33597605	HG916840.1:2266707-2266869	groupXIII:13366426-13366568	NC_051430.1:12785152-12785303	III:2202901-2203068	CYIF01000096.1:8245967-8246118	KV751354.1:1482925-1483018	KV884700.1:4782226-4782378	LG12:11738962-11739104	9:18916695-18916838		CM020914.1:238137-238282	KI519615.1:5394023-5394181	NC_049696.1:8702761-8702903	BDQW01000017.1:6114748-6114890	5:8446510-8446655	21:3088856-3089008	Un_random:31994383-31994535	CM017904.1:21988647-21988785	12:24717725-24717877	NC_036791.1:10994644-10994786
zCNE_810	KN150578.1:99877-100082	6:44722618-44722817	CM015722.1:19479505-19479703	CM014088.1:33599394-33599591	HG916840.1:2268284-2268479	groupXIII:13364876-13365071	NC_051430.1:12786445-12786649	III:2200957-2201154	CYIF01000096.1:8247356-8247551	KV751354.1:1481270-1481453	KV884700.1:4783561-4783756	LG12:11740716-11740885	9:18914631-18914830		CM020914.1:236543-236737	KI519615.1:5391959-5392163	NC_049696.1:8704027-8704219	BDQW01000017.1:6113281-6113476	5:8448940-8449135	21:3087704-3087863	Un_random:31995548-31995745	CM017904.1:21990367-21990563	12:24714355-24714559	NC_036791.1:10996400-10996569
zCNE_811	KN150585.1:1110-1374	APWO02000694.1:80658-80919												CM018567.1:15440510-15440686								CM017901.1:6440771-6441039
zCNE_812	KN150585.1:4601-4721	APWO02000694.1:78576-78654																				CM017901.1:6439686-6439798
zCNE_813	KN150585.1:4994-5206	APWO02000694.1:76721-76873	CM015735.1:3138219-3138318	CM014092.1:22713240-22713322	HG916831.1:11182544-11182641	groupVII:16319549-16319645	NC_051442.1:17019918-17019996	XXII:16312030-16312112	CYIF01000095.1:7238941-7239039	KV751332.1:2122898-2122977	KV885067.1:78520-78585	LG10:7796708-7796805	14:17594060-17594141	CM018567.1:15442768-15442862	CM020924.1:25204089-25204187	KI519789.1:184536-184603	NC_049690.1:2719826-2719893	BDQW01000091.1:893879-893977	13:7004853-7004916	15:12175837-12175937	7:6899626-6899728	CM017917.1:13590842-13590918	18:31003311-31003378	NC_036789.1:8321873-8321970
zCNE_814	KN150585.1:11555-11755	APWO02000694.1:71729-71903	CM015735.1:3138899-3139024	CM014092.1:22714007-22714097	HG916831.1:11181641-11181718	groupVII:16320432-16320549	NC_051442.1:17020617-17020694	XXII:16311203-16311286	CYIF01000095.1:7238130-7238207		KV884727.1:3563486-3563611		14:17594759-17594884	CM018567.1:15445777-15445926	CM020924.1:25204931-25205008	KI519624.1:3043946-3044023		BDQW01000091.1:894566-894637	13:7003321-7003416	15:12174913-12175000		CM017901.1:6436553-6436669	11:22621976-22622053	NC_036789.1:8323449-8323526
zCNE_815	KN150586.1:10984-11199	APWO02000694.1:63721-63930	CM015735.1:3143323-3143431	CM014092.1:22723459-22723580	HG916830.1:3209300-3209398	groupVII:16323031-16323224	NC_051442.1:17024480-17024549	XXII:16307730-16307847	CYIF01000095.1:7234914-7235041	KV751332.1:2117444-2117577	KV885067.1:112040-112137	LG10:7801615-7801773	14:17598483-17598579	CM018567.1:15453962-15454171	CM020924.1:25210245-25210338	KI519624.1:3038542-3038642	NC_049691.1:14872314-14872406	BDQW01000091.1:897568-897661		11:971255-971353		CM017901.1:6433075-6433284	18:31018284-31018382	NC_036789.1:8326661-8326819
zCNE_816	KN150586.1:14750-14911	APWO02000694.1:59184-59333		CM014092.1:22725244-22725398	HG916831.1:11176078-11176209	groupVII:16325142-16325310		XXII:16305899-16306052	CYIF01000028.1:1531992-1532132	KV751364.1:2284266-2284406	KV885067.1:149332-149472	LG14:3711647-3711787	14:17599761-17599893	CM018567.1:15457164-15457312	CM020910.1:46665035-46665175	KI519789.1:223229-223369		BDQW01000153.1:308689-308829		11:978480-978620		CM017901.1:6431205-6431365	18:31033310-31033450	NW_020192349.1:887318-887458
zCNE_817	KN150588.1:6112-6242	APWO02000027.1:10400095-10400203																				CM017901.1:30446943-30447062
zCNE_818	KN150591.1:8004-8132	21:11403877-11403983	CM015712.1:43620333-43620437	CM014094.1:11391466-11391570	HG916828.1:7152672-7152776	groupVI:6485317-6485423	NC_051451.1:23898076-23898178	III:12866900-12867004	CYIF01000170.1:12198-12302	KV751317.1:11975052-11975159	KV884748.1:1799505-1799609	LG13:21538306-21538410	15:26057162-26057266	CM018568.1:2337242-2337357	CM020927.1:21247525-21247631	KI519625.1:2650626-2650733	NC_049702.1:11317047-11317151	BDQW01000073.1:7816475-7816579	15:11341707-11341811	4:14633359-14633463	17:3494734-3494838	CM017900.1:713189-713296	22:10498757-10498863	NC_036792.1:20345640-20345744
zCNE_819	KN150592.1:15532-15889	2:32264800-32265132	CM015720.1:27403000-27403322	ML142789.1:1579701-1580003	HG916839.1:20216553-20216875		NC_051438.1:30001240-30001515	I:9434667-9434976	CYIF01000656.1:79965-80287	KV751331.1:7188229-7188561	KV884709.1:469700-470022	LG2:9103673-9103995	10:30939409-30939680	CM018553.1:23501426-23501754	CM020924.1:17243931-17244147	KI520407.1:36461-36730	NC_049700.1:320510-320762	BDQW01000398.1:370547-370813	CAAHFC010000084.1:3129-3465	4:10471389-10471667	17:7235518-7235796	CM017909.1:18672264-18672598	23:96131-96401	NC_036781.1:9278657-9278979
zCNE_820	KN150592.1:33670-34039	2:32274971-32275290	CM015720.1:27407995-27408137		HG916839.1:20220699-20220851				CYIF01000656.1:75984-76138		KV884709.1:466179-466333			CM018553.1:23508276-23508632				BDQW01000398.1:364591-364743				CM017909.1:18677887-18678252
zCNE_821	KN150592.1:39784-40031	2:32277883-32278124												CM018553.1:23509581-23509769								CM017909.1:18679956-18680195
zCNE_822	KN150595.1:7605-7738	5:27650103-27650224
zCNE_823	KN150596.1:5018-5224	6:25401152-25401343												CM018548.1:15249111-15249316								CM017904.1:22513446-22513646
zCNE_824	KN150596.1:7217-7406	6:25397502-25397655	CM015722.1:3391421-3391530	CM014088.1:11146835-11146944			NC_051430.1:31535307-31535391	III:41126883-41126992	CYIF01000038.1:122602-122690	KV751322.1:6452713-6452822	KV884714.1:2181373-2181462	LG12:31952613-31952717	9:29476475-29476565	CM018548.1:15246308-15246433		KI519930.1:337377-337481		BDQW01002177.1:343123-343206	5:17048807-17048913	21:7951226-7951330	12:10297490-10297599	CM017904.1:22515579-22515638	12:2426158-2426243
zCNE_825	KN150596.1:7634-7741	6:25397095-25397175												CM018548.1:15245791-15245893								CM017904.1:22515991-22516076
zCNE_826	KN150596.1:7937-8083	6:25396727-25396874											9:29481866-29481928									CM017904.1:22516232-22516305
zCNE_827	KN150596.1:32317-32471	6:25383235-25383396												CM018548.1:15228125-15228274								CM017904.1:22521270-22521419
zCNE_828	KN150596.1:36172-36355	6:25382328-25382461												CM018548.1:15227575-15227653								CM017904.1:22521611-22521766
zCNE_829	KN150596.1:38617-39048	6:25380022-25380409												CM018548.1:15226104-15226546								CM017904.1:22522026-22522444
zCNE_830	KN150596.1:43529-43635	6:25379543-25379652
zCNE_831	KN150596.1:46098-46415	6:25376002-25376300												CM018548.1:15224138-15224452								CM017904.1:22524552-22524841
zCNE_832	KN150596.1:49176-49373	6:25375372-25375532												CM018548.1:15223617-15223783								CM017904.1:22525200-22525341
zCNE_833	KN150596.1:49437-49638	6:25375055-25375215	CM015722.1:3364840-3364892		HG916840.1:21361840-21361895		NC_051430.1:31513178-31513255	III:41098437-41098517	CYIF01000038.1:143857-143912	KV751322.1:6415123-6415199	KV884714.1:2152908-2152963	LG12:31916431-31916483	9:29540089-29540141	CM018548.1:15223325-15223484	CM020914.1:35707631-35707683	KI519930.1:309344-309396	NC_049696.1:25339927-25339979	BDQW01002177.1:315936-315991	5:17018480-17018532	21:7963531-7963583	12:10308190-10308242	CM017904.1:22525417-22525581	12:2399082-2399134	NW_020192322.1:300384-300434
zCNE_834	KN150596.1:49698-49876	6:25374730-25374875												CM018548.1:15222999-15223133								CM017904.1:22525705-22525856
zCNE_835	KN150596.1:53675-53793	6:25374383-25374496												CM018548.1:15222661-15222745
zCNE_836	KN150596.1:56597-56770	6:25372495-25372601												CM018548.1:15221482-15221651								CM017904.1:22527145-22527294
zCNE_837	KN150596.1:56901-57056	6:25372056-25372199												CM018548.1:15221176-15221315								CM017904.1:22527457-22527587
zCNE_838	KN150596.1:60438-60800	6:25369981-25370270	CM015722.1:3358402-3358690		HG916840.1:21370809-21371106		NC_051430.1:31506621-31506748	III:41089118-41089264	CYIF01000038.1:149565-149715	KV751322.1:6406136-6406227	KV884714.1:2145283-2145578	LG12:31907464-31907768	9:29548796-29548934	CM018548.1:15220057-15220336	CM020914.1:35717052-35717138	KI519930.1:303089-303389		BDQW01002177.1:308380-308515	5:17006985-17007237	21:7967902-7968201	12:10312387-10312684	CM017904.1:22529464-22529671	12:2392693-2393003	NW_020192322.1:292191-292341
zCNE_839	KN150601.1:7477-7585	APWO02000047.1:398020-398124																				CM017895.1:36139894-36139987
zCNE_840	KN150602.1:3064-3172	14:36081065-36081171												CM018555.1:24575561-24575640								CM017898.1:180141-180245
zCNE_841	KN150602.1:6563-6660	14:36077734-36077801	CM015722.1:2961297-2961391	CM014088.1:10533056-10533152	HG916840.1:20644204-20644300	groupXIII:19964087-19964185	NC_051430.1:28990630-28990726	III:41729104-41729200	CYIF01000048.1:488416-488512	KV751322.1:7132932-7133028	KV884714.1:2831189-2831285	LG12:33195425-33195521	9:33346874-33346968	CM018555.1:24574161-24574255	CM020914.1:34416494-34416590	KI519630.1:2415639-2415735	NC_049696.1:24895624-24895720	BDQW01001417.1:580236-580332	5:17799658-17799755	21:7612278-7612374	12:10020203-10020299	CM017898.1:177900-177994	12:6013795-6013891	NC_036791.1:29596878-29596971
zCNE_842	KN150603.1:13477-13595	APWO02000074.1:457346-457443												CM018547.1:4597322-4597420								CM017909.1:17413673-17413776
zCNE_843	KN150603.1:13658-13756																					CM017909.1:17413512-17413609
zCNE_844	KN150603.1:14239-14353	APWO02000074.1:458400-458514	CM015720.1:12707007-12707081	CM014083.1:20605404-20605485	HG916839.1:9554132-9554213	groupIV:11235283-11235341	NC_051438.1:15862048-15862118	I:36360246-36360327	CYIF01000128.1:1330780-1330853	KV751330.1:1493071-1493146	KV884970.1:453581-453662	LG2:25713062-25713143	10:16759566-16759649	CM018547.1:4598166-4598252		KI519636.1:1338892-1338973	NC_049700.1:13687119-13687192	BDQW01000160.1:856387-856460	18:23300420-23300501	14:6600891-6600972	1:732398-732479	CM017909.1:17412852-17412948	23:18305021-18305099	NC_036781.1:23160837-23160918
zCNE_845	KN150603.1:14421-14557	APWO02000074.1:458608-458741	CM015720.1:12706793-12706913	CM014083.1:20605564-20605692	HG916839.1:9554293-9554420	groupIV:11235427-11235500	NC_051438.1:15861833-15861960	I:36360407-36360534	CYIF01000128.1:1330933-1331060	KV751330.1:1493158-1493272	KV884970.1:453744-453857	LG2:25713225-25713352	10:16759725-16759838	CM018547.1:4598463-4598595	CM020918.1:18711490-18711558	KI519636.1:1339053-1339180	NC_049700.1:13687279-13687345	BDQW01000160.1:856540-856667	18:23300213-23300335	14:6601051-6601179	1:732558-732686	CM017909.1:17412692-17412758	23:18305180-18305306	NC_036781.1:23160685-23160753
zCNE_846	KN150603.1:15123-15597	APWO02000074.1:459478-459920	CM015720.1:12705730-12706114	CM014083.1:20606429-20606820	HG916839.1:9555351-9555558	groupIV:11236266-11236650	NC_051438.1:15860764-15861152	I:36361492-36361699	CYIF01000128.1:1331820-1332213	KV751330.1:1494181-1494388	KV884970.1:454541-454934	LG2:25714081-25714473	10:16760509-16760902	CM018547.1:4599182-4599560	CM020918.1:18710233-18710613	KI519636.1:1339840-1340221	NC_049700.1:13688342-13688652	BDQW01000160.1:857507-857900	18:23299059-23299438	14:6601882-6602273	1:733341-733732	CM017909.1:17411741-17412118	23:18305924-18306307	NC_036781.1:23159526-23159910
zCNE_847	KN150603.1:15646-15805	APWO02000074.1:460029-460193	CM015720.1:12705505-12705640	CM014083.1:20606922-20607059	HG916839.1:9555645-9555782	groupIV:11236724-11236878	NC_051438.1:15860583-15860639	I:36361800-36361937	CYIF01000128.1:1332335-1332473	KV751330.1:1494485-1494623	KV884970.1:455023-455161	LG2:25714584-25714727	10:16761028-16761170	CM018547.1:4599693-4599850	CM020918.1:18710070-18710146	KI519636.1:1340313-1340465	NC_049700.1:13688817-13688869	BDQW01000160.1:858038-858172	18:23298833-23298970	14:6602379-6602519	1:733827-733963	CM017909.1:17411453-17411608	23:18306394-18306542	NC_036781.1:23159348-23159413
zCNE_848	KN150606.1:4836-4984	2:31687791-31687869																				CM017909.1:18312359-18312508
zCNE_849	KN150610.1:5739-5845	8:15846614-15846694																				CM017894.1:5739001-5739082
zCNE_850	KN150613.1:9156-9274	10:29149225-29149312
zCNE_851	KN150613.1:9300-9458	10:29149003-29149137												CM018541.1:5546475-5546576
zCNE_852	KN150629.1:6277-6401	APWO02001625.1:287505-287610												CM018542.1:5295318-5295372
zCNE_853	KN150629.1:7091-7202	9:32500323-32500409													CM020924.1:12414717-12414812
zCNE_854	KN150632.1:6378-6479	21:15140557-15140633												CM018568.1:4987184-4987249
zCNE_855	KN150639.1:22033-22169	17:11304286-11304430
zCNE_856	KN150639.1:25910-26153	17:11305348-11305568	CM015725.1:7258195-7258262	CM014089.1:10269497-10269581	HG916827.1:18765369-18765458			II:7551894-7551980	CYIF01000075.1:1619621-1619707	KV751378.1:1730613-1730680	KV884702.1:2062699-2062764	LG18:24359707-24359774		CM018561.1:15010131-15010233	CM020919.1:16998972-16999039		NC_049694.1:5333802-5333888	BDQW01000291.1:1756766-1756850	21:16094493-16094560			CM017899.1:31520067-31520241		NC_036797.1:8061164-8061250
zCNE_857	KN150640.1:6066-6174																					CM017898.1:3445828-3445935
zCNE_858	KN150642.1:1045-1182	2:31224007-31224120	CM015720.1:10782523-10782651		HG916839.1:11621976-11622102						KV884690.1:52945-53049			CM018553.1:23280599-23280719				BDQW01000161.1:1712074-1712178				CM017909.1:18524360-18524478
zCNE_859	KN150643.1:16449-16605	2:10847230-10847362	CM015726.1:12376633-12376719																			CM017913.1:5624200-5624354
zCNE_860	KN150643.1:17863-18057	2:10844813-10844920	CM015726.1:12378112-12378227	CM014100.1:16517927-16517975	HG916848.1:9745115-9745277			XII:26033010-26033054	CYIF01000133.1:1033997-1034159	KV751340.1:4446792-4446835				CM018553.1:11300246-11300385	CM020923.1:15234203-15234365		NC_049706.1:13278862-13278952		23:26184540-26184686			CM017913.1:5626057-5626173
zCNE_861	KN150643.1:18469-18598	2:10843043-10843151												CM018553.1:11299737-11299831								CM017913.1:5626570-5626698
zCNE_862	KN150643.1:18969-19216	2:10837435-10837670	CM015726.1:12379650-12379706	CM014100.1:16516007-16516107	HG916848.1:9743217-9743316			XII:26034861-26034960	CYIF01000133.1:1035967-1036065	KV751340.1:4444581-4444661	KV884793.1:906489-906588	LG4:22160776-22160856	8:9885084-9885142	CM018553.1:11299065-11299296	CM020923.1:15232346-15232445	KI519688.1:368515-368589	NC_049706.1:13277164-13277228	BDQW01000169.1:4663624-4663723	23:26186451-26186523	5:9364373-9364441	3:11056045-11056113	CM017913.1:5627024-5627269	16:10842536-10842590	NW_020192330.1:454758-454822
zCNE_863	KN150643.1:19521-19646	2:10836954-10837069																				CM017913.1:5627563-5627687
zCNE_864	KN150643.1:20004-20318	2:10833755-10834040	CM015726.1:12381342-12381516	CM014100.1:16514371-16514545	HG916848.1:9741580-9741763	groupXI:8580652-8580819	NC_051441.1:8882137-8882295	XII:26036424-26036598	CYIF01000133.1:1037505-1037679	KV751340.1:4443056-4443230	KV884793.1:904943-905117	LG4:22159174-22159345	8:9886500-9886689	CM018553.1:11298094-11298270	CM020923.1:15230710-15230884	KI519688.1:369770-369948	NC_049706.1:13275351-13275473	BDQW01000169.1:4662068-4662242	23:26188053-26188227	5:9363025-9363199	3:11054649-11054840	CM017913.1:5628045-5628308	16:10843974-10844152	NC_036787.1:18003039-18003131
zCNE_865	KN150643.1:20779-20947	2:10831960-10832107	CM015726.1:12382150-12382208	CM014100.1:16513713-16513790	HG916848.1:9740874-9740951			XII:26037187-26037264	CYIF01000133.1:1038300-1038377	KV751340.1:4442367-4442448	KV884793.1:904281-904356			CM018553.1:11297483-11297630	CM020923.1:15230014-15230084			BDQW01000169.1:4661352-4661429	23:26188835-26188906			CM017913.1:5628776-5628943
zCNE_866	KN150643.1:24483-24622	2:10829689-10829777												CM018553.1:11295159-11295262								CM017913.1:5630858-5630954
zCNE_867	KN150643.1:27317-27506	2:10827940-10828099		CM014100.1:16512182-16512252	HG916848.1:9739204-9739275			XII:26038714-26038781	CYIF01000133.1:1040378-1040450		KV884793.1:902159-902221			CM018553.1:11293684-11293869			NC_049706.1:13273109-13273173	BDQW01000169.1:4659650-4659721				CM017913.1:5634572-5634750
zCNE_868	KN150644.1:12488-12632	10:15680875-15681017												CM018541.1:17657310-17657430								CM017914.1:4740790-4740909
zCNE_869	KN150644.1:14125-14266	10:15682639-15682769												CM018541.1:17656772-17656897								CM017914.1:4738980-4739096
zCNE_870	KN150644.1:14267-14431	10:15682830-15682946												CM018541.1:17656592-17656708								CM017914.1:4738839-4738935
zCNE_871	KN150644.1:17727-17837	10:15683348-15683434
zCNE_872	KN150644.1:17943-18177	10:15683598-15683785	CM015730.1:6438118-6438279	CM014096.1:28544008-28544178	HG916851.1:14450797-14450967	scaffold_37:1175171-1175344	NC_051450.1:6730049-6730214	XXIII:20483722-20483892	CYIF01000190.1:712929-713096	KV751334.1:10699084-10699250	KV884784.1:2268186-2268327	LG9:35816890-35817027	20:703129-703292	CM018541.1:17655862-17656022	CM020930.1:5170398-5170570	KI520172.1:178138-178305	NC_049708.1:11530806-11530978	BDQW01000597.1:241603-241770	19:2895427-2895597			CM017914.1:4737079-4737296	21:1088992-1089159	NC_036788.1:67021-67184
zCNE_873	KN150644.1:18585-18676																					CM017914.1:4736606-4736695
zCNE_874	KN150646.1:18139-18243	APWO02000061.1:464993-465083																				CM017913.1:3751149-3751236
zCNE_875	KN150646.1:23758-23851	APWO02000061.1:470677-470780																				CM017913.1:3754508-3754599
zCNE_876	KN150646.1:23960-24083	APWO02000061.1:471558-471658																				CM017913.1:3754723-3754845
zCNE_877	KN150646.1:29550-29652																					CM017913.1:3757102-3757167
zCNE_878	KN150646.1:42429-42775	APWO02000061.1:490299-490606																				CM017913.1:3765208-3765522
zCNE_879	KN150655.1:4669-4854	10:18695845-18696012		CM014091.1:10363403-10363524	HG916833.1:16903027-16903151	groupXX:5513673-5513797		XIII:23154931-23155052	CYIF01000018.1:5424566-5424612		KV884719.1:6808598-6808726	LG11:11363574-11363639		CM018541.1:2365508-2365672	CM020915.1:13346873-13346997			BDQW01000191.1:6458272-6458396	17:13972662-13972780			CM017916.1:24170171-24170221		NC_036790.1:9047509-9047632
zCNE_880	KN150656.2:9681-9767													CM018570.1:8455489-8455579								CM017910.1:431907-431996
zCNE_881	KN150659.1:320-441	APWO02000139.1:2701764-2701884	CM015728.1:10030958-10031078	CM014093.1:17234163-17234283	HG916836.1:13329699-13329819	groupXIV:5676590-5676710	NC_051443.1:16381220-16381340	IX:8674670-8674781	CYIF01000270.1:57248-57368	KV751320.1:1674891-1675011	KV884737.1:2452639-2452759	LG7:20957727-20957833	12:12569115-12569235	CM018567.1:5392730-5392850	CM020925.1:19724785-19724905	KI519616.1:4776980-4777098	NC_049703.1:9621574-9621694	BDQW01001092.1:73694-73805	12:16793473-16793593	6:10059343-10059463	4:2643168-2643288	CM017901.1:225995-226115	8:14965695-14965813	NC_036786.1:43826224-43826344
zCNE_882	KN150659.1:10875-11087	APWO02000139.1:2736861-2737024												CM018567.1:5408075-5408190
zCNE_883	KN150661.1:2865-2970	APWO02000777.1:317963-318047												CM018542.1:30907608-30907715								CM017905.1:20128119-20128225
zCNE_884	KN150661.1:12593-12709	APWO02000777.1:303820-303873												CM018542.1:30902880-30902931								CM017905.1:20123420-20123528
zCNE_885	KN150661.1:13959-14070	APWO02000777.1:295534-295644	CM015715.1:3509067-3509141	CM014078.1:33306618-33306729	HG916842.1:1327351-1327430	scaffold_74:671211-671302	NC_051452.1:6061306-6061376	XIX:7173570-7173680	CYIF01000116.1:1373348-1373427	KV751406.1:519264-519338	KV884704.1:2110659-2110778	LG23:18606454-18606533	2:3157766-3157836	CM018542.1:30901973-30902081	CM020932.1:18762885-18762950	KI519839.1:265991-266062		BDQW01000018.1:1447126-1447197	24:17482149-17482217	8:9234744-9234818	3:675287-675361	CM017905.1:20122751-20122824	24:12020699-12020770	NC_036801.1:25098712-25098797
zCNE_886	KN150661.1:16212-16701	APWO02000777.1:291233-291743	CM015715.1:3507095-3507583	CM014078.1:33308846-33309340	HG916842.1:1329420-1329900	scaffold_74:672562-673047	NC_051452.1:6059071-6059576	XIX:7175544-7176037	CYIF01000116.1:1375009-1375503	KV751406.1:516562-516750	KV884704.1:2108358-2108852	LG23:18608566-18609076	2:3156503-3156957	CM018542.1:30898464-30898956	CM020932.1:18765576-18766065	KI519839.1:267518-267977	NC_049688.1:10290830-10291312	BDQW01000018.1:1449061-1449555	24:17484185-17484679	8:9236437-9236906	3:673785-674245	CM017905.1:20117609-20118073	24:12022020-12022478	NC_036801.1:25096141-25096653
zCNE_887	KN150661.1:18919-19040	APWO02000777.1:290699-290815												CM018542.1:30897970-30898088								CM017905.1:20117137-20117257
zCNE_888	KN150663.1:3372-3529	APWO02000574.1:179502-179549																				CM017900.1:2307110-2307194
zCNE_889	KN150663.1:13714-13906	APWO02000574.1:157539-157694												CM018543.1:22901336-22901437
zCNE_890	KN150663.1:23105-23256	APWO02000574.1:143610-143716												CM018543.1:22897616-22897748
zCNE_891	KN150663.1:24039-24143	APWO02000574.1:140769-140831
zCNE_892	KN150663.1:47949-48127	APWO02000574.1:126874-127026												CM018543.1:22887198-22887393								CM017900.1:5830327-5830495
zCNE_893	KN150663.1:66201-66389	APWO02000381.1:192-336																				CM017900.1:5862176-5862346
zCNE_894	KN150663.1:66201-66388	APWO02000381.1:192-336																				CM017900.1:5862176-5862346
zCNE_895	KN150663.1:66616-66802	APWO02000574.1:115190-115300												CM018543.1:22882237-22882308								CM017900.1:5862600-5862717
zCNE_896	KN150663.1:66632-66802	APWO02000574.1:115190-115300												CM018543.1:22882237-22882308								CM017900.1:5862600-5862717
zCNE_897	KN150663.1:78611-78711	APWO02000574.1:97914-97986												CM018543.1:22877824-22877892								CM017900.1:5878686-5878758
zCNE_898	KN150666.1:56959-57085	10:32837291-32837412										LG10:32090609-32090725		CM018551.1:10008456-10008561										NW_020193753.1:4845-4961
zCNE_899	KN150666.1:58776-58886	10:32837317-32837429										LG9:30192153-30192260		CM018542.1:5667022-5667093										NW_020193753.1:4872-4979
zCNE_900	KN150666.1:59743-59958	17:28197878-28198068	CM015722.1:23190040-23190195								KV884742.1:916868-916949	LG6:6501442-6501513			CM020919.1:35166760-35166914	KI520220.1:102931-103042	NC_049706.1:877182-877333							NW_020192365.1:507456-507638
zCNE_901	KN150666.1:59746-59890	17:28197878-28198012			HG916851.1:74356877-74356965						KV884742.1:916868-916949				CM020924.1:37267369-37267463		NC_049706.1:877197-877333							NW_020192365.1:507456-507582
zCNE_902	KN150666.1:59757-59943	17:28197901-28198065	CM015722.1:23190040-23190195								KV884742.1:916868-916949	LG6:6501442-6501510			CM020919.1:35166760-35166914	KI520220.1:102931-103042	NC_049706.1:877182-877299							NW_020192365.1:507456-507635
zCNE_903	KN150666.1:59786-59885	17:28197912-28198009			HG916851.1:74356877-74356942						KV884742.1:916868-916949				CM020924.1:37267369-37267440		NC_049706.1:877200-877298							NW_020192365.1:507479-507577
zCNE_904	KN150666.1:60661-60763	17:28198783-28198880										LG3:35878175-35878272												NW_020192952.1:72836-72933
zCNE_905	KN150666.1:60661-60904	19:19597314-19597561										LG3:35878100-35878272												NW_020192952.1:72836-73067
zCNE_906	KN150666.1:60796-60891	17:28200375-28200461										MKQE02001956.1:1710-1791												NW_020193753.1:6563-6644
zCNE_907	KN150666.1:60964-61174	APWO02001081.1:106145-106332										MKQE02000710.1:43914-44009			CM020919.1:35167943-35168096		NC_049706.1:875860-875941		8:27827722-27827939					NW_020192952.1:73139-73332
zCNE_908	KN150666.1:61005-61191	APWO02001081.1:106145-106292													CM020919.1:35167943-35168096	KI519627.1:3500558-3500682	NC_049706.1:875860-875941		8:27827722-27827939					NW_020192952.1:73185-73332
zCNE_909	KN150666.1:61869-61992	APWO02001052.1:52362-52484										LG13:34373316-34373432				KI519628.1:3963741-3963805							20:10529370-10529432	NC_036795.1:7275601-7275712
zCNE_910	KN150666.1:61869-62010	17:28202717-28202857										LG13:34373316-34373450				KI519628.1:3963741-3963868							20:10529370-10529497	NC_036795.1:7275578-7275712
zCNE_911	KN150666.1:62012-62113	17:28202890-28202958										LG16:20753124-20753222												NW_020193753.1:9342-9440
zCNE_912	KN150668.1:7050-7190	APWO02000074.1:372418-372542												CM018547.1:4570466-4570578								CM017909.1:17437616-17437751
zCNE_913	KN150668.1:7193-7313	APWO02000074.1:372265-372365																				CM017909.1:17437760-17437867
zCNE_914	KN150668.1:13311-13416	APWO02000074.1:369639-369731				groupIV:11220311-11220353													18:23326735-23326785			CM017909.1:17438904-17438998
zCNE_915	KN150668.1:19673-19908	APWO02000074.1:363843-364013	CM015720.1:12731469-12731512	CM014083.1:20582049-20582127	HG916839.1:9531841-9531906			I:36336954-36337032	CYIF01000128.1:1306024-1306102	KV751330.1:1460121-1460196	KV884970.1:427000-427043			CM018547.1:4563935-4564108	CM020918.1:18735797-18735875		NC_049700.1:13663948-13663989	BDQW01000160.1:830522-830565	18:23330604-23330669			CM017909.1:17441306-17441510
zCNE_916	KN150676.1:5745-5856	14:15270053-15270166
zCNE_917	KN150676.1:8932-9032																					CM017898.1:17902384-17902477
zCNE_918	KN150676.1:11556-11672	14:15274923-15275003												CM018555.1:1082230-1082327								CM017898.1:17900156-17900252
zCNE_919	KN150676.1:11998-12116	14:15276734-15276795																				CM017898.1:17899716-17899815
zCNE_920	KN150676.1:14540-14667	14:15279052-15279151
zCNE_921	KN150676.1:49444-49557																					CM017898.1:17882221-17882332
zCNE_922	KN150680.1:5627-5732	13:19670329-19670413												CM018542.1:29462151-29462229								CM017905.1:25008721-25008783
zCNE_923	KN150689.1:2856-3168	13:12507463-12507723						VIII:26980635-26980831						CM018542.1:24637357-24637428			NC_049692.1:7163816-7163904					CM017905.1:22452682-22452916
zCNE_924	KN150689.1:5965-6180	13:12504832-12505036																				CM017905.1:22450696-22450895
zCNE_925	KN150691.1:49471-49565	25:11590817-11590877												CM018543.1:11232842-11232902								CM017900.1:24375278-24375364
zCNE_926	KN150691.1:82050-82170	25:11613826-11613914
zCNE_927	KN150691.1:86169-86316	25:11615556-11615660												CM018543.1:11248809-11248914
zCNE_928	KN150691.1:138438-138536	25:11651279-11651355	CM015712.1:51075593-51075691	CM014094.1:6910710-6910808	HG916828.1:2682838-2682936	groupVI:2069434-2069532		III:46517761-46517859	CYIF01000207.1:995964-996062		KV884691.1:8409698-8409796	LG13:26552335-26552433				KI519809.1:1117424-1117522	NC_049702.1:15159786-15159884	BDQW01000073.1:2988924-2989000	15:16354603-16354678	4:1171495-1171593	Un_random:94512905-94513002		22:3866410-3866508	NC_036792.1:25539823-25539921
zCNE_929	KN150691.1:157113-157227	25:11661166-11661261		CM014094.1:6905612-6905708	HG916828.1:2677087-2677179		NC_051451.1:28687328-28687435	III:46512706-46512802	CYIF01000207.1:1000780-1000875			LG13:26558353-26558445	15:2878138-2878233	CM018543.1:11267175-11267249		KI519809.1:1110321-1110413	NC_049702.1:15165026-15165117	BDQW01000073.1:2996325-2996420	15:16362476-16362571	4:1176086-1176157	Un_random:94517847-94517914	CM017900.1:24358174-24358239	22:3874032-3874124	NC_036792.1:25549035-25549127
zCNE_930	KN150691.1:157516-157619	25:11661593-11661642												CM018543.1:11267587-11267635
zCNE_931	KN150691.1:175871-176031	25:11672702-11672849	CM015712.1:51068625-51068703	CM014094.1:6903940-6904018	HG916828.1:2675418-2675496			III:46511040-46511118	CYIF01000207.1:1002765-1002841			LG13:26560390-26560469		CM018543.1:11277134-11277275	CM020927.1:27960370-27960443			BDQW01000073.1:2999153-2999231	15:16364157-16364229					NC_036792.1:25551050-25551129
zCNE_932	KN150691.1:183516-183631	25:11674861-11674923												CM018543.1:11279467-11279529
zCNE_933	KN150697.1:1100-1451	15:12358249-12358579																				CM017912.1:4076537-4076855
zCNE_934	KN150697.1:6766-7102	15:12356884-12357203	CM015723.1:23464526-23464775	CM014087.1:4398870-4399148	HG916841.1:2525563-2525841	groupXII:14668938-14669192	NC_051437.1:5718641-5718897	XV:11407429-11407612	CYIF01000001.1:2726315-2726564	KV751321.1:19307025-19307233	KV884900.1:431751-431996	LG20:7670566-7670814	7:24761213-24761469	CM018556.1:18261017-18261351	CM020913.1:9150640-9150897	KI519878.1:59774-59992		BDQW01000468.1:3352781-3352957	7:6819574-6819858	3:16498496-16498732	9:9894714-9894926	CM017912.1:4075514-4075823	1:27861802-27862049	NC_036799.1:15075935-15076183
zCNE_935	KN150697.1:11452-11626	15:12355160-12355315	CM015723.1:23464123-23464284	CM014087.1:4399509-4399664	HG916841.1:2526107-2526278	groupXII:14669411-14669576	NC_051437.1:5719147-5719311	XV:11406988-11407146	CYIF01000001.1:2725909-2726080	KV751321.1:19307442-19307602	KV884900.1:431326-431463	LG20:7671111-7671282	7:24760637-24760801	CM018556.1:18261669-18261841	CM020913.1:9151154-9151318	KI519878.1:60232-60403	NC_049698.1:21217629-21217796	BDQW01000468.1:3352321-3352492	7:6819100-6819269	3:16499588-16499746	9:9895670-9895825	CM017912.1:4073931-4074101	1:27861392-27861563	NC_036799.1:15075475-15075639
zCNE_936	KN150697.1:11923-12059	15:12352098-12352225	CM015723.1:23463682-23463796	CM014087.1:4400036-4400162	HG916841.1:2526555-2526681	groupXII:14669853-14669962	NC_051437.1:5719613-5719728	XV:11406533-11406647	CYIF01000001.1:2725505-2725631	KV751321.1:19307893-19308008	KV884900.1:430946-431072	LG20:7671572-7671703	7:24760314-24760419	CM018556.1:18262238-18262348	CM020913.1:9151605-9151731	KI519878.1:60673-60801	NC_049698.1:21218115-21218227	BDQW01000468.1:3351910-3352036	7:6818695-6818799	3:16500000-16500103	9:9896084-9896200	CM017912.1:4073553-4073650	1:27860998-27861126	NC_036799.1:15075067-15075177
zCNE_937	KN150697.1:12129-12264	15:12351877-12351979	CM015723.1:23463460-23463574	CM014087.1:4400279-4400392	HG916841.1:2526781-2526895	groupXII:14670071-14670167	NC_051437.1:5719836-5719952	XV:11406313-11406412	CYIF01000001.1:2725297-2725397	KV751321.1:19308148-19308248		LG20:7671821-7671916	7:24760119-24760208	CM018556.1:18262424-18262559	CM020913.1:9151848-9151954	KI519878.1:60917-61032	NC_049698.1:21218371-21218493	BDQW01000468.1:3351682-3351796	7:6818456-6818555	3:16500228-16500327	9:9896321-9896416	CM017912.1:4073305-4073440	1:27860766-27860881
zCNE_938	KN150698.1:18423-18618	2:31062052-31062202				groupX:12849237-12849275	NC_051434.1:16552127-16552179			KV751379.1:434327-434402			11:14281677-14281729	CM018553.1:22632044-22632185	CM020921.1:11367772-11367819	KI519717.1:235556-235604			3:24140881-24140928	12:5386830-5386885	21:4298429-4298488	CM017908.1:8083950-8084089	13:17779735-17779783
zCNE_939	KN150698.1:23911-24023	2:31081518-31081629	CM015712.1:21520024-21520133	CM014091.1:10041263-10041368	HG916849.1:8077461-8077570	groupXX:5288115-5288220	NC_051434.1:16538914-16539025	XIII:23459185-23459290	CYIF01000167.1:960031-960136	KV751379.1:426142-426251	KV885090.1:561211-561320	LG22:28410480-28410589	11:14294991-14295102	CM018553.1:22642315-22642426	CM020921.1:11382813-11382922	KI519717.1:245884-245993	NC_049688.1:26420247-26420352	BDQW01000110.1:292113-292218	3:24128528-24128637	7:9386054-9386159	Un_random:85683767-85683870	CM017908.1:8075015-8075126	13:17790885-17790994	NC_036800.1:24124369-24124478
zCNE_940	KN150699.1:5793-5957	12:20264207-20264328																				CM017896.1:30851143-30851298
zCNE_941	KN150709.1:42106-42282	APWO02000125.1:165146-165273												CM018552.1:22253227-22253343
zCNE_942	KN150709.1:51744-51913	APWO02000125.1:172378-172518		CM014098.1:25024775-25024871	HG916851.1:54080255-54080351			XVI:1603727-1603823			AONE01053702.1:321-419			CM018552.1:22257146-22257247					20:5386847-5386924			CM017893.1:12191969-12192110
zCNE_943	KN150709.1:52168-52343	APWO02000125.1:174128-174231												CM018552.1:22259283-22259457								CM017893.1:12191516-12191683
zCNE_944	KN150710.1:8883-8987	APWO02000125.1:326323-326414												CM018552.1:22330382-22330470								CM017893.1:12161339-12161420
zCNE_945	KN150710.1:12252-12356	APWO02000125.1:332880-332964	CM015731.1:19340820-19340878	CM014098.1:24876220-24876284	HG916851.1:53938312-53938389			XVI:1766442-1766519										BDQW01000068.1:19104975-19105029	20:5209190-5209266			CM017893.1:12159518-12159620
zCNE_946	KZ115948.1:1285-1397	22:31939396-31939495																				CM017911.1:10094339-10094450
zCNE_947	KZ115948.1:6769-6863																					CM017911.1:10096268-10096359
zCNE_948	KZ115952.1:3633-3774	16:9408388-9408488	CM015725.1:18780761-18780851	CM014089.1:21971387-21971464	HG916827.1:9568873-9568950	groupIII:7838854-7838939		XII:16545267-16545344	CYIF01000070.1:7416078-7416177	KV751338.1:2126922-2126997	KV884860.1:1307850-1307909	LG18:12336621-12336682		CM018544.1:30612599-30612673	CM020919.1:27822180-27822261			BDQW01000226.1:4357212-4357271	21:26917362-26917421
zCNE_949	KZ115952.1:3784-3966	16:9408588-9408707												CM018544.1:30612417-30612526								CM017899.1:12922353-12922526
zCNE_950	KZ115952.1:3784-3965	16:9408588-9408707												CM018544.1:30612417-30612526								CM017899.1:12922354-12922526
zCNE_951	KZ115958.1:4448-4576	21:15172749-15172853		CM014101.1:11483891-11483945	HG916843.1:8235486-8235540		NC_051436.1:7980079-7980133		CYIF01000018.1:12343103-12343157	KV751366.1:2939804-2939860	KV884801.1:1446582-1446638	LG3:12597343-12597397				KI519721.1:1806049-1806103		BDQW01000309.1:1487559-1487613
zCNE_952	KZ115971.1:3627-3790	10:14615275-14615399												CM018541.1:16252136-16252247								CM017914.1:5285119-5285264
zCNE_953	KZ115971.1:9663-9801	10:14618209-14618296																				CM017914.1:5283751-5283863
zCNE_954	KZ115979.1:7723-7856	7:24323914-24324002			HG916850.1:5799691-5799762		NC_051447.1:18392168-18392241		CYIF01000203.1:629541-629617			LG17:3839927-3840003		CM018558.1:12323471-12323527		KI519928.1:713187-713253			14:8565057-8565133
zCNE_955	KZ115981.1:1313-1460	12:26459856-26459940																				CM017896.1:32332632-32332762
zCNE_956	KZ115982.1:4466-4565	7:24310416-24310506	CM015732.1:5087041-5087116	CM014099.1:27354348-27354441	HG916850.1:5787892-5787985	groupIV:21641107-21641209	NC_051447.1:18407657-18407732	XII:28444631-28444724	CYIF01000203.1:643073-643166	KV751390.1:559024-559108		LG17:3824043-3824136	23:1865172-1865265	CM018558.1:12307916-12308004		KI519928.1:694292-694385		BDQW01000138.1:14562121-14562214	14:8580745-8580822	18:9316998-9317091	19:6501244-6501340		17:18335413-18335506
zCNE_957	KZ115986.1:5658-5961	13:39864437-39864677	CM015717.1:3847700-3847894	CM014085.1:33826063-33826233	HG916844.1:3117244-3117476	groupVIII:5326852-5327046	NC_051453.1:1247073-1247305	XVII:8871037-8871213	CYIF01000119.1:821224-821453	KV751402.1:376413-376509	KV884741.1:611675-611868	LG17:28546565-28546793	4:19988100-19988294	CM018542.1:24172521-24172763	CM020917.1:8614183-8614412	KI519726.1:1659240-1659437	NC_049699.1:3151806-3152013	BDQW01000189.1:797377-797598	11:29504363-29504592	20:16108012-16108116	1:22246403-22246486	CM017905.1:10581754-10582007	9:7913012-7913209	NC_036796.1:8430092-8430320
zCNE_958	KZ115986.1:13241-13416	13:39861180-39861366									KV884741.1:609327-609460											CM017905.1:10583724-10583888
zCNE_959	KZ115993.1:12868-13008	7:24299401-24299531		CM014099.1:27343986-27344083	HG916850.1:5778316-5778413	groupIV:21647809-21647931		XII:28434827-28434924	CYIF01000203.1:652555-652652	KV751390.1:567567-567661		LG17:3813390-3813484		CM018558.1:12297857-12297938	CM020931.1:19567332-19567420	KI519928.1:684094-684188	NC_049689.1:11232098-11232198	BDQW01000138.1:14552335-14552432	14:8591966-8592063	18:9311497-9311593	19:6496486-6496583	CM017897.1:4215786-4215885	17:18324583-18324678	NC_036796.1:32442620-32442714
zCNE_960	KZ115994.1:5433-5552	13:12169534-12169649																				CM017905.1:22328871-22328988
zCNE_961	KZ115994.1:6045-6161	13:12173962-12174048																				CM017905.1:22328359-22328447
zCNE_962	KZ116000.1:7454-7585	APWO02000157.1:214280-214409	CM015725.1:18671362-18671454	CM014089.1:22115340-22115466	HG916827.1:9458999-9459083	groupIII:7924384-7924505	NC_051449.1:14584506-14584597	XII:16653147-16653273	CYIF01000070.1:7520600-7520707	KV751338.1:1998200-1998329	KV884860.1:1444942-1445033	LG18:12224787-12224893	17:21701910-21702003	CM018542.1:31986121-31986250	CM020919.1:27980382-27980508	KI519782.1:1414994-1415120	NC_049694.1:13773136-13773226	BDQW01000226.1:4252903-4252994	21:27036408-27036536	22:10901400-10901526		CM017905.1:24184339-24184463	6:11062507-11062598	NC_036797.1:17310279-17310385
zCNE_963	KZ116000.1:7642-7760	APWO02000157.1:214684-214786	CM015725.1:18671810-18671912	CM014089.1:22115057-22115159	HG916827.1:9459732-9459834	groupIII:7924082-7924183	NC_051449.1:14583889-14583991	XII:16652819-16652917	CYIF01000070.1:7520129-7520239	KV751338.1:1998697-1998799	KV884860.1:1444417-1444518	LG18:12225177-12225279	17:21702348-21702454	CM018542.1:31986322-31986423	CM020919.1:27979297-27979399	KI519782.1:1415295-1415397	NC_049694.1:13772553-13772663	BDQW01000226.1:4253468-4253578	21:27035843-27035945	22:10901129-10901231		CM017905.1:24184157-24184259	6:11062802-11062904	NC_036797.1:17309895-17309997
zCNE_964	KZ116000.1:7868-8061	APWO02000157.1:216465-216649	CM015725.1:18672179-18672355	CM014089.1:22114603-22114764	HG916827.1:9460120-9460286	groupIII:7923670-7923845	NC_051449.1:14583363-14583529	XII:16652365-16652526	CYIF01000070.1:7519682-7519852	KV751338.1:1999538-1999702	KV884860.1:1443983-1444145	LG18:12225727-12225896	17:21702583-21702734	CM018542.1:31987959-31988125	CM020919.1:27978464-27978627	KI519782.1:1415548-1415717	NC_049694.1:13772112-13772278	BDQW01000226.1:4253864-4254037	21:27035398-27035562	22:10900700-10900849	15:4392351-4392516	CM017905.1:24182741-24182895	6:11063062-11063231	NC_036797.1:17309262-17309428
zCNE_965	KZ116000.1:8651-8817	APWO02000157.1:221403-221523	CM015725.1:18672443-18672517	CM014089.1:22114430-22114504	HG916827.1:9460385-9460459	groupIII:7923496-7923570	NC_051449.1:14583179-14583290	XII:16652193-16652267	CYIF01000070.1:7519529-7519603	KV751338.1:1999787-1999862	KV884860.1:1443811-1443885	LG18:12226000-12226081	17:21702808-21702891	CM018542.1:31989028-31989118	CM020919.1:27978283-27978358	KI519782.1:1415813-1415888	NC_049694.1:13771924-13771998	BDQW01000226.1:4254140-4254214	21:27035224-27035298	22:10900509-10900594	15:4392628-4392702	CM017905.1:24182526-24182634	6:11063327-11063402	NC_036797.1:17309077-17309155
zCNE_966	KZ116000.1:8904-9067	APWO02000157.1:223309-223466	CM015725.1:18672795-18672904	CM014089.1:22114069-22114190	HG916827.1:9460694-9460815	groupIII:7923195-7923304	NC_051449.1:14582545-14582666	XII:16651829-16651950	CYIF01000070.1:7519195-7519297	KV751338.1:2000000-2000109	KV884860.1:1443412-1443513	LG18:12227532-12227641	17:21703161-21703297	CM018542.1:31989477-31989639	CM020919.1:27977826-27977935	KI519782.1:1416020-1416141	NC_049694.1:13771508-13771629	BDQW01000226.1:4254357-4254478	21:27034907-27035007	22:10900245-10900366	15:4392848-4392969	CM017905.1:24182248-24182405	6:11063525-11063634	NC_036797.1:17307783-17307892
zCNE_967	KZ116000.1:10658-10811	APWO02000157.1:229485-229606	CM015725.1:18673329-18673452	CM014089.1:22113491-22113614	HG916827.1:9461279-9461402	groupIII:7922579-7922700	NC_051449.1:14581963-14582086	XII:16651253-16651375	CYIF01000070.1:7518556-7518679	KV751338.1:2000574-2000697	KV884860.1:1442788-1442911	LG18:12228091-12228214		CM018542.1:31991534-31991655	CM020919.1:27977248-27977368	KI519782.1:1416582-1416705	NC_049694.1:13770870-13770989	BDQW01000226.1:4254970-4255093	21:27033383-27033506	22:10899761-10899882	15:4393292-4393413	CM017905.1:24180473-24180594	6:11064086-11064209	NC_036797.1:17307262-17307344
zCNE_968	KZ116000.1:10674-10775	APWO02000157.1:229499-229599		CM014089.1:22113500-22113600	HG916827.1:9461293-9461393			XII:16651261-16651361	CYIF01000070.1:7518565-7518665	KV751338.1:2000588-2000688	KV884860.1:1442797-1442897			CM018542.1:31991549-31991648	CM020919.1:27977257-27977357	KI519782.1:1416596-1416696	NC_049694.1:13770879-13770979	BDQW01000226.1:4254984-4255084		22:10899768-10899868	15:4393306-4393406	CM017905.1:24180482-24180580	6:11064100-11064200
zCNE_969	KZ116000.1:14001-14239	APWO02000157.1:236106-236334	CM015725.1:18673546-18673709	CM014089.1:22113245-22113408	HG916827.1:9461484-9461647	groupIII:7922349-7922513	NC_051449.1:14581718-14581880	XII:16651004-16651167	CYIF01000070.1:7518304-7518467	KV751338.1:2000785-2000930	KV884860.1:1442553-1442698	LG18:12228294-12228457		CM018542.1:31991741-31991968	CM020919.1:27976993-27977156		NC_049694.1:13770620-13770783	BDQW01000226.1:4255172-4255335	21:27033159-27033304			CM017905.1:24180186-24180415		NC_036797.1:17306978-17307141
zCNE_970	KZ116001.1:452-566	4:20105578-20105662												CM018552.1:4398195-4398274								CM017893.1:16299559-16299637
zCNE_971	KZ116001.1:7619-7744	4:20100384-20100488																				CM017893.1:16297798-16297899
zCNE_972	KZ116007.1:2708-2876	APWO02000027.1:3711245-3711357																				CM017901.1:3192735-3192866
zCNE_973	KZ116007.1:3255-3563	APWO02000027.1:3713049-3713327												CM018564.1:6549944-6550244			NC_049696.1:20192344-20192481					CM017901.1:3193371-3193616
zCNE_974	KZ116007.1:6115-6301	APWO02000027.1:3725040-3725172												CM018564.1:6551074-6551183								CM017901.1:3195322-3195467
zCNE_975	KZ116010.1:3035-3307	5:13181568-13181836												CM018551.1:14829004-14829196								CM017906.1:10844309-10844566
zCNE_976	KZ116010.1:5949-6193	5:13178352-13178597												CM018551.1:14830757-14830973								CM017906.1:10842724-10842966
zCNE_977	KZ116011.1:32559-32705	9:3199536-3199676												CM018550.1:21102531-21102652								CM017907.1:21644700-21644825
zCNE_978	KZ116014.1:955-1045	24:19097638-19097697												CM018547.1:9169732-9169783								CM017909.1:1156130-1156178
zCNE_979	KZ116019.1:13703-13846	16:15206291-15206430																				CM017895.1:8246114-8246231
zCNE_980	KZ116019.1:13706-13849	16:15206292-15206430																				CM017895.1:8246114-8246230
zCNE_981	KZ116031.1:17270-17490	APWO02001980.1:82246-82453					NC_051444.1:33881783-33881898						22:23869215-23869423						9:6595566-6595765
zCNE_982	KZ116031.1:17541-17836	APWO02001980.1:82541-82824											11:15872673-15872942
zCNE_983	KZ116034.1:10580-10686	12:20169996-20170087	CM015721.1:11881584-11881655	CM014079.1:6788267-6788357	HG916851.1:6763121-6763211	groupXVI:7551622-7551683	NC_051435.1:15247743-15247817	XVIII:17975393-17975483	CYIF01000143.1:244194-244284	KV751321.1:10124005-10124095	KV884787.1:3074349-3074439	LG16:21334030-21334120	21:10761183-10761273	CM018566.1:6449748-6449837	CM020920.1:20937581-20937648	KI519680.1:949728-949818	NC_049701.1:15495717-15495790	BDQW01000052.1:15053165-15053247	9:14886312-14886386	1:17056827-17056917	2:11558285-11558375		7:12545206-12545296	NC_036795.1:13048697-13048787
zCNE_984	KZ116034.1:11454-11563	12:20172224-20172286												CM018566.1:6448820-6448866
zCNE_985	KZ116034.1:13135-13286	12:20176600-20176735																				CM017896.1:30820853-30820909
zCNE_986	KZ116034.1:15426-15753	12:20178606-20178909		CM014079.1:6782060-6782249	HG916832.1:16363921-16364110			XVIII:17981749-17981938	CYIF01000143.1:238630-238819	KV751321.1:10117576-10117773	KV884787.1:3068870-3069058	LG16:21327773-21327962	21:10754617-10754806	CM018566.1:6442094-6442403	CM020920.1:20942896-20943085	KI519680.1:958092-958282	NC_049701.1:15501630-15501806	BDQW01000052.1:15058962-15059151		1:17049983-17050166	2:11554432-11554607	CM017902.1:8242224-8242417	7:12536986-12537176	NC_036795.1:13055742-13055931
zCNE_987	KZ116037.1:8031-8165	APWO02002241.1:18985-19055
zCNE_988	KZ116037.1:12449-12573	APWO02002241.1:20173-20296																				CM017895.1:9565091-9565193
zCNE_989	KZ116039.1:650-768	6:10776855-10776971	CM015722.1:17907761-17907846	CM014088.1:30527329-30527411	HG916840.1:7680031-7680117		NC_051430.1:14571129-14571215	III:4726596-4726677	CYIF01000096.1:9862760-9862846	KV751368.1:420233-420293			9:16965101-16965158			KI519615.1:3162263-3162349		BDQW01000017.1:4416874-4416960	5:10564090-10564161			CM017904.1:4014198-4014312	12:22581287-22581347
zCNE_990	KZ116042.1:192-421	10:15562786-15563009												CM018541.1:17725390-17725524								CM017914.1:4822794-4823002
zCNE_991	KZ116049.1:388-549	12:23849642-23849755	CM015714.1:24840264-24840371	CM014100.1:19411989-19412098	HG916847.1:26292545-26292638	groupIX:18119895-18119993	NC_051441.1:6489197-6489272	XII:8492873-8492995	CYIF01000221.1:740238-740331	KV751374.1:297871-297984	KV885143.1:94382-94493		8:7388775-7388889	CM018566.1:452379-452479	CM020909.1:13794082-13794184	KI519725.1:1598500-1598614		BDQW01000035.1:943961-944054	1:9272142-9272223	17:10919457-10919544	18:9935365-9935487	CM017896.1:27480705-27480831	5:28040640-28040715	NC_036785.1:2985109-2985217
zCNE_992	KZ116049.1:1546-1665	12:23850467-23850562	CM015714.1:24840029-24840114	CM014080.1:17994779-17994872	HG916847.1:26292330-26292423	groupIX:18119668-18119747		X:24461775-24461868	CYIF01000221.1:740503-740596		KV885143.1:94168-94261	LG6:10947853-10947946		CM018566.1:451437-451555	CM020909.1:13794481-13794575	KI519725.1:1601087-1601183		BDQW01000035.1:944236-944321	1:9272386-9272477	17:10919652-10919745		CM017896.1:27479919-27480028	5:28040862-28040955	NC_036785.1:2984871-2984964
zCNE_993	KZ116050.1:5484-5589													CM018566.1:9623010-9623113								CM017896.1:8044966-8045070
zCNE_994	KZ116060.1:2595-2793	10:5626884-5627064												CM018541.1:25918157-25918256								CM017914.1:11051572-11051767
zCNE_995	KZ116060.1:5775-5896	10:5629635-5629720		CM014096.1:22768868-22768935	HG916835.1:983577-983646			XXIII:17845399-17845466													Un_random:90047054-90047129	CM017914.1:11052884-11052927
zCNE_996	KZ116060.1:5973-6144	10:5629845-5630003							CYIF01000121.1:1736260-1736325			LG9:28716583-28716634		CM018541.1:25916162-25916314				BDQW01000216.1:2925663-2925721				CM017914.1:11053009-11053142		NC_036788.1:5104177-5104233
zCNE_997	KZ116066.1:137884-137995			CM014098.1:25553835-25553920													NW_023337106.1:24780-24864
zCNE_998	chr1:53883-53983													CM018566.1:6561862-6561947
zCNE_999	chr1:235042-235159	12:20502676-20502771																				CM017896.1:29990152-29990246
zCNE_1000	chr1:380034-380181	12:20700353-20700442												CM018566.1:6070270-6070357								CM017896.1:29892116-29892248
zCNE_1001	chr1:381084-381222	12:20702007-20702121																				CM017896.1:29891758-29891861
zCNE_1002	chr1:1338904-1339072	12:29765186-29765303																				CM017896.1:30084136-30084246
zCNE_1003	chr1:1347219-1347334	12:29726293-29726349																				CM017896.1:30074402-30074515
zCNE_1004	chr1:1645812-1645922	12:29141448-29141556																				CM017896.1:32937817-32937923
zCNE_1005	chr1:2200938-2201064	19:14174313-14174421	CM015734.1:8346400-8346519	CM014078.1:32430824-32430950	HG916842.1:10500539-10500665	groupI:25246595-25246714	NC_051452.1:3849841-3849961	XIX:5876825-5876951	CYIF01000158.1:935393-935519	KV751369.1:1048264-1048390	KV884704.1:6041133-6041259	LG23:11260271-11260397	2:22574353-22574479	CM018545.1:18350650-18350758	CM020932.1:9106161-9106280	KI519784.1:424168-424294	NC_049688.1:4367446-4367563	BDQW01001556.1:58284-58410	24:5523117-5523236	8:2699461-2699587	3:6074121-6074247	CM017896.1:31044814-31044934	24:6807654-6807780	NC_036795.1:16819042-16819161
zCNE_1006	chr1:2358064-2358166	APWO02000039.1:1059558-1059638					NC_051437.1:3081202-3081341		CYIF01000392.1:299748-299802					CM018547.1:11811929-11812030
zCNE_1007	chr1:2626083-2626202	12:24218894-24218982	CM015713.1:11922147-11922230	CM014081.1:30555469-30555557	HG916845.1:18046869-18046957	groupII:8072704-8072792		VIII:10011781-10011866	CYIF01000244.1:187498-187587	KV751315.1:11387456-11387544	KV884692.1:2756886-2756975			CM018566.1:2885214-2885300				BDQW01001299.1:1708290-1708365	4:21216181-21216269	13:17049726-17049792	5:8023085-8023172	CM017896.1:31245630-31245747
zCNE_1008	chr1:2759317-2759425																					CM017896.1:31322631-31322713
zCNE_1009	chr1:2926132-2926344	APWO02001944.1:84686-84858		CM014088.1:8438035-8438189	HG916851.1:69503709-69503870		NC_051430.1:1427045-1427150	JRPU02000429.1:3784-3938	CYIF01000149.1:389952-390095	KV751327.1:1181465-1181626	KV884793.1:96921-97132	MKQE02000095.1:483480-483641	7:1767981-1768042	CM018559.1:2182353-2182533	CM020929.1:26125791-26125892			BDQW01000003.1:17049619-17049780	8:33962833-33962984			CM017914.1:20117104-20117261		NW_020193406.1:20565-20726
zCNE_1010	chr1:2926132-2926335	APWO02001944.1:84686-84858		CM014088.1:8438035-8438189	HG916851.1:69503709-69503870		NC_051430.1:1427045-1427150	JRPU02000429.1:3784-3938	CYIF01000149.1:389952-390092	KV751327.1:1181465-1181626	KV884793.1:96930-97132	MKQE02000095.1:483480-483641	7:1767981-1768042	CM018559.1:2182362-2182533	CM020929.1:26125791-26125892			BDQW01000003.1:17049619-17049780				CM017914.1:20117123-20117261		NW_020193406.1:20565-20726
zCNE_1011	chr1:3036588-3036731	12:24115287-24115353
zCNE_1012	chr1:3042497-3042594	12:24120413-24120503	CM015713.1:12099194-12099239		HG916845.1:18235431-18235517	groupII:7940010-7940090			CYIF01000244.1:13746-13832			LG1:16820572-16820655	3:16805805-16805891	CM018566.1:3072558-3072629		KI519670.1:1282985-1283071		BDQW01001299.1:1525355-1525440	4:20965949-20966017			CM017896.1:31462781-31462839	4:21299641-21299727
zCNE_1013	chr1:3127938-3128121	12:24206156-24206268	CM015713.1:11923431-11923540	CM014081.1:30558625-30558748	HG916845.1:18047959-18048082			VIII:10009330-10009453	CYIF01000244.1:185534-185658	KV751315.1:11389548-11389671	KV884692.1:2753295-2753406	LG1:17018376-17018487		CM018566.1:3117367-3117412	CM020911.1:22124728-22124832		NC_049692.1:10180022-10180145	BDQW01001299.1:1706077-1706200	4:21214235-21214358	13:17048046-17048159	5:8024239-8024347	CM017896.1:31522607-31522734
zCNE_1014	chr1:3299820-3299958	APWO02000109.1:1356304-1356402	CM015713.1:12226371-12226483	CM014081.1:31459677-31459788	HG916845.1:18370774-18370886	groupII:7840911-7841023	NC_051444.1:4076597-4076719	VIII:9623668-9623779	CYIF01000097.1:7718436-7718548	KV751315.1:11731043-11731145	KV884692.1:2410140-2410251	LG1:16654556-16654695	3:16663110-16663194		CM020911.1:21715905-21716017	KI519670.1:1432376-1432488	NC_049692.1:9899210-9899322	BDQW01001299.1:1366973-1367085	4:20796595-20796707	13:16853597-16853698	5:8190613-8190715	CM017896.1:31607777-31607908	4:21439136-21439248	NW_020192673.1:123650-123789
zCNE_1015	chr1:3828824-3828932	12:24607654-24607730																				CM017896.1:32029557-32029633
zCNE_1016	chr1:3902870-3902954	12:24798723-24798772																				CM017896.1:32062251-32062327
zCNE_1017	chr1:3903002-3903107	12:24798886-24798955			HG916842.1:8968494-8968561	groupI:24231698-24231761	NC_051452.1:2318943-2319011		CYIF01000135.1:480735-480797							KI519693.1:1491614-1491678	NC_049688.1:3233604-3233662			8:3947596-3947648		CM017896.1:32062387-32062487	24:8300700-8300764
zCNE_1018	chr1:3965836-3965939	12:24873954-24874053	CM015734.1:6944461-6944550	CM014078.1:29495147-29495228	HG916842.1:8927442-8927523	groupI:24206253-24206334		XIX:4334504-4334585	CYIF01000135.1:518027-518108		KV884704.1:4515480-4515561	LG23:9046366-9046447	2:19796082-19796163		CM020932.1:7510371-7510452	KI519693.1:1460124-1460205	NC_049688.1:3204859-3204940	BDQW01000105.1:3179154-3179235	24:7383509-7383590	8:3981409-3981490	3:5063721-5063802	CM017896.1:32086493-32086595	24:6915074-6915155	NC_036801.1:33712340-33712421
zCNE_1019	chr1:3969324-3969472	16:13275974-13276069							CYIF01000026.1:368240-368309		KV884902.1:301419-301498	LG11:15088815-15088900	13:27864733-27864825	CM018568.1:9388895-9388982								CM017900.1:5215880-5215963		NW_020192519.1:90317-90397
zCNE_1020	chr1:3993173-3993324	12:24915520-24915650																				CM017896.1:32106034-32106180
zCNE_1021	chr1:4004143-4004248																					CM017896.1:32109432-32109514
zCNE_1022	chr1:4029477-4029705	12:24991156-24991367	CM015734.1:6918328-6918518				NC_051452.1:2239526-2239700	XIX:4299830-4299911	CYIF01000135.1:544540-544621	KV751369.1:2826892-2827068	KV884704.1:4489332-4489414	LG23:9003331-9003521	2:19748372-19748437			KI519693.1:1431246-1431426	NC_049688.1:3184327-3184518	BDQW01000105.1:3153851-3153932	24:7419769-7419960	8:4005713-4005776	3:5043286-5043354	CM017896.1:32117006-32117209	24:8370452-8370632	NC_036801.1:33648922-33649112
zCNE_1023	chr1:4052820-4052934	12:25013699-25013797	CM015734.1:6907365-6907416	CM014078.1:29447499-29447571	HG916842.1:8882323-8882407	groupI:24178989-24179072	NC_051452.1:2219599-2219681	XIX:4268489-4268570	CYIF01000135.1:556889-556973			LG23:8981395-8981478	2:19726595-19726679		CM020932.1:7468678-7468761			BDQW01000105.1:3140304-3140388	24:7436058-7436142			CM017896.1:32121405-32121492
zCNE_1024	chr1:4065573-4065683	12:25027991-25028096																				CM017896.1:32127793-32127895
zCNE_1025	chr1:4337213-4337329	12:25305731-25305807
zCNE_1026	chr1:4339032-4339195	12:25307771-25307904												CM018566.1:3871974-3872059								CM017896.1:32240427-32240566
zCNE_1027	chr1:4430874-4430996	12:26365989-26366121
zCNE_1028	chr1:4548518-4548682	12:26515371-26515490	CM015734.1:6453832-6453921	CM014078.1:28413649-28413745		groupI:23856317-23856397	NC_051452.1:1571184-1571231	XIX:3804818-3804914		KV751369.1:3389804-3389908	KV884704.1:4026272-4026420		2:19016520-19016615	CM018566.1:3981456-3981524				BDQW01000105.1:2697706-2697793	24:8091974-8092045		3:4687532-4687608	CM017896.1:32348392-32348485
zCNE_1029	chr1:4550389-4550497	12:26521679-26521775	CM015734.1:6455915-6455977	CM014078.1:28411345-28411429	HG916842.1:8405435-8405520	groupI:23858389-23858473		XIX:3807296-3807377	CYIF01000135.1:1005362-1005443	KV751369.1:3387674-3387756	KV884704.1:4028500-4028585	LG23:8091211-8091292	2:19018290-19018366			KI519693.1:844045-844129	NC_049688.1:2831184-2831258	BDQW01000105.1:2700058-2700139	24:8088873-8088955	8:4419865-4419943	3:4689563-4689644	CM017896.1:32350056-32350101	24:8861253-8861337
zCNE_1030	chr1:4587254-4587364	12:26565678-26565786												CM018566.1:4003170-4003274								CM017896.1:32368680-32368789
zCNE_1031	chr1:4885781-4885911	12:26924355-26924465																				CM017896.1:32522864-32522970
zCNE_1032	chr1:4896604-4896746	12:26932066-26932184																				CM017896.1:32526875-32527011
zCNE_1033	chr1:4906521-4906652	APWO02000820.1:458318-458422
zCNE_1034	chr1:4906676-4906858	APWO02000820.1:458157-458299	CM015734.1:6655607-6655726	CM014078.1:28198516-28198611	HG916842.1:8616138-8616257			XIX:4007531-4007658	CYIF01000135.1:800234-800350			LG23:8517270-8517352								8:4262230-4262355		CM017896.1:32534454-32534633		NC_036801.1:33009526-33009608
zCNE_1035	chr1:4940426-4940576	APWO02000820.1:420286-420366																				CM017896.1:32544499-32544638
zCNE_1036	chr1:4940610-4940712																					CM017896.1:32544681-32544777
zCNE_1037	chr1:4952020-4952152	APWO02000820.1:439511-439624																				CM017896.1:32549483-32549599
zCNE_1038	chr1:4954618-4954735	APWO02000820.1:444114-444222
zCNE_1039	chr1:5009406-5009553	APWO02000820.1:322976-323090																				CM017896.1:32578871-32578987
zCNE_1040	chr1:5014094-5014188	APWO02000820.1:320578-320645																				CM017896.1:32581484-32581576
zCNE_1041	chr1:5014218-5014372	APWO02000820.1:320418-320490		CM014078.1:28157146-28157249	HG916842.1:8658673-8658776			XIX:4046550-4046653	CYIF01000135.1:764511-764589			LG23:8587811-8587914			CM020932.1:7230875-7230953		NC_049688.1:3006885-3006977	BDQW01000105.1:2926296-2926374	24:7736705-7736808			CM017896.1:32581611-32581746		NC_036801.1:33102229-33102332
zCNE_1042	chr1:5019235-5019376	APWO02000820.1:318170-318267																				CM017896.1:32582812-32582919
zCNE_1043	chr1:5094666-5094767																					CM017896.1:32614906-32615005
zCNE_1044	chr1:5094853-5094977																					CM017896.1:32615097-32615182
zCNE_1045	chr1:5169214-5169308	APWO02000820.1:213451-213529												CM018566.1:4370050-4370131								CM017896.1:32655238-32655332
zCNE_1046	chr1:5169489-5169599																					CM017896.1:32655532-32655640
zCNE_1047	chr1:5182086-5182225	APWO02000820.1:203207-203321																				CM017896.1:32666591-32666717
zCNE_1048	chr1:5228790-5228943	APWO02000820.1:156613-156709
zCNE_1049	chr1:5237041-5237229	APWO02000820.1:145163-145341	CM015734.1:6334817-6334920	CM014078.1:28806699-28806809	HG916842.1:8262345-8262455	groupI:23762610-23762719	NC_051452.1:1373567-1373662	XIX:3643293-3643403	CYIF01000135.1:1142919-1143032	KV751369.1:3548951-3549060	KV884704.1:3909598-3909711	LG23:7846813-7846924	2:18808968-18809078			KI519693.1:723635-723745	NC_049688.1:2736734-2736841	BDQW01000105.1:2566678-2566792	24:8243321-8243431	8:4539215-4539321	3:4596940-4597043	CM017896.1:32686918-32687104	24:8988372-8988482	NC_036801.1:32177846-32177908
zCNE_1050	chr1:5281749-5281874	APWO02000820.1:93357-93451	CM015734.1:6316188-6316305	CM014078.1:28782362-28782480	HG916842.1:8244120-8244241			XIX:3623654-3623772	CYIF01000135.1:1164066-1164184		KV884704.1:3895504-3895622		2:18786497-18786618			KI519693.1:708108-708225		BDQW01000105.1:2549225-2549346	24:8265346-8265465			CM017896.1:32704986-32705109	24:9003622-9003739
zCNE_1051	chr1:5312595-5312696	APWO02000820.1:79574-79635		CM014078.1:28771978-28772038	HG916842.1:8234960-8235020			XIX:3614877-3614937											24:8274549-8274663			CM017896.1:32717019-32717105
zCNE_1052	chr1:5441989-5442142	APWO02000344.1:40224-40354	CM015713.1:14150488-14150570	CM014081.1:8971869-8971953	HG916845.1:20332075-20332189	groupII:6226363-6226447		VIII:830375-830489	CYIF01000097.1:5794659-5794773		KV884692.1:394199-394281	LG1:14434979-14435060		CM018545.1:20976433-20976530	CM020911.1:19134487-19134569	KI519723.1:951009-951089	NC_049692.1:8007599-8007708	BDQW01001449.1:1240516-1240600	4:18322959-18323073			CM017896.1:32786968-32787104	4:23506155-23506235	NC_036780.1:25908291-25908374
zCNE_1053	chr1:5441994-5442146	APWO02000344.1:40224-40354	CM015713.1:14150488-14150570	CM014081.1:8971869-8971953	HG916845.1:20332075-20332189	groupII:6226363-6226447		VIII:830375-830489	CYIF01000097.1:5794659-5794773		KV884692.1:394199-394281	LG1:14434979-14435060		CM018545.1:20976433-20976530	CM020911.1:19134487-19134569	KI519723.1:951009-951089	NC_049692.1:8007599-8007708	BDQW01001449.1:1240516-1240600	4:18322959-18323073			CM017896.1:32786968-32787114	4:23506155-23506235	NC_036780.1:25908291-25908374
zCNE_1054	chr1:5442537-5442649	APWO02000344.1:38031-38111																				CM017896.1:32788602-32788710
zCNE_1055	chr1:5442726-5442943	APWO02000344.1:37711-37886	CM015713.1:14125799-14126000	CM014081.1:6415217-6415424	HG916845.1:20304963-20305173	groupII:6246908-6247068	NC_051444.1:1814608-1814754	VIII:802811-803017	CYIF01000097.1:5821065-5821267	KV751315.1:13716904-13717077	KV884692.1:417201-417394	LG1:14460456-14460665	3:14451777-14451978	CM018566.1:2745333-2745480	CM020911.1:19172744-19172950	KI519723.1:928943-929139	NC_049692.1:7980455-7980667	BDQW01001449.1:1268021-1268226	4:18357918-18358127	13:15575778-15575871	5:9489468-9489655	CM017896.1:32788806-32789009	4:23483406-23483602	NC_036780.1:25883820-25884029
zCNE_1056	chr1:5444757-5444893	APWO02000344.1:35847-35923
zCNE_1057	chr1:5444967-5445138	APWO02000344.1:35601-35732		CM014081.1:8997282-8997378	HG916845.1:20307382-20307480			VIII:805314-805410	CYIF01000097.1:5818741-5818837	KV751315.1:13719343-13719443		LG1:14458693-14458783	3:14448297-14448368	CM018545.1:20960782-20960893	CM020911.1:19170359-19170455	KI519723.1:931082-931153	NC_049692.1:7983660-7983756	BDQW01001449.1:1265875-1265972		13:15574457-15574551	5:9490685-9490781	CM017902.1:19183578-19183675	4:23485531-23485620	NC_036780.1:25885526-25885616
zCNE_1058	chr1:5459246-5459393	APWO02000344.1:18677-18803		CM014081.1:8987423-8987489	HG916845.1:20317740-20317807			VIII:815097-815163				LG1:14448801-14448868		CM018566.1:2736079-2736197		KI519723.1:937465-937530	NC_049692.1:7993230-7993297	BDQW01001449.1:1256161-1256228	4:18342848-18342915			CM017896.1:32797986-32798130	4:23492312-23492379	NC_036780.1:25893274-25893341
zCNE_1059	chr1:5465608-5465703																					CM017896.1:32801492-32801580
zCNE_1060	chr1:5478318-5478470	12:27566021-27566096												CM018566.1:2731669-2731732								CM017896.1:32807688-32807780
zCNE_1061	chr1:5481497-5481618	12:27567508-27567588		CM014081.1:8972773-8972857	HG916845.1:20331161-20331242			VIII:829457-829541	CYIF01000097.1:5795622-5795689			LG1:14435928-14436016		CM018566.1:2729883-2730002				BDQW01001449.1:1241479-1241546	4:18323907-18324004			CM017896.1:32808313-32808400		NC_036780.1:25907335-25907423
zCNE_1062	chr1:5481705-5481839	12:27567801-27567871	CM015713.1:14149752-14149826	CM014081.1:8972573-8972647	HG916845.1:20331368-20331442	groupII:6227111-6227185	NC_051444.1:1717101-1717170	VIII:829667-829741	CYIF01000097.1:5795409-5795483	KV751315.1:13743517-13743591	KV884692.1:394938-395012	LG1:14435736-14435810	3:14427845-14427915	CM018566.1:2729659-2729732	CM020911.1:19135229-19135303	KI519723.1:950296-950370	NC_049692.1:8006957-8007031	BDQW01001449.1:1241266-1241340	4:18323707-18323781	13:15561175-15561249	5:9502396-9502470	CM017896.1:32808529-32808649	4:23505442-23505516	NC_036780.1:25907541-25907615
zCNE_1063	chr1:5481870-5482053	12:27567885-27568076	CM015713.1:14150003-14150079	CM014081.1:8972320-8972396	HG916845.1:20331616-20331696	groupII:6226858-6226938		VIII:829914-829994	CYIF01000097.1:5795156-5795232	KV751315.1:13743797-13743877	KV884692.1:394685-394761	LG1:14435483-14435559	3:14427587-14427663		CM020911.1:19134976-19135056	KI519723.1:950534-950623	NC_049692.1:8007186-8007273	BDQW01001449.1:1241013-1241089	4:18323454-18323534	13:15560916-15560996	5:9502648-9502724	CM017896.1:32808731-32808843	4:23505682-23505768	NC_036780.1:25907792-25907868
zCNE_1064	chr1:5664097-5664195																					CM017896.1:29201265-29201323
zCNE_1065	chr1:5667603-5667719																					CM017896.1:29203543-29203624
zCNE_1066	chr1:5819084-5819202	12:21346392-21346467												CM018566.1:1629881-1629932								CM017896.1:29322036-29322119
zCNE_1067	chr1:5958774-5958907	APWO02000097.1:299632-299712																				CM017896.1:29378940-29379012
zCNE_1068	chr1:6043645-6043764	12:21139611-21139729				groupI:25318881-25318954										KI519784.1:607572-607633						CM017896.1:29407907-29408025
zCNE_1069	chr1:6091770-6091867	12:21088441-21088490
zCNE_1070	chr1:6132359-6132556	12:21050315-21050490												CM018566.1:1764833-1764938								CM017896.1:29449624-29449695
zCNE_1071	chr1:6286703-6286792	12:20847731-20847815												CM018566.1:1860959-1861035								CM017896.1:29105067-29105146
zCNE_1072	chr1:6303934-6304069	12:20858018-20858100												CM018566.1:1866991-1867069
zCNE_1073	chr1:6396069-6396191	12:25467862-25467924												CM018566.1:1912079-1912183								CM017896.1:29060293-29060414
zCNE_1074	chr1:6398177-6398380	12:25468832-25469014	CM015715.1:5122703-5122860	CM014079.1:32569270-32569440	HG916832.1:19489002-19489172	groupXVI:3758573-3758745	NC_051435.1:21453469-21453640	I:24161710-24161880	CYIF01000112.1:2305676-2305846	KV751321.1:6930685-6930855	KV884945.1:411394-411564	LG16:25613571-25613741	21:5553884-5554054	CM018545.1:7489983-7490160	CM020932.1:11822420-11822498	KI519629.1:2385792-2385962	NC_049688.1:8120145-8120223	BDQW01000052.1:18340304-18340474	9:11179589-11179756	8:7492772-7492933	3:2076503-2076665		7:8655902-8656072	NC_036801.1:21607285-21607364
zCNE_1075	chr1:6408533-6408685	12:25568291-25568441																				CM017896.1:29052566-29052716
zCNE_1076	chr1:6416333-6416480	12:25570551-25570611																				CM017896.1:29049929-29050022
zCNE_1077	chr1:6416601-6416774	12:25570804-25570929												CM018566.1:1918626-1918724								CM017896.1:29049595-29049759
zCNE_1078	chr1:6418304-6418444	12:25572073-25572208																				CM017896.1:29048601-29048738
zCNE_1079	chr1:6432694-6432835	12:25578195-25578302												CM018566.1:1922388-1922496								CM017896.1:29044405-29044544
zCNE_1080	chr1:6453837-6454004	12:25586842-25587010																				CM017896.1:29037817-29037979
zCNE_1081	chr1:6457216-6457404	12:25588263-25588401												CM018566.1:1925755-1925862								CM017896.1:29037148-29037330
zCNE_1082	chr1:6457687-6457897	12:25590193-25590386																				CM017896.1:29036744-29036866
zCNE_1083	chr1:6465961-6466231	12:25596055-25596265																				CM017896.1:29034112-29034353
zCNE_1084	chr1:6469523-6469694	12:25600539-25600635																				CM017896.1:29032234-29032364
zCNE_1085	chr1:6471599-6471709	12:25603104-25603185																				CM017896.1:29031379-29031488
zCNE_1086	chr1:6479334-6479431																					CM017896.1:29030137-29030233
zCNE_1087	chr1:6486401-6486521																					CM017896.1:29027603-29027718
zCNE_1088	chr1:6489690-6489836	12:25615981-25616119																				CM017896.1:29026486-29026574
zCNE_1089	chr1:6495997-6496146	12:25624447-25624575																				CM017896.1:29022475-29022544
zCNE_1090	chr1:6503994-6504101	12:25629765-25629851																				CM017896.1:29019825-29019928
zCNE_1091	chr1:6524575-6524711	12:25645761-25645866												CM018566.1:1988363-1988474								CM017896.1:29011985-29012070
zCNE_1092	chr1:6527375-6527495																					CM017896.1:29011130-29011247
zCNE_1093	chr1:6539611-6539790	12:25664283-25664398																				CM017896.1:29003879-29004029
zCNE_1094	chr1:6547501-6547616	12:25668036-25668148																				CM017896.1:29001072-29001185
zCNE_1095	chr1:6565505-6565745	12:25673549-25673777																				CM017896.1:28992784-28992970
zCNE_1096	chr1:6585386-6585584	12:25686459-25686656	CM015715.1:5182739-5182847	CM014078.1:38814909-38815032	HG916842.1:3442991-3443108		NC_051452.1:7782815-7782932	XIX:9790122-9790239	CYIF01000180.1:688837-688954	KV751405.1:764050-764167	KV884849.1:329687-329797	LG23:22726934-22727051	2:14292312-14292433		CM020932.1:11753790-11753888	KI519820.1:481897-481994		BDQW01000019.1:478860-478977	24:15236361-15236478	8:7547030-7547147	3:1976306-1976415	CM017896.1:28985589-28985774	24:4226165-4226282	NC_036801.1:21504750-21504869
zCNE_1097	chr1:6611364-6611572	12:25712152-25712364	CM015715.1:5193644-5193774	CM014078.1:38801424-38801554	HG916842.1:3455731-3455861	groupI:22471891-22472021	NC_051452.1:7744747-7744819	XIX:9769860-9769990	CYIF01000180.1:678174-678318	KV751405.1:751228-751358	KV884849.1:317617-317747	LG23:22755162-22755292	2:14267827-14267899	CM018566.1:2005362-2005451	CM020932.1:11739326-11739456	KI519820.1:494553-494684	NC_049688.1:8043097-8043227	BDQW01000019.1:490009-490139	24:15250102-15250232	8:7555089-7555219	3:1968246-1968376	CM017896.1:28972188-28972382	24:4239957-4240088	NC_036801.1:21480008-21480138
zCNE_1098	chr1:6611646-6611778	12:25712494-25712577	CM015715.1:5194441-5194511		HG916842.1:3456494-3456568		NC_051452.1:7743991-7744064	XIX:9769149-9769223	CYIF01000180.1:677441-677515			LG23:22755977-22756051	2:14266530-14266604	CM018566.1:2005633-2005720		KI519820.1:495224-495298	NC_049688.1:8042336-8042408	BDQW01000019.1:490770-490844		8:7555713-7555787	3:1967682-1967756	CM017896.1:28971986-28972113	24:4240627-4240701	NC_036801.1:21479246-21479316
zCNE_1099	chr1:6611920-6612109	12:25714071-25714247																				CM017896.1:28971684-28971842
zCNE_1100	chr1:6620225-6620416	12:25718988-25719163	CM015715.1:5195886-5195974	CM014078.1:38799029-38799117	HG916842.1:3457873-3457961	groupI:22470267-22470355	NC_051452.1:7741696-7741785	XIX:9767370-9767458	CYIF01000180.1:675685-675762	KV751405.1:749574-749663	KV884849.1:315599-315687	LG23:22759428-22759516			CM020932.1:11737591-11737679	KI519820.1:497248-497337	NC_049688.1:8040529-8040618	BDQW01000019.1:492490-492567	24:15252007-15252095		3:1966606-1966695	CM017896.1:28968598-28968781	24:4242368-4242457	NC_036801.1:21475932-21476020
zCNE_1101	chr1:6623043-6623259	12:25721569-25721752	CM015715.1:5199455-5199600	CM014078.1:38795405-38795548	HG916842.1:3420629-3420773	groupI:22467451-22467594	NC_051452.1:7735826-7735970	XIX:9763540-9763683	CYIF01000180.1:672080-672223	KV751405.1:746256-746399	KV884849.1:312418-312555	LG23:22768491-22768634	2:14250330-14250470	CM018566.1:2009541-2009725	CM020932.1:11732464-11732572	KI519820.1:502393-502533	NC_049688.1:8037241-8037383	BDQW01000019.1:496073-496216	24:15256163-15256306	8:7559959-7560096	3:1963786-1963923	CM017896.1:28967902-28968089	24:4247216-4247356	NC_036801.1:21471454-21471597
zCNE_1102	chr1:6627605-6627716	12:25726320-25726433																				CM017896.1:28965166-28965275
zCNE_1103	chr1:6638161-6638269	12:25733823-25733902																				CM017896.1:28959927-28960032
zCNE_1104	chr1:6668948-6669099	12:25767535-25767679																				CM017896.1:28944726-28944855
zCNE_1105	chr1:6673864-6674002	12:25771511-25771602												CM018566.1:2041923-2041977								CM017896.1:28943579-28943680
zCNE_1106	chr1:6750250-6750355																					CM017896.1:28907603-28907700
zCNE_1107	chr1:6787215-6787337	12:25880115-25880212	CM015715.1:5014940-5015045	CM014078.1:39770282-39770387	HG916842.1:3244068-3244173		NC_051452.1:8032327-8032431	XIX:9965871-9965976	CYIF01000180.1:868727-868832	KV751405.1:954695-954801	KV884849.1:521172-521270	LG23:22433587-22433692	2:14614918-14615023		CM020932.1:11970678-11970782	KI519820.1:221080-221182	NC_049688.1:8233388-8233494	BDQW01000019.1:291156-291261	24:14988795-14988900	8:7282482-7282586	3:2315747-2315851	CM017896.1:28886051-28886172	24:4001951-4002053	NC_036801.1:21797935-21798040
zCNE_1108	chr1:6805456-6805554	12:26123171-26123241												CM018566.1:2417217-2417287								CM017896.1:28878770-28878827
zCNE_1109	chr1:6813846-6813955	12:26132224-26132322																				CM017896.1:28875498-28875606
zCNE_1110	chr1:6832375-6832567	12:25919818-25919999																				CM017896.1:28864846-28865020
zCNE_1111	chr1:6914264-6914425	12:28128403-28128513												CM018566.1:2442622-2442694								CM017896.1:28820915-28821067
zCNE_1112	chr1:7057522-7057624	12:26062728-26062796																				CM017896.1:28746171-28746272
zCNE_1113	chr1:7060102-7060206	12:26147828-26147927																				CM017896.1:28744263-28744356
zCNE_1114	chr1:7118762-7118970	12:28623105-28623272	CM015715.1:4997925-4998044	CM014078.1:39792660-39792771	HG916842.1:3225220-3225339	groupI:22619741-22619860	NC_051452.1:8058264-8058386	XIX:9983936-9984055	CYIF01000180.1:888599-888724	KV751405.1:972676-972788	KV884849.1:539072-539198	LG23:22403563-22403682	2:14642271-14642333	CM018566.1:2345568-2345666	CM020932.1:12003999-12004112	KI519820.1:198175-198298	NC_049688.1:8251379-8251496	BDQW01000019.1:272011-272125	24:14963033-14963152	8:7296308-7296427	3:2303692-2303812	CM017896.1:28713634-28713815	24:3974916-3975039	NC_036801.1:21830640-21830759
zCNE_1115	chr1:7128395-7128605	12:25919820-25919979												CM018566.1:2438794-2438870	CM020932.1:12012164-12012267							CM017896.1:28705171-28705353
zCNE_1116	chr1:7178199-7178307	12:26002202-26002266																				CM017896.1:28685177-28685261
zCNE_1117	chr1:7252797-7252935	12:26093251-26093359	CM015715.1:5056289-5056389	CM014078.1:39719058-39719167	HG916842.1:3289578-3289687		NC_051452.1:7972279-7972379	XIX:9919859-9919968	CYIF01000180.1:825494-825603	KV751405.1:904063-904169	KV884849.1:472136-472236	LG23:22507045-22507145	2:14543932-14544032	CM018545.1:27948727-27948824	CM020932.1:11915224-11915324	KI519820.1:310538-310635	NC_049688.1:8188402-8188490	BDQW01000019.1:334990-335090	24:15045946-15046046	8:7247256-7247348	3:2345177-2345269	CM017896.1:28649931-28650063		NC_036801.1:21729677-21729777
zCNE_1118	chr1:7310557-7310666	12:26127645-26127732		CM014078.1:39781568-39781652				XIX:9972835-9972910				LG23:22419407-22419491	2:14624461-14624555			KI519820.1:210131-210225	NC_049688.1:8240930-8241006		24:14978189-14978263					NC_036801.1:21809770-21809846
zCNE_1119	chr1:7315431-7315550	12:28310680-28310764												CM018566.1:2375321-2375404								CM017896.1:28618501-28618616
zCNE_1120	chr1:7336159-7336270	12:26141778-26141853																				CM017896.1:28607852-28607961
zCNE_1121	chr1:7426437-7426526	12:28150648-28150700																				CM017896.1:28572556-28572639
zCNE_1122	chr1:7616850-7617006	12:27837277-27837439																				CM017896.1:28474843-28474936
zCNE_1123	chr1:7636956-7637090	APWO02001674.1:14725-14853												CM018566.1:2620007-2620067								CM017896.1:28466277-28466410
zCNE_1124	chr1:7647531-7647628	12:27793807-27793913																				CM017896.1:28463894-28463942
zCNE_1125	chr1:7687481-7687730	12:21620196-21620423																				CM017896.1:28441177-28441381
zCNE_1126	chr1:7689187-7689316	12:21623059-21623173												CM018566.1:1503185-1503294								CM017896.1:28439349-28439463
zCNE_1127	chr1:7689403-7689507	12:21623314-21623404																				CM017896.1:28439166-28439241
zCNE_1128	chr1:7689577-7689701	12:21623522-21623612							CYIF01000135.1:1523847-1523908		KV884704.1:3612772-3612836	LG23:7287038-7287133	2:18267368-18267457	CM018566.1:1502531-1502623		KI519693.1:408672-408734	NC_049688.1:1895596-1895712	BDQW01000105.1:2244335-2244420				CM017896.1:28438970-28439091	24:9313706-9313768	NC_036801.1:31563105-31563200
zCNE_1129	chr1:7690956-7691125	12:21625670-21625793																				CM017896.1:28438132-28438293
zCNE_1130	chr1:7693126-7693231	12:21629780-21629868												CM018566.1:1501379-1501443								CM017896.1:28437026-28437101
zCNE_1131	chr1:7696340-7696474	12:21637320-21637403																				CM017896.1:28435667-28435788
zCNE_1132	chr1:7698184-7698413	12:21650657-21650859												CM018566.1:1494270-1494413								CM017896.1:28434362-28434590
zCNE_1133	chr1:7705938-7706122	12:21654053-21654207												CM018566.1:1492529-1492681								CM017896.1:28433612-28433767
zCNE_1134	chr1:7713477-7713658	12:21658651-21658777			HG916842.1:7907139-7907243		NC_051437.1:3217937-3218040		CYIF01000135.1:1532941-1533045		KV884704.1:3603014-3603144	LG23:7273194-7273298		CM018566.1:1490793-1490930	CM020932.1:6396867-6396971						3:4418385-4418515	CM017896.1:28433100-28433218		NC_036801.1:31548971-31549075
zCNE_1135	chr1:7721028-7721261	12:21667268-21667445												CM018566.1:1487461-1487561								CM017896.1:28430427-28430646
zCNE_1136	chr1:7721869-7722047	12:21668657-21668753												CM018566.1:1484790-1484939								CM017896.1:28429646-28429791
zCNE_1137	chr1:7728521-7728666	12:21675556-21675642												CM018566.1:1483647-1483761								CM017896.1:28427567-28427656
zCNE_1138	chr1:7731066-7731252	12:21684352-21684452												CM018566.1:1482005-1482094								CM017896.1:28426557-28426737
zCNE_1139	chr1:7731357-7731553	12:21684663-21684840	CM015734.1:6004387-6004582	CM014078.1:26735675-26735870	HG916842.1:7900270-7900466	groupI:23526628-23526670		XIX:3256415-3256610	CYIF01000135.1:1539268-1539456	KV751369.1:3986421-3986519	KV884704.1:3597915-3598029	LG23:7265527-7265622	2:18242867-18243042	CM018566.1:1481692-1481852	CM020932.1:6391079-6391200	KI519693.1:393964-394075	NC_049688.1:1909285-1909376	BDQW01000105.1:2230323-2230499	24:8642499-8642620			CM017896.1:28426275-28426443	24:9329171-9329282	NC_036801.1:31539458-31539518
zCNE_1140	chr1:7733229-7733660	12:21687695-21688110												CM018566.1:1479471-1479888								CM017896.1:28424309-28424695
zCNE_1141	chr1:7734898-7735311	12:21689393-21689776	CM015734.1:5999254-5999581	CM014078.1:26504312-26504543	HG916842.1:7896798-7897034			XIX:3252715-3252946	CYIF01000135.1:1544230-1544466	KV751369.1:3990910-3991146	KV884704.1:3594725-3594958	LG23:7260857-7261118	2:18240151-18240385	CM018566.1:1478446-1478713	CM020932.1:6386889-6387125	KI519693.1:390565-390788	NC_049688.1:1912604-1912823	BDQW01000105.1:2226208-2226444	24:8647275-8647508	8:4778495-4778719	3:4410893-4411116	CM017896.1:28422917-28423301	24:9334166-9334389	NC_036801.1:31535302-31535563
zCNE_1142	chr1:7735312-7735844	12:21689811-21690308	CM015734.1:5998903-5999010	CM014078.1:26503940-26504063	HG916842.1:7896426-7896549			XIX:3252345-3252468	CYIF01000135.1:1544703-1544826			LG23:7260476-7260600		CM018566.1:1477879-1478284	CM020932.1:6386516-6386638	KI519693.1:390153-390276	NC_049688.1:1913068-1913147	BDQW01000105.1:2225872-2225972	24:8647745-8647869			CM017896.1:28422607-28422897	24:9334670-9334789	NC_036801.1:31534920-31535044
zCNE_1143	chr1:7737950-7738171	12:21692658-21692840												CM018566.1:1475954-1476035								CM017896.1:28420464-28420680
zCNE_1144	chr1:7742761-7743036	APWO02000377.1:42716-42974	CM015734.1:5991179-5991313	CM014078.1:26494063-26494212	HG916842.1:7887571-7887720	groupI:23518489-23518638		XIX:3244059-3244208	CYIF01000135.1:1557029-1557177		KV884704.1:3590328-3590482	LG23:7250178-7250327	2:18221515-18221613	CM018566.1:1473024-1473188	CM020932.1:6378789-6378941	KI519693.1:382781-382969	NC_049688.1:1919335-1919469	BDQW01000105.1:2219390-2219539	24:8656883-8657022	8:4783109-4783258	3:4406400-4406561	CM017896.1:28416627-28416897	24:9342643-9342831	NC_036801.1:31520415-31520564
zCNE_1145	chr1:7747816-7747921	12:21711261-21711347												CM018566.1:1467383-1467453								CM017896.1:28414201-28414304
zCNE_1146	chr1:7750935-7751071	12:21715202-21715320												CM018566.1:1463688-1463811								CM017896.1:28412496-28412620
zCNE_1147	chr1:7751387-7751750	12:21718288-21718619												CM018566.1:1462555-1462900								CM017896.1:28411817-28412113
zCNE_1148	chr1:7755278-7755825	12:21722853-21723345	CM015721.1:27842858-27843063	CM014078.1:26487729-26487953	HG916832.1:449106-449270	groupXVI:362283-362446		XIX:3237975-3238105	CYIF01002457.1:13818-13990		KV884704.1:3586518-3586606		2:18211874-18212097	CM018566.1:1461770-1462253	CM020932.1:6372620-6372747		NC_049701.1:320329-320493	BDQW01000200.1:602180-602341	24:8662904-8663061	8:4787751-4787878	3:4402711-4402927	CM017896.1:28410590-28411105		NC_036801.1:31510840-31510969
zCNE_1149	chr1:7763451-7763717	12:21728238-21728452												CM018566.1:1458540-1458751								CM017896.1:28409025-28409275
zCNE_1150	chr1:7763727-7763991	12:21728516-21728780	CM015734.1:5984089-5984200	CM014078.1:26486065-26486176	HG916842.1:7879147-7879264	groupI:23513587-23513682	NC_051437.1:3251552-3251660	XIX:3236481-3236592	CYIF01000135.1:1565475-1565592	KV751369.1:4017557-4017649	KV884704.1:3585163-3585263	LG23:7238328-7238445	2:18207589-18207731	CM018566.1:1458275-1458528	CM020932.1:6371001-6371103	KI519693.1:375371-375486	NC_049688.1:1925163-1925278	BDQW01000105.1:2212821-2212938	24:8665008-8665125	8:4789235-4789335	3:4401401-4401501	CM017896.1:28408761-28409014	24:9350504-9350619	NC_036801.1:31507859-31507976
zCNE_1151	chr1:7764050-7764257	12:21729031-21729236												CM018566.1:1457981-1458069								CM017896.1:28408443-28408642
zCNE_1152	chr1:7766227-7766359	12:21734545-21734678												CM018566.1:1457166-1457286								CM017896.1:28407792-28407925
zCNE_1153	chr1:7768573-7768729	12:21735221-21735365												CM018566.1:1456741-1456853				BDQW01000105.1:2211228-2211338				CM017896.1:28407249-28407391
zCNE_1154	chr1:7774517-7774940	12:21739540-21739939	CM015734.1:5979816-5980101	CM014078.1:26480963-26481247	HG916842.1:7874545-7874830	groupI:23509399-23509699	NC_051437.1:3259370-3259459	XIX:3231327-3231611	CYIF01000135.1:1570651-1570925	KV751369.1:4024020-4024296	KV884704.1:3581804-3582089	LG23:7230017-7230301	2:18202807-18203091	CM018566.1:1452888-1453181	CM020932.1:6363861-6364146	KI519693.1:371565-371854	NC_049688.1:1930168-1930450	BDQW01000105.1:2207756-2208041	24:8670781-8671067	8:4792263-4792548	3:4398373-4398658	CM017896.1:28403727-28404140	24:9354172-9354461	NC_036801.1:31499495-31499779
zCNE_1155	chr1:7781501-7781803	12:21752356-21752623												CM018566.1:1451091-1451174								CM017896.1:28400720-28400985
zCNE_1156	chr1:7781901-7782186	12:21752726-21752973																				CM017896.1:28400323-28400560
zCNE_1157	chr1:7789771-7790077	12:21762319-21762583	CM015734.1:5961427-5961589	CM014078.1:26462092-26462254	HG916842.1:7856016-7856142	groupI:23497919-23498115	NC_051452.1:996982-997144	XIX:3213324-3213486	CYIF01000135.1:1589927-1590119	KV751369.1:4067879-4068000	KV884704.1:3568063-3568234	LG23:7204970-7205142	2:18178644-18178806	CM018566.1:1447640-1447869	CM020932.1:6344650-6344812	KI519693.1:357448-357619	NC_049688.1:1941577-1941685	BDQW01000105.1:2179267-2179393	24:8689932-8690094	8:4803269-4803399	3:4387231-4387352	CM017896.1:28397692-28397923	24:9369501-9369663	NC_036801.1:31471217-31471389
zCNE_1158	chr1:7790106-7790318	12:21762662-21762873												CM018566.1:1447389-1447506								CM017896.1:28397412-28397616
zCNE_1159	chr1:7790349-7790581	12:21762905-21763101												CM018566.1:1447256-1447357								CM017896.1:28397195-28397380
zCNE_1160	chr1:7795635-7795871	12:21764740-21764953												CM018566.1:1445624-1445776								CM017896.1:28394343-28394546
zCNE_1161	chr1:7799664-7799811	12:21766927-21767059																				CM017896.1:28391505-28391649
zCNE_1162	chr1:7804999-7805133	12:21770698-21770828	CM015734.1:5947772-5947879	CM014078.1:26446968-26447093	HG916842.1:7840210-7840300			XIX:3198907-3199031	CYIF01000135.1:1605603-1605728	KV751369.1:4084128-4084218	KV884704.1:3554584-3554710	LG23:7187539-7187665		CM018566.1:1442078-1442202	CM020932.1:6328945-6329067		NC_049688.1:1954212-1954305	BDQW01000105.1:2166017-2166143	24:8707321-8707444	8:4814608-4814698	3:4376475-4376565	CM017896.1:28390033-28390150	24:9384081-9384207	NC_036801.1:31453422-31453547
zCNE_1163	chr1:7805218-7805317	12:21770925-21771010												CM018566.1:1441915-1441969								CM017896.1:28389860-28389950
zCNE_1164	chr1:7805333-7805479	12:21771092-21771235	CM015734.1:5947430-5947502	CM014078.1:26799273-26799363	HG916842.1:7839870-7839960		NC_051452.1:979328-979430	XIX:3198563-3198653	CYIF01000135.1:1605977-1606067	KV751369.1:4084476-4084564	KV884704.1:3554253-3554375	LG23:7187194-7187284	2:18159907-18159998	CM018566.1:1441645-1441772	CM020932.1:6328599-6328689	KI519693.1:341998-342087	NC_049688.1:1954555-1954650	BDQW01000105.1:2165659-2165749	24:8707710-8707800	8:4814928-4815032	3:4376143-4376242	CM017896.1:28389692-28389836	24:9384435-9384524	NC_036801.1:31453075-31453165
zCNE_1165	chr1:7808800-7809012	12:21772870-21773038												CM018566.1:1440137-1440308								CM017896.1:28388998-28389148
zCNE_1166	chr1:7812351-7812654	12:21777693-21777941	CM015734.1:5943990-5944043	CM014078.1:26442728-26442782	HG916842.1:7835607-7835662	groupI:23484082-23484131	NC_051452.1:974171-974226	XIX:3195132-3195186	CYIF01000135.1:1610410-1610464	KV751369.1:4089614-4089710	KV884704.1:3549467-3549529	LG23:7180273-7180370	2:18153235-18153290	CM018566.1:1438862-1438926	CM020932.1:6324811-6324865	KI519693.1:337531-337585	NC_049688.1:1957478-1957574	BDQW01000105.1:2161497-2161551	24:8713049-8713103	8:4817016-4817070	3:4374184-4374238	CM017896.1:28387018-28387290	24:9389215-9389269	NC_036801.1:31446456-31446552
zCNE_1167	chr1:7820789-7820901	12:21788325-21788416																				CM017896.1:28383824-28383931
zCNE_1168	chr1:7826245-7826580	12:21792345-21792681		CM014078.1:26432951-26433031	HG916842.1:7825641-7825723			XIX:3187037-3187116	CYIF01000135.1:1619255-1619337	KV751369.1:4098052-4098134	KV884704.1:3541751-3541808					KI519693.1:330188-330271			24:8721999-8722078			CM017896.1:28381897-28382228	24:9397743-9397832
zCNE_1169	chr1:7829977-7830178	12:21794631-21794818												CM018566.1:1432123-1432257								CM017896.1:28381073-28381236
zCNE_1170	chr1:7835611-7835756	12:21808793-21808936												CM018566.1:1425323-1425420								CM017896.1:28378569-28378686
zCNE_1171	chr1:7835994-7836305	12:21812507-21812754	CM015721.1:27791985-27792104	CM014079.1:2202424-2202544	HG916832.1:490916-491028	groupXVI:328725-328855	NC_051435.1:20491205-20491298	XVIII:21270776-21270896	CYIF01000281.1:248798-248928		KV884767.1:1943829-1943948	LG16:33289353-33289471		CM018566.1:1423366-1423585	CM020920.1:3087615-3087745	KI519984.1:161408-161501	NC_049701.1:282880-282996	BDQW01000200.1:643357-643487	9:34903807-34903919		2:21575203-21575290	CM017896.1:28377896-28378176	7:304691-304803	NC_036795.1:1838512-1838630
zCNE_1172	chr1:7836355-7836522	12:21812849-21812981												CM018566.1:1423201-1423268								CM017896.1:28377718-28377845
zCNE_1173	chr1:7836564-7836916	12:21813105-21813454	CM015721.1:27791426-27791716	CM014079.1:2202860-2203110	HG916832.1:491329-491623	groupXVI:328164-328454	NC_051435.1:20490601-20490894	XVIII:21270207-21270460	CYIF01000281.1:249229-249519	KV751369.1:4104551-4104630	KV884767.1:1943242-1943532	LG16:33288792-33289052	2:18125415-18125469	CM018566.1:1422728-1423063	CM020920.1:3087048-3087348	KI519984.1:161802-162016	NC_049701.1:282284-282588	BDQW01000200.1:643837-644128	9:34903239-34903538	8:4825901-4826034	3:4365927-4366083	CM017896.1:28377278-28377639	7:304194-304370	NC_036795.1:1838979-1839232
zCNE_1174	chr1:7836981-7837124	12:21813624-21813728												CM018566.1:1422517-1422625
zCNE_1175	chr1:7837442-7837606	12:21818288-21818394												CM018566.1:1421632-1421738								CM017896.1:28376418-28376524
zCNE_1176	chr1:7841802-7842006	12:21822646-21822834												CM018566.1:1419621-1419801								CM017896.1:28375690-28375881
zCNE_1177	chr1:7842870-7842994	12:21823648-21823765												CM018566.1:1418082-1418172								CM017896.1:28374839-28374954
zCNE_1178	chr1:7842995-7843257	12:21823825-21824081	CM015721.1:27769916-27770151	CM014079.1:2212553-2212788	HG916832.1:504975-505211	groupXVI:314776-315011	NC_051435.1:20460898-20461063	XVIII:21259433-21259668	CYIF01000281.1:268419-268655	KV751321.1:652855-653090	KV884767.1:1916577-1916813	LG16:33258629-33258865		CM018566.1:1417790-1418012	CM020920.1:3050704-3050940	KI519984.1:150033-150267	NC_049701.1:267029-267263	BDQW01000200.1:661114-661350	9:34884103-34884339	1:28652287-28652443	2:21567102-21567271	CM017896.1:28374574-28374835	7:344403-344637	NW_020192531.1:30825-31061
zCNE_1179	chr1:7844540-7844681	12:21827651-21827765																				CM017896.1:28373579-28373677
zCNE_1180	chr1:7880263-7880453	12:21870928-21871093												CM018566.1:1396750-1396915								CM017896.1:28359948-28360136
zCNE_1181	chr1:7885540-7885696	12:21877483-21877608												CM018566.1:1394280-1394384								CM017896.1:28357306-28357441
zCNE_1182	chr1:7891064-7891153	12:21884643-21884728												CM018566.1:1390510-1390565								CM017896.1:28356110-28356197
zCNE_1183	chr1:7914913-7915018	12:21907880-21907961
zCNE_1184	chr1:8065160-8065285	12:22020252-22020348												CM018566.1:1258396-1258473								CM017896.1:28083924-28084044
zCNE_1185	chr1:8100417-8100519	APWO02000692.1:10171-10243																				CM017896.1:28073221-28073272
zCNE_1186	chr1:8106457-8106591	APWO02000692.1:15800-15891																				CM017896.1:28071006-28071111
zCNE_1187	chr1:8110140-8110247	APWO02000692.1:21606-21698
zCNE_1188	chr1:8196735-8196872	APWO02001233.1:539818-539949			HG916839.1:1878177-1878307			I:31044283-31044408	CYIF01000028.1:1641890-1642024	KV751392.1:326051-326178		LG2:33001321-33001439	10:23147730-23147859	CM018567.1:10045646-10045771	CM020923.1:38423360-38423490		NC_049696.1:5082802-5082931	BDQW01000191.1:7729708-7729837			13:1670528-1670655	CM017902.1:18550355-18550485		NC_036801.1:40070514-40070618
zCNE_1189	chr1:8197747-8197893	APWO02000692.1:136449-136577												CM018566.1:1186662-1186790								CM017896.1:28027845-28027930
zCNE_1190	chr1:8206602-8206727													CM018566.1:1177708-1177799				BDQW01000068.1:19263763-19263824				CM017896.1:28021631-28021731
zCNE_1191	chr1:8207480-8207649	12:22262935-22263048												CM018566.1:1175823-1175956							Un_random:34879926-34880015	CM017896.1:28020451-28020562
zCNE_1192	chr1:8210096-8210195	12:22266877-22266968												CM018566.1:1175457-1175547								CM017896.1:28020280-28020359
zCNE_1193	chr1:8211983-8212113	12:22267152-22267236												CM018566.1:1175178-1175262
zCNE_1194	chr1:8212186-8212314	12:22267711-22267795												CM018566.1:1174152-1174248
zCNE_1195	chr1:8244313-8244446	12:22335746-22335833	CM015714.1:23095623-23095688			groupIX:5273385-5273451												BDQW01000035.1:2853845-2853910				CM017896.1:28004034-28004137
zCNE_1196	chr1:8251272-8251412	12:22338723-22338855																				CM017896.1:28001108-28001248
zCNE_1197	chr1:8255065-8255199	12:22343750-22343810																				CM017896.1:27997746-27997801
zCNE_1198	chr1:8267140-8267240	12:22346839-22346906																				CM017896.1:27993944-27994039
zCNE_1199	chr1:8312718-8312816	12:22385984-22386044												CM018566.1:1108311-1108368								CM017896.1:27977662-27977723
zCNE_1200	chr1:8328675-8328860	12:22396483-22396648																				CM017896.1:27971121-27971309
zCNE_1201	chr1:8344450-8344571	12:22414436-22414508
zCNE_1202	chr1:8356391-8356559	12:22421555-22421712																				CM017896.1:27961276-27961435
zCNE_1203	chr1:8425229-8425345	12:22498004-22498083
zCNE_1204	chr1:8431287-8431466	12:22506251-22506413																				CM017896.1:27925595-27925770
zCNE_1205	chr1:8434183-8434377	12:22507550-22507705												CM018566.1:1032989-1033114								CM017896.1:27924172-27924363
zCNE_1206	chr1:8435530-8435648	12:22509275-22509386																				CM017896.1:27922987-27923084
zCNE_1207	chr1:8435755-8435954	12:22509506-22509686												CM018566.1:1030862-1031046								CM017896.1:27922684-27922870
zCNE_1208	chr1:8436012-8436199	12:22509752-22509912												CM018566.1:1030637-1030800								CM017896.1:27922442-27922610
zCNE_1209	chr1:8436222-8437031	12:22509956-22510718					NC_051432.1:17315925-17316047							CM018566.1:1029909-1030645								CM017896.1:27921644-27922427
zCNE_1210	chr1:8437664-8438021	12:22511608-22511952												CM018566.1:1029027-1029317								CM017896.1:27920509-27920856
zCNE_1211	chr1:8438046-8438436	12:22511998-22512385												CM018566.1:1028679-1028984								CM017896.1:27920091-27920450
zCNE_1212	chr1:8438452-8438613	12:22512419-22512520												CM018566.1:1028451-1028546								CM017896.1:27919962-27920074
zCNE_1213	chr1:8438896-8439035	12:22512893-22513005												CM018566.1:1027972-1028072								CM017896.1:27919564-27919670
zCNE_1214	chr1:8439114-8439443	12:22513145-22513463																				CM017896.1:27919163-27919484
zCNE_1215	chr1:8439451-8439582	12:22513490-22513584																				CM017896.1:27919038-27919151
zCNE_1216	chr1:8439679-8440067	12:22513740-22514085																				CM017896.1:27918329-27918689
zCNE_1217	chr1:8440069-8440336	12:22514129-22514332																				CM017896.1:27918045-27918314
zCNE_1218	chr1:8440353-8440632	12:22514390-22514641																				CM017896.1:27917744-27917987
zCNE_1219	chr1:8440742-8440976	12:22514740-22514944					NC_051441.1:15337645-15337707							CM018566.1:1026073-1026282			NC_049706.1:7766562-7766623					CM017896.1:27917397-27917629
zCNE_1220	chr1:8441308-8441527	12:22516094-22516221												CM018566.1:1025496-1025660								CM017896.1:27917044-27917222
zCNE_1221	chr1:8450852-8450973	12:22530185-22530301												CM018566.1:1018773-1018890
zCNE_1222	chr1:8459013-8459183	12:22542641-22542773	CM015714.1:23893968-23894043	CM014080.1:16511036-16511164	HG916847.1:25309919-25310029	groupIX:4655762-4655872			CYIF01000400.1:271359-271469	KV751348.1:13944915-13945025	KV884976.1:266849-266959	LG6:12643664-12643774	1:22350152-22350226	CM018566.1:1013054-1013183	CM020909.1:15110902-15111016		NC_049695.1:4713231-4713306	BDQW01000035.1:1978159-1978223	1:10587325-10587428	17:11460328-11460412		CM017896.1:27908208-27908340		NC_036785.1:1485012-1485122
zCNE_1223	chr1:8459051-8459182	12:22542644-22542772	CM015714.1:23893968-23894043	CM014080.1:16511036-16511164	HG916847.1:25309919-25310029	groupIX:4655762-4655872			CYIF01000400.1:271359-271469	KV751348.1:13944915-13945025	KV884976.1:266849-266959	LG6:12643664-12643774	1:22350152-22350226	CM018566.1:1013055-1013183	CM020909.1:15110902-15111016		NC_049695.1:4713231-4713306	BDQW01000035.1:1978159-1978223	1:10587325-10587428	17:11460328-11460412		CM017896.1:27908209-27908339		NC_036785.1:1485012-1485122
zCNE_1224	chr1:8623006-8623128	12:22715301-22715387												CM018566.1:943925-944033								CM017916.1:3405684-3405805
zCNE_1225	chr1:8651719-8651867	12:22747066-22747160												CM018566.1:912402-912479								CM017896.1:27827932-27828067
zCNE_1226	chr1:8694946-8695053	12:22811098-22811148												CM018566.1:878328-878380								CM017896.1:27807390-27807459
zCNE_1227	chr1:8722783-8722879	12:22844679-22844760																				CM017896.1:27790919-27790975
zCNE_1228	chr1:8730633-8730769	12:22850824-22850934																				CM017896.1:27789181-27789307
zCNE_1229	chr1:8742755-8742934	12:22901600-22901785												CM018566.1:839490-839676								CM017896.1:27785612-27785756
zCNE_1230	chr1:8780774-8780887	12:22942414-22942500												CM018566.1:821458-821553
zCNE_1231	chr1:8780889-8781136	12:22942572-22942814												CM018566.1:819816-819932								CM017896.1:27768927-27769087
zCNE_1232	chr1:8805254-8805471	12:22963968-22964151												CM018566.1:809900-810024								CM017896.1:27760272-27760445
zCNE_1233	chr1:8824787-8824884	12:22986850-22986958																				CM017896.1:27746556-27746629
zCNE_1234	chr1:8851761-8851907	12:23019735-23019848												CM018566.1:787073-787169								CM017896.1:27736806-27736933
zCNE_1235	chr1:8858755-8858886	12:23031789-23031889																				CM017896.1:27732368-27732457
zCNE_1236	chr1:8861890-8862053	12:23032217-23032369												CM018566.1:782072-782201								CM017896.1:27731912-27732056
zCNE_1237	chr1:8866175-8866288	12:23033021-23033116
zCNE_1238	chr1:8886306-8886413	12:23044174-23044249
zCNE_1239	chr1:8893144-8893263	12:23057904-23058002																				CM017896.1:27718493-27718610
zCNE_1240	chr1:8895436-8895716	12:23068110-23068396																				CM017896.1:27715276-27715527
zCNE_1241	chr1:8901006-8901121	12:23079117-23079203												CM018566.1:766884-766943								CM017896.1:27713179-27713272
zCNE_1242	chr1:8901305-8901437	12:23079465-23079577																				CM017896.1:27712856-27712985
zCNE_1243	chr1:8904403-8904497																					CM017896.1:27711958-27712016
zCNE_1244	chr1:8904760-8904872	12:23084604-23084679																				CM017896.1:27711639-27711718
zCNE_1245	chr1:8906722-8906867	12:23089737-23089867																				CM017896.1:27711261-27711373
zCNE_1246	chr1:8907604-8907705													CM018566.1:752745-752810								CM017896.1:27710238-27710324
zCNE_1247	chr1:8907721-8907930	12:23097446-23097647												CM018566.1:752525-752718								CM017896.1:27710005-27710206
zCNE_1248	chr1:8913216-8913429	12:23101763-23101923																				CM017896.1:27708080-27708274
zCNE_1249	chr1:8913806-8913941	12:23103698-23103798																				CM017896.1:27707596-27707702
zCNE_1250	chr1:8917104-8917224	12:23113429-23113492												CM018566.1:744651-744712								CM017896.1:27706588-27706671
zCNE_1251	chr1:8918356-8918495	12:23119985-23120109																				CM017896.1:27705292-27705431
zCNE_1252	chr1:9021144-9021268	12:23328983-23329092												CM018566.1:693471-693580								CM017896.1:27670636-27670756
zCNE_1253	chr1:9067714-9067816																					CM017896.1:27655348-27655407
zCNE_1254	chr1:9077794-9077912	12:23396948-23397068																				CM017896.1:27651921-27652033
zCNE_1255	chr1:9078307-9078404																					CM017896.1:27651353-27651440
zCNE_1256	chr1:9085570-9085733	12:23403969-23404078												CM018566.1:650189-650242								CM017896.1:27649275-27649375
zCNE_1257	chr1:9085969-9086070	12:23406371-23406424																				CM017896.1:27648720-27648795
zCNE_1258	chr1:9131232-9131343	12:23469290-23469396																				CM017896.1:27630951-27631039
zCNE_1259	chr1:9131612-9131810	12:23469743-23469890											1:22718371-22718447	CM018566.1:610441-610580								CM017896.1:27630441-27630616
zCNE_1260	chr1:9282879-9282967	12:23616111-23616185												CM018566.1:531936-532009								CM017896.1:27568738-27568811
zCNE_1261	chr1:9283187-9283317	12:23616430-23616521																				CM017896.1:27568415-27568524
zCNE_1262	chr1:9284011-9284173	12:23619931-23620034												CM018566.1:530432-530537								CM017896.1:27567614-27567770
zCNE_1263	chr1:9284206-9284298	12:23620109-23620174																				CM017896.1:27567492-27567580
zCNE_1264	chr1:9288546-9288668	23:36549228-36549347		CM014100.1:19328785-19328905	HG916848.1:12036025-12036145			XII:8577405-8577525	CYIF01000221.1:628365-628485	KV751374.1:218694-218814	KV884793.1:3305006-3305126	LG6:10811836-10811956	1:23892972-23893092	CM018566.1:526325-526445	CM020909.1:13670586-13670655	KI519642.1:2776345-2776465	NC_049695.1:3812001-3812068	BDQW01000035.1:820007-820127		5:10834159-10834279	3:12464187-12464307	CM017896.1:27565038-27565159	5:27914004-27914124	NC_036785.1:3130225-3130287
zCNE_1265	chr1:9288715-9288871	12:23630647-23630786	CM015714.1:24950631-24950863	CM014080.1:18436372-18436457	HG916847.1:26414126-26414201		NC_051432.1:18366111-18366362	X:24332983-24333058	CYIF01000221.1:628530-628615	KV751348.1:12826876-12826961	KV885143.1:209959-210034	LG6:10812001-10812071	1:23892854-23892927	CM018563.1:16815610-16815685	CM020909.1:13670701-13670767	KI519642.1:2776228-2776298	NC_049695.1:3812114-3812178	BDQW01000035.1:820172-820247	1:9132140-9132374	17:10860622-10860689	18:9988079-9988154	CM017896.1:27564840-27564990	5:27914171-27914241	NC_036785.1:3130110-3130180
zCNE_1266	chr1:9294350-9294488	12:23639325-23639452	CM015714.1:24940997-24941125	CM014080.1:18426868-18426995	HG916847.1:26403023-26403153		NC_051441.1:6573156-6573274	X:24342538-24342665	CYIF01000221.1:640124-640254	KV751348.1:12837379-12837509	KV884793.1:3309867-3309993	LG6:10822739-10822869	8:7460536-7460662	CM018563.1:16810072-16810207	CM020923.1:17852003-17852115	KI519642.1:2764012-2764142	NC_049695.1:3822144-3822274	BDQW01000035.1:831202-831332	1:9144031-9144119	17:10867340-10867471	18:9981866-9981997	CM017896.1:27559278-27559409	5:27926128-27926258	NC_036783.1:20871988-20872106
zCNE_1267	chr1:9294537-9294698	12:23639486-23639636	CM015714.1:24940763-24940912	CM014080.1:18426619-18426768	HG916847.1:26402781-26402930	groupXI:14178556-14178663	NC_051441.1:6572908-6572993	X:24342765-24342914	CYIF01000221.1:640350-640499	KV751348.1:12837591-12837740	KV885143.1:200089-200238	LG6:10822958-10823107	1:23884388-23884537	CM018563.1:16809894-16810040	CM020909.1:13680814-13680963	KI519642.1:2763760-2763914	NC_049695.1:3822370-3822520	BDQW01000035.1:831442-831591	1:9144288-9144437	17:10867541-10867690	18:9981647-9981796	CM017896.1:27559070-27559220	5:27926351-27926505	NC_036785.1:3118572-3118721
zCNE_1268	chr1:9295096-9295279	12:23640850-23641028												CM018566.1:517182-517346								CM017896.1:27558584-27558762
zCNE_1269	chr1:9295867-9295970	12:23643089-23643180	CM015714.1:24938748-24938815	CM014100.1:19335310-19335384	HG916847.1:26400691-26400758	groupXI:14180003-14180077	NC_051432.1:18353944-18354011	X:24344881-24344948	CYIF01000221.1:642604-642671	KV751348.1:12840793-12840860	KV885143.1:198041-198108	LG6:10825094-10825161	1:23881255-23881322	CM018566.1:515280-515337	CM020923.1:17853823-17853897	KI519642.1:2758961-2759026	NC_049695.1:3824666-3824733	BDQW01000035.1:833782-833849	1:9146425-9146492	17:10869389-10869455	18:9979555-9979621	CM017896.1:27557875-27557977	5:27931467-27931532	NC_036785.1:3116502-3116569
zCNE_1270	chr1:9297308-9297535	12:23647693-23647856																				CM017896.1:27556836-27557045
zCNE_1271	chr1:9297884-9298046	12:23649578-23649722																				CM017896.1:27556238-27556334
zCNE_1272	chr1:9298168-9298294	12:23653518-23653607																				CM017896.1:27555911-27556022
zCNE_1273	chr1:9298448-9298587	12:23655764-23655843																				CM017896.1:27555625-27555766
zCNE_1274	chr1:9301893-9302000	12:23662816-23662895																				CM017896.1:27554829-27554869
zCNE_1275	chr1:9302083-9302203	12:23662963-23663083												CM018566.1:511643-511762								CM017896.1:27554649-27554767
zCNE_1276	chr1:9305245-9305395	12:23665626-23665745
zCNE_1277	chr1:9309482-9309643	23:36509977-36510134	CM015714.1:24920079-24920269	CM014080.1:18402582-18402719	HG916848.1:12060061-12060199	groupIX:18173846-18174039	NC_051432.1:18338795-18338979	XII:8554214-8554352	CYIF01000159.1:1281349-1281487	KV751348.1:12860756-12860893	KV885143.1:171132-171269	LG4:25303209-25303347	8:7445528-7445666	CM018563.1:16797506-16797663	CM020909.1:13701422-13701559	KI519725.1:1510162-1510300	NC_049695.1:3839425-3839504	BDQW01000044.1:1524343-1524481	1:9169625-9169765	17:10877079-10877215	18:9974048-9974185	CM017896.1:27550827-27550952	16:8305746-8305884	NC_036785.1:3095249-3095386
zCNE_1278	chr1:9314301-9314436	12:23674553-23674690												CM018566.1:508840-508938								CM017896.1:27549537-27549671
zCNE_1279	chr1:9316174-9316259																					CM017896.1:27547168-27547262
zCNE_1280	chr1:9321307-9321457	12:23685002-23685127												CM018566.1:504793-504912								CM017896.1:27544378-27544527
zCNE_1281	chr1:9327220-9327317	12:23690027-23690086
zCNE_1282	chr1:9343576-9343808	12:23700481-23700705												CM018566.1:499905-500127								CM017896.1:27533722-27533928
zCNE_1283	chr1:9348710-9348806	12:23705935-23706011																				CM017896.1:27531527-27531570
zCNE_1284	chr1:9359706-9359804	12:23714883-23714947																				CM017896.1:27525038-27525131
zCNE_1285	chr1:9363295-9363526	12:23716361-23716577												CM018566.1:493721-493894								CM017896.1:27524564-27524722
zCNE_1286	chr1:9369319-9369459	12:23722970-23723078																				CM017896.1:27522758-27522894
zCNE_1287	chr1:9375181-9375275																					CM017896.1:27521191-27521275
zCNE_1288	chr1:9381740-9381943	12:23733077-23733241												CM018566.1:489639-489774								CM017896.1:27518173-27518336
zCNE_1289	chr1:9390019-9390197	12:23743522-23743698												CM018566.1:485612-485775								CM017896.1:27514437-27514553
zCNE_1290	chr1:9391965-9392146	12:23745620-23745752												CM018566.1:485241-485382								CM017896.1:27513184-27513364
zCNE_1291	chr1:9395371-9395577	12:23746249-23746415												CM018566.1:484601-484756								CM017896.1:27512674-27512842
zCNE_1292	chr1:9397510-9397636	12:23750604-23750729												CM018566.1:483384-483521								CM017896.1:27511821-27511946
zCNE_1293	chr1:9402213-9402364	12:23755494-23755620																				CM017896.1:27510848-27510996
zCNE_1294	chr1:9407380-9407505	12:23765767-23765859										LG6:10911141-10911223	1:23808752-23808840	CM018566.1:478866-478987						17:10900965-10901055		CM017896.1:27506968-27507064		NC_036785.1:3034646-3034728
zCNE_1295	chr1:9414819-9414967	12:23781653-23781736	CM015714.1:24865136-24865206	CM014080.1:18021988-18022058	HG916847.1:26321048-26321118	groupIX:18136978-18137048	NC_051432.1:18286620-18286665	X:24426970-24427040	CYIF01000221.1:714280-714350	KV751348.1:12916549-12916617	KV885143.1:118125-118170	LG6:10918657-10918727	1:23800217-23800262	CM018566.1:473485-473574	CM020909.1:13763217-13763287	KI519642.1:2672373-2672418	NC_049695.1:3886950-3887020	BDQW01000035.1:918013-918083	1:9233856-9233926	17:10903499-10903567	18:9949340-9949408	CM017896.1:27500506-27500585	5:28011666-28011711	NC_036785.1:3027282-3027352
zCNE_1296	chr1:9423557-9423658	12:23784376-23784460																				CM017896.1:27498523-27498590
zCNE_1297	chr1:9426944-9427160	12:23790266-23790468		CM014100.1:19399569-19399684						KV751374.1:286251-286371	KV884793.1:3383311-3383425	LG4:25349488-25349605		CM018566.1:470939-471143						5:10884375-10884494	3:12513813-12513932	CM017896.1:27496561-27496762
zCNE_1298	chr1:9429604-9429875	12:23796978-23797246		CM014100.1:19400144-19400283	HG916848.1:12109515-12109654			XII:8505467-8505606	CYIF01000159.1:1330837-1330976	KV751374.1:286805-286944	KV884793.1:3383857-3383996	LG4:25350057-25350196	8:7400165-7400304	CM018566.1:470342-470603	CM020923.1:17922042-17922181	KI519725.1:1566398-1566549	NC_049706.1:15426364-15426494	BDQW01000044.1:1455647-1455786		5:10884821-10884960	3:12514301-12514440	CM017896.1:27495987-27496245	16:8245769-8245910	NC_036783.1:20941557-20941696
zCNE_1299	chr1:9432769-9432875	12:23801391-23801490		CM014080.1:18014352-18014429	HG916847.1:26313855-26313932	groupIX:18131340-18131417	NC_051432.1:18279028-18279106	X:24434706-24434783			KV885143.1:113073-113150	LG6:10926468-10926545	1:23790038-23790118	CM018566.1:468604-468701	CM020909.1:13774306-13774383	KI519642.1:2664096-2664176	NC_049695.1:3893510-3893587	BDQW01000035.1:925577-925654	1:9248267-9248344	17:10907682-10907759	18:9945411-9945489	CM017896.1:27494845-27494948	5:28021351-28021431	NC_036785.1:3016478-3016555
zCNE_1300	chr1:9435868-9436045	12:23805262-23805410												CM018566.1:467158-467319								CM017896.1:27494082-27494247
zCNE_1301	chr1:9438672-9438776	12:23807889-23807991												CM018566.1:465677-465770								CM017896.1:27491205-27491305
zCNE_1302	chr1:9441009-9441531	12:23810086-23810563				groupIX:18129406-18129543				KV751348.1:12932030-12932132				CM018566.1:462783-463249								CM017896.1:27488901-27489372
zCNE_1303	chr1:9448233-9448476	12:23813723-23813953																				CM017896.1:27487997-27488181
zCNE_1304	chr1:9453752-9453858	12:23828204-23828294																				CM017896.1:27485871-27485934
zCNE_1305	chr1:9457805-9457960	12:23831351-23831463																				CM017896.1:27485230-27485382
zCNE_1306	chr1:9463342-9463439	12:23839259-23839333																				CM017896.1:27483375-27483436
zCNE_1307	chr1:9567789-9568006	APWO02000152.1:43588-43748												CM018566.1:402023-402135								CM017896.1:27442162-27442347
zCNE_1308	chr1:9571190-9571407	APWO02000152.1:47638-47797																				CM017896.1:27440893-27441110
zCNE_1309	chr1:9575705-9575804																					CM017896.1:27439272-27439370
zCNE_1310	chr1:9577335-9577515	APWO02000152.1:54061-54240																				CM017896.1:27438317-27438475
zCNE_1311	chr1:9586100-9586211	APWO02000152.1:80833-80940												CM018566.1:392954-393060								CM017896.1:27434894-27434999
zCNE_1312	chr1:9592915-9593051	APWO02000152.1:88798-88890																				CM017896.1:27432116-27432243
zCNE_1313	chr1:9595475-9595612	APWO02000152.1:89932-90071																				CM017896.1:27431317-27431437
zCNE_1314	chr1:9621268-9621402	APWO02000152.1:110749-110849												CM018566.1:388622-388723								CM017896.1:27421909-27422041
zCNE_1315	chr1:9677870-9678081	APWO02000152.1:186737-186899												CM018566.1:371764-371870								CM017896.1:27396846-27397023
zCNE_1316	chr1:9679756-9679849	APWO02000152.1:192741-192829																				CM017896.1:27396008-27396094
zCNE_1317	chr1:9715357-9715463	APWO02000152.1:234969-235042												CM018566.1:348599-348679								CM017896.1:27374521-27374585
zCNE_1318	chr1:9737218-9737371	APWO02000152.1:284965-285113																				CM017896.1:27359940-27360054
zCNE_1319	chr1:9745215-9745327	APWO02000152.1:297786-297889
zCNE_1320	chr1:9749144-9749287	APWO02000152.1:300144-300217	CM015714.1:24662488-24662550	CM014080.1:17231965-17232027	HG916847.1:25837418-25837480			X:24937172-24937234	CYIF01000465.1:241043-241105		KV884976.1:744441-744503	LG6:11850685-11850747		CM018566.1:333609-333672	CM020909.1:14455792-14455854		NC_049695.1:5162192-5162254	BDQW01000035.1:1422647-1422709	1:9856940-9857002			CM017896.1:27349107-27349200
zCNE_1321	chr1:9771923-9772049	APWO02000152.1:309061-309135	CM015714.1:24669571-24669629	CM014080.1:17221916-17221971	HG916847.1:25827181-25827236		NC_051432.1:17822520-17822574	X:24946971-24947026	CYIF01000465.1:249078-249133	KV751348.1:13413759-13413816		LG6:11864211-11864266		CM018566.1:328523-328619	CM020909.1:14468951-14469008		NC_049695.1:5152392-5152447	BDQW01000035.1:1432958-1433013	1:9866128-9866179			CM017896.1:27338378-27338446		NC_036785.1:2345801-2345856
zCNE_1322	chr1:9795176-9795300	APWO02000152.1:319391-319514																				CM017896.1:27325049-27325171
zCNE_1323	chr1:9814091-9814194	APWO02000152.1:356639-356731																				CM017896.1:27315648-27315744
zCNE_1324	chr1:9823779-9823883	APWO02000152.1:361098-361184																				CM017896.1:27280664-27280716
zCNE_1325	chr1:9824059-9824292	APWO02000152.1:361321-361522																				CM017896.1:27280238-27280449
zCNE_1326	chr1:9830565-9830672																					CM017896.1:27278915-27279016
zCNE_1327	chr1:9946493-9946635	APWO02000152.1:554092-554177												CM018566.1:243772-243860								CM017896.1:27239914-27239986
zCNE_1328	chr1:9946680-9946862	APWO02000152.1:555087-555188												CM018566.1:243472-243588								CM017896.1:27239654-27239833
zCNE_1329	chr1:9950237-9950493	APWO02000152.1:556651-556891												CM018566.1:240449-240690								CM017896.1:27238087-27238338
zCNE_1330	chr1:9950599-9950719	APWO02000152.1:556996-557096												CM018566.1:240288-240349								CM017896.1:27237894-27237951
zCNE_1331	chr1:10091160-10091280	12:13653629-13653708																				CM017896.1:27101813-27101885
zCNE_1332	chr1:10107438-10107539	12:13667881-13667969																				CM017896.1:27095403-27095493
zCNE_1333	chr1:10160925-10161062	12:13697364-13697454																				CM017896.1:27071175-27071300
zCNE_1334	chr1:10169284-10169396																					CM017896.1:27068911-27068987
zCNE_1335	chr1:10533383-10533511	12:14115653-14115723																				CM017896.1:26930000-26930113
zCNE_1336	chr1:10548718-10548835	12:14118767-14118876
zCNE_1337	chr1:10568711-10568896	12:14125159-14125284																				CM017896.1:26914087-26914267
zCNE_1338	chr1:10721019-10721141	12:14283868-14283931	CM015734.1:11436727-11436771	CM014085.1:68159-68201	HG916842.1:13466586-13466632		NC_051430.1:32494616-32494658	XIII:13298945-13298987	CYIF01000466.1:189019-189074		KV885180.1:80605-80659			CM018566.1:4569094-4569156	CM020932.1:14499963-14500009	KI520261.1:52422-52463	NC_049688.1:6809433-6809479	BDQW01000018.1:4018492-4018533	24:2750969-2751011	8:969219-969260	3:7483389-7483430	CM017896.1:26853311-26853403
zCNE_1339	chr1:12003073-12003326	21:4989441-4989643																				CM017896.1:26361614-26361821
zCNE_1340	chr1:12019579-12019673																					CM017896.1:26350316-26350408
zCNE_1341	chr1:12019848-12019940	21:5007737-5007834																				CM017896.1:26350081-26350164
zCNE_1342	chr1:12088239-12088527	APWO02000072.1:1838335-1838620	CM015714.1:18557964-18558187	CM014080.1:8468665-8468924	HG916847.1:19572365-19572624	groupIX:8737666-8737925	NC_051432.1:11196496-11196719	X:2759299-2759558	CYIF01000109.1:2428408-2428667	KV751317.1:18373318-18373574	KV884742.1:788223-788438	LG6:19373724-19373983	1:16596477-16596732	CM018568.1:14919624-14919875	CM020909.1:28947927-28948186	KI519654.1:279407-279677	NC_049695.1:9721180-9721439	BDQW01000301.1:2885775-2886003	1:17232840-17233099	17:1628866-1629074	Un_random:14937070-14937293	CM017896.1:26325280-26325561	5:15293499-15293758	NC_036785.1:17702756-17703015
zCNE_1343	chr1:12255850-12256008	21:5274721-5274846	CM015714.1:11626092-11626186	CM014080.1:28005758-28005849	HG916847.1:12033669-12033744	groupIX:13588816-13588910	NC_051432.1:21233576-21233670	X:12149809-12149900	CYIF01000093.1:153028-153126	KV751376.1:2075939-2076029	KV884893.1:515234-515314	LG6:29482216-29482307	1:37416624-37416718	CM018568.1:15070875-15070991	CM020909.1:19988433-19988524	KI519821.1:1016781-1016875	NC_049695.1:15955853-15955947	BDQW01000230.1:3986716-3986807	1:26324672-26324758	17:15065122-15065213	18:6149424-6149515	CM017896.1:26253764-26253908	5:24156854-24156948	NC_036785.1:26639692-26639783
zCNE_1344	chr1:12360039-12360154	21:5359777-5359889	CM015714.1:11563988-11564043	CM014080.1:28070651-28070711	HG916847.1:11967540-11967597	groupIX:13643504-13643562	NC_051432.1:21285578-21285630	X:12213934-12213993	CYIF01000093.1:220428-220487	KV751376.1:2016486-2016548		LG6:29552731-29552783		CM018568.1:15124447-15124527	CM020909.1:19890572-19890624			BDQW01000230.1:3911547-3911606		17:15100486-15100547	18:6121514-6121574	CM017896.1:26203833-26203912
zCNE_1345	chr1:14493195-14493329	21:4823020-4823150																				CM017896.1:25119783-25119894
zCNE_1346	chr1:14569169-14569277	APWO02000813.1:222297-222356	CM015714.1:15923011-15923072	CM014080.1:4897018-4897079	HG916847.1:16797428-16797489	scaffold_619:12110-12150	NC_051432.1:7820061-7820106	X:10149417-10149477	CYIF01000238.1:626016-626077			LG6:23182619-23182663		CM018568.1:14797216-14797315	CM020909.1:25568273-25568318			BDQW01000302.1:36809-36853				CM017896.1:25258878-25258974		NC_036785.1:20592105-20592149
zCNE_1347	chr1:14582976-14583091	21:4837960-4838066												CM018568.1:14796586-14796687								CM017896.1:25152242-25152312
zCNE_1348	chr1:14582980-14583085	21:4837976-4838066												CM018568.1:14796588-14796687								CM017896.1:25152242-25152311
zCNE_1349	chr1:14589052-14589179	21:4823041-4823144												CM018568.1:14774545-14774645								CM017896.1:25119803-25119926
zCNE_1350	chr1:14602830-14602928	APWO02000813.1:222297-222356		CM014080.1:4897019-4897075	HG916847.1:16797429-16797485			X:10149417-10149473	CYIF01000238.1:626017-626077		KV884720.1:2125122-2125165	LG6:23182619-23182661		CM018568.1:14797219-14797309	CM020909.1:25527537-25527581			BDQW01000302.1:36809-36852				CM017896.1:25258879-25258974		NC_036785.1:20614892-20614950
zCNE_1351	chr1:14602830-14602927	APWO02000813.1:222297-222356		CM014080.1:4897019-4897075	HG916847.1:16797429-16797485			X:10149417-10149473	CYIF01000238.1:626017-626077		KV884720.1:2125122-2125165	LG6:23182619-23182661		CM018568.1:14797219-14797309	CM020909.1:25527537-25527581			BDQW01000302.1:36809-36852				CM017896.1:25258879-25258974		NC_036785.1:20614892-20614950
zCNE_1352	chr1:14632740-14632835	APWO02000813.1:222297-222356		CM014080.1:4897019-4897079	HG916847.1:16797429-16797489			X:10149417-10149477	CYIF01000238.1:626017-626077			LG6:23182619-23182661		CM018568.1:14797219-14797309	CM020909.1:25568274-25568318			BDQW01000302.1:36809-36852				CM017896.1:25228701-25228793		NC_036785.1:20592105-20592147
zCNE_1353	chr1:14652388-14652484	APWO02000813.1:222310-222360												CM018568.1:14779111-14779161
zCNE_1354	chr1:14689237-14689377	21:4837960-4838044												CM018568.1:14796586-14796676								CM017896.1:25152198-25152313
zCNE_1355	chr1:14754315-14754438	21:4824506-4824556		CM014080.1:4897018-4897075	HG916847.1:16797428-16797473	scaffold_619:12110-12150	NC_051432.1:7820061-7820106	X:10149417-10149473	CYIF01000238.1:626016-626077			LG6:23182619-23182663		CM018568.1:14797216-14797316	CM020909.1:25568273-25568318			BDQW01000302.1:36809-36853	1:20587789-20587875			CM017896.1:25258878-25258974		NC_036785.1:20592105-20592149
zCNE_1356	chr1:14754886-14755024	21:4823041-4823142												CM018568.1:14774540-14774646								CM017896.1:25119783-25119903
zCNE_1357	chr1:14990495-14990646	APWO02000813.1:105669-105791																				CM017896.1:25008992-25009142
zCNE_1358	chr1:16420091-16420183	APWO02001167.1:232924-232967																				CM017896.1:24395166-24395249
zCNE_1359	chr1:16420197-16420337	APWO02001167.1:232785-232883																				CM017896.1:24395035-24395137
zCNE_1360	chr1:16778294-16778454	21:2063740-2063844	CM015714.1:22252138-22252234	CM014080.1:13879362-13879457	HG916847.1:23527371-23527468	groupIX:5849084-5849181	NC_051432.1:15457170-15457263	X:27239520-27239615	CYIF01002850.1:7447-7542		KV884935.1:258758-258854	LG6:14756191-14756287		CM018568.1:14157209-14157345			NC_049695.1:5530047-5530138	BDQW01000035.1:3820574-3820671	1:12094998-12095095			CM017896.1:24234090-24234234
zCNE_1361	chr1:16792781-16792949	21:2070000-2070083																				CM017896.1:24228252-24228420
zCNE_1362	chr1:16895832-16895936	21:1987753-1987846												CM018568.1:14041629-14041686								CM017896.1:24178628-24178731
zCNE_1363	chr1:16911889-16911980	APWO02000524.1:145343-145435			HG916833.1:25614746-25614835				CYIF01001114.1:2554-2645	KV751335.1:2658551-2658641	KV884916.1:154520-154599	LG10:13593869-13593961		CM018567.1:16356247-16356338
zCNE_1364	chr1:16912008-16912122	24:28321212-28321322			HG916846.1:26564533-26564652				CYIF01001114.1:2683-2796	KV751375.1:3010845-3010964	KV885419.1:24419-24532	MKQE02001494.1:173086-173197		CM018551.1:7364020-7364140										NC_036787.1:17106307-17106420
zCNE_1365	chr1:16912180-16912440	APWO02002032.1:66054-66307		CM014079.1:32689368-32689604	HG916848.1:21114933-21115195			XVIII:935453-935708	CYIF01000053.1:105416-105645	KV751396.1:1117701-1117963	KV885090.1:20541-20777	LG10:16329833-16330067		CM018562.1:11085656-11085918	CM020909.1:48589962-48590224	KI519789.1:1021590-1021847		BDQW01000415.1:622264-622469		5:5626795-5626903	Un_random:56191871-56192114	CM017902.1:17554369-17554480	19:27481115-27481259	NC_036800.1:25670874-25671088
zCNE_1366	chr1:16912289-16912410	APWO02002032.1:66161-66282		CM014079.1:32689522-32689574	HG916840.1:27425386-27425506			JRPU02000154.1:586236-586298	CYIF01000053.1:105416-105534	KV751396.1:1117732-1117854	KV884916.1:154074-154196	LG14:313378-313498		CM018567.1:16353917-16354037	CM020909.1:9033541-9033663							CM017893.1:1376905-1377010		NC_036800.1:25670904-25671024
zCNE_1367	chr1:16912536-16912689	3:34703035-34703186		CM014087.1:32408761-32408895	HG916841.1:147379-147469			I:30541003-30541068	CYIF01000096.1:16381514-16381579	KV751319.1:684563-684630	KV884739.1:1550431-1550501	LG22:33671951-33672017		CM018562.1:11085382-11085533	CM020913.1:2863709-2863859	KI520020.1:337891-338020					Un_random:56191579-56191730	CM017897.1:30770119-30770222	6:611474-611598	NC_036801.1:23542764-23542912
zCNE_1368	chr1:17097932-17098102	21:1987785-1987918												CM018568.1:14113038-14113158								CM017896.1:24178644-24178799
zCNE_1369	chr1:18140415-18140550	21:5542252-5542376																				CM017896.1:23644500-23644634
zCNE_1370	chr1:18181757-18181977	21:5569528-5569688																				CM017896.1:23625885-23625976
zCNE_1371	chr1:18189145-18189277	21:5572260-5572383																				CM017896.1:23624685-23624807
zCNE_1372	chr1:18272604-18272746	10:4873284-4873402																				CM017911.1:19864773-19864905
zCNE_1373	chr1:18283297-18283416	21:5635066-5635145	CM015714.1:22594345-22594385	CM014080.1:14487199-14487239	HG916847.1:23878619-23878659	groupIX:5628076-5628124		X:26892246-26892286	CYIF01000277.1:514234-514274	KV751317.1:13957955-13957995		LG6:14343908-14343951			CM020909.1:34169292-34169332		NC_049695.1:5838849-5838889	BDQW01000035.1:3452594-3452634	1:12498829-12498869	17:12265942-12265982		CM017896.1:23591992-23592091		NC_036785.1:12287221-12287264
zCNE_1374	chr1:18298411-18298557	21:5645208-5645353																		17:12267503-12267586		CM017896.1:23588363-23588437
zCNE_1375	chr1:18391641-18391751	APWO02001633.1:66996-67096	CM015722.1:11677849-11677952	CM014084.1:12302636-12302742			NC_051442.1:15702221-15702259	XXII:20475885-20475969			KV884728.1:5768932-5769002	MKQE02000435.1:153854-153932		CM018554.1:15502376-15502485	CM020917.1:11669126-11669229		NC_049689.1:7175633-7175708	BDQW01026780.1:1-101		6:3363545-3363651	Un_random:95909867-95909976	CM017904.1:7690014-7690120		NC_036799.1:20756517-20756599
zCNE_1376	chr1:18656327-18656431																					CM017896.1:23448675-23448725
zCNE_1377	chr1:18835738-18835855	21:6414887-6415006												CM018568.1:13154417-13154517							18:4984710-4984779	CM017896.1:23352820-23352898
zCNE_1378	chr1:18918558-18918670	21:6483955-6484061												CM018568.1:13115755-13115830								CM017896.1:23313612-23313723
zCNE_1379	chr1:18936945-18937107	21:6498079-6498234		CM014080.1:32636067-32636197	HG916847.1:8009700-8009831	groupIX:11376112-11376243	NC_051432.1:25598105-25598230	X:38870380-38870510	CYIF01000343.1:300464-300592	KV751323.1:6292348-6292478	KV884717.1:2521476-2521627	LG6:34856835-34856967	1:34558511-34558642	CM018568.1:13107699-13107851	CM020909.1:41038036-41038109		NC_049695.1:24783263-24783308	BDQW01000050.1:1246410-1246538	1:31094096-31094223	17:16325901-16326028	18:4929374-4929489	CM017896.1:23307751-23307810		NC_036785.1:31876740-31876784
zCNE_1380	chr1:18989976-18990099	21:1462110-1462223
zCNE_1381	chr1:19113415-19113535	21:1543593-1543695	CM015714.1:16321640-16321731	CM014080.1:5356062-5356155	HG916847.1:17196375-17196467		NC_051432.1:8422878-8422981	X:6681889-6681981	CYIF01000109.1:110086-110189		KV885010.1:362677-362734		1:12680069-12680173	CM018568.1:11549232-11549351				BDQW01000301.1:441616-441719	1:20089269-20089388			CM017896.1:22941094-22941147		NW_020192353.1:539628-539720
zCNE_1382	chr1:19118732-19118874	21:17429972-17430121												CM018568.1:11553222-11553374								CM017896.1:22952959-22953032
zCNE_1383	chr1:19119515-19119710	21:17430799-17430921																				CM017896.1:22953717-22953816
zCNE_1384	chr1:19143706-19143798	21:17441664-17441704												CM018568.1:11562763-11562812								CM017896.1:22964237-22964293
zCNE_1385	chr1:19218197-19218414	21:17482774-17482982												CM018568.1:11584713-11584788								CM017896.1:22991896-22992109
zCNE_1386	chr1:19221466-19221566	21:17484835-17484929																				CM017896.1:22993418-22993515
zCNE_1387	chr1:19236340-19236511	21:17498975-17499034																				CM017896.1:23001340-23001400
zCNE_1388	chr1:19286916-19287054	21:17563896-17563958
zCNE_1389	chr1:19296422-19296559	21:17569460-17569574																				CM017896.1:23019013-23019149
zCNE_1390	chr1:19299810-19299987	21:17570647-17570793												CM018568.1:11633431-11633521								CM017896.1:23020436-23020611
zCNE_1391	chr1:19310574-19310669																					CM017896.1:23026189-23026236
zCNE_1392	chr1:19362509-19362615	21:17614513-17614602																				CM017896.1:23043931-23044006
zCNE_1393	chr1:19371148-19371235	21:17621349-17621443												CM018568.1:11667131-11667217								CM017896.1:23048502-23048575
zCNE_1394	chr1:19410056-19410148	21:17658489-17658568
zCNE_1395	chr1:19467281-19467381	21:17697881-17697969												CM018568.1:11726464-11726514								CM017896.1:23093976-23094061
zCNE_1396	chr1:19508624-19508727	21:17744833-17744896																				CM017896.1:23112195-23112290
zCNE_1397	chr1:19508734-19508837																					CM017896.1:23112302-23112402
zCNE_1398	chr1:19510320-19510421													CM018568.1:11752685-11752779								CM017896.1:23113092-23113148
zCNE_1399	chr1:19659256-19659399	21:18080392-18080489												CM018568.1:11855782-11855911								CM017896.1:23187279-23187363
zCNE_1400	chr1:19659616-19659717	21:18081765-18081852																				CM017896.1:23188284-23188345
zCNE_1401	chr1:19668474-19668621	21:18091506-18091643												CM018568.1:11860769-11860906								CM017896.1:23193445-23193576
zCNE_1402	chr1:19681472-19681578	21:18107747-18107826												CM018568.1:11867609-11867694								CM017896.1:23201146-23201209
zCNE_1403	chr1:19686326-19686434													CM018568.1:11870751-11870834								CM017896.1:23201963-23202065
zCNE_1404	chr1:19700847-19700969	21:18120964-18121082												CM018568.1:11877742-11877860								CM017896.1:23207502-23207614
zCNE_1405	chr1:19992826-19992991	APWO02001221.1:28248-28407												CM018568.1:12505335-12505503								CM017896.1:22891619-22891761
zCNE_1406	chr1:19994875-19994995	APWO02001221.1:30811-30882	CM015720.1:13458455-13458510	CM014083.1:19770109-19770164	HG916839.1:8880919-8880974	groupIV:10553270-10553323		I:35646997-35647052	CYIF01000128.1:690433-690488	KV751330.1:753211-753266	KV884742.1:2372239-2372302	LG2:24285053-24285107	1:13494664-13494714	CM018568.1:12506208-12506280			NC_049700.1:13108927-13108982	BDQW01000160.1:204715-204770	18:24174778-24174821	14:6101967-6102026	1:309562-309616	CM017896.1:22890570-22890649		NC_036781.1:24045621-24045676
zCNE_1407	chr1:19998795-19998909	APWO02001221.1:32175-32257																				CM017896.1:22888685-22888793
zCNE_1408	chr1:20032241-20032341			CM014080.1:6255465-6255522		groupIX:1998842-1998899				KV751317.1:20060477-20060544		LG6:21606689-21606746			CM020909.1:27003350-27003406		NC_049695.1:11011535-11011592		1:19226107-19226164		18:47295-47354	CM017896.1:22886833-22886917		NC_036785.1:19952204-19952261
zCNE_1409	chr1:20037335-20037485	APWO02001221.1:36096-36206			HG916847.1:17976845-17976936																	CM017896.1:22884893-22885024
zCNE_1410	chr1:20040080-20040191	APWO02001221.1:40758-40836												CM018568.1:12512618-12512700								CM017896.1:22883494-22883588
zCNE_1411	chr1:20291686-20291843	21:9417424-9417569																				CM017896.1:22790085-22790236
zCNE_1412	chr1:20304834-20304952	21:9447818-9447911																				CM017896.1:22785361-22785479
zCNE_1413	chr1:20370499-20370617	21:9340096-9340211												CM018568.1:12242391-12242507								CM017896.1:22753709-22753802
zCNE_1414	chr1:21291873-21291997	APWO02001588.1:163239-163333																				CM017896.1:22462228-22462349
zCNE_1415	chr1:21329384-21329482	21:7208958-7209023												CM018568.1:12786172-12786257								CM017896.1:22430764-22430846
zCNE_1416	chr1:21331577-21331684	21:7214531-7214606												CM018568.1:12787567-12787645								CM017896.1:22430184-22430233
zCNE_1417	chr1:21331856-21332029	21:7214867-7214955												CM018568.1:12787839-12787944								CM017896.1:22429848-22430017
zCNE_1418	chr1:21332128-21332222	21:7215189-7215254												CM018568.1:12788121-12788187								CM017896.1:22429681-22429748
zCNE_1419	chr1:21337439-21337675	21:7222783-7222985		CM014083.1:8574324-8574368	HG916839.1:24308568-24308612			I:1642903-1642947	CYIF01000088.1:698356-698400	KV751331.1:4032651-4032695	KV884774.1:1833533-1833577	LG2:12933137-12933181	10:1578311-1578355	CM018568.1:12797596-12797774		KI519649.1:1973634-1973678		BDQW01000331.1:4468897-4468941		14:13431700-13431756	20:2178821-2178865	CM017896.1:22425405-22425584	23:2636949-2636993
zCNE_1420	chr1:21337972-21338073	21:7223985-7224088												CM018568.1:12798816-12798905								CM017896.1:22424999-22425070
zCNE_1421	chr1:21341436-21341576	21:7228806-7228881		CM014083.1:8572397-8572460	HG916839.1:24310406-24310469			I:1640989-1641052	CYIF01000088.1:696420-696483	KV751331.1:4034501-4034564	KV884774.1:1831633-1831696	LG2:12934971-12935034	10:1580113-1580176	CM018568.1:12800828-12800896	CM020918.1:30276110-30276166	KI519649.1:1975355-1975418	NC_049700.1:5090012-5090075	BDQW01000331.1:4470743-4470806		14:13429933-13429996	Un_random:102232321-102232384	CM017896.1:22422852-22422985	23:2635221-2635284	NC_036781.1:5632077-5632140
zCNE_1422	chr1:21344674-21344788	21:7230059-7230124												CM018568.1:12802917-12803025								CM017896.1:22421842-22421954
zCNE_1423	chr1:21400709-21400861	21:7289354-7289453												CM018568.1:12821423-12821520								CM017896.1:22409812-22409891
zCNE_1424	chr1:21432249-21432382	21:7315860-7315985																				CM017896.1:22403576-22403705
zCNE_1425	chr1:21615472-21615572	21:6156405-6156470																				CM017896.1:22209803-22209877
zCNE_1426	chr1:21615888-21615980	21:6157394-6157477		CM014080.1:5491201-5491271	HG916847.1:17351554-17351622		NC_051432.1:8594294-8594369	X:6833845-6833915		KV751317.1:20777907-20777972						KI519654.1:2837091-2837160						CM017896.1:22210194-22210287	5:12899512-12899581
zCNE_1427	chr1:21621338-21621465	21:6160044-6160156												CM018568.1:13286655-13286767								CM017896.1:22213543-22213669
zCNE_1428	chr1:21637311-21637426	21:6174768-6174884	CM015714.1:16449261-16449338	CM014080.1:5481148-5481225		groupIX:1555683-1555760	NC_051432.1:8585190-8585276	X:6823646-6823723	CYIF01000109.1:243980-244057	KV751317.1:20788124-20788203	AONE01064882.1:28-105	LG6:22375834-22375914	1:12822899-12822979	CM018568.1:13280345-13280458	CM020909.1:26286317-26286394	KI519654.1:2847312-2847398	NC_049695.1:11545210-11545287	BDQW01000301.1:613284-613361	1:19942107-19942177	17:6351765-6351845	18:442148-442194	CM017896.1:22222356-22222466	5:12889620-12889706	NW_020192353.1:681647-681727
zCNE_1429	chr1:21651809-21651918	21:6183898-6183975																				CM017896.1:22229001-22229052
zCNE_1430	chr1:21656789-21656917	21:6185551-6185677																				CM017896.1:22231335-22231462
zCNE_1431	chr1:21662152-21662301	21:6188764-6188843																				CM017896.1:22232252-22232388
zCNE_1432	chr1:21662756-21662876	21:6189133-6189241												CM018568.1:13270245-13270334								CM017896.1:22233613-22233707
zCNE_1433	chr1:21665906-21666000	21:6193152-6193249							CYIF01000109.1:232071-232164								NC_049695.1:11556228-11556321	BDQW01000301.1:600580-600673				CM017896.1:22235487-22235580
zCNE_1434	chr1:21669186-21669285	21:6195017-6195115												CM018568.1:13267785-13267884								CM017896.1:22238662-22238747
zCNE_1435	chr1:21669298-21669416	21:6195138-6195251																				CM017896.1:22238761-22238875
zCNE_1436	chr1:21675119-21675334	21:6200830-6201011	CM015714.1:16434007-16434096	CM014080.1:5475577-5475666	HG916847.1:17322354-17322443		NC_051432.1:8564489-8564601	X:6805942-6806031	CYIF01000109.1:227317-227406	KV751317.1:20807473-20807588	KV885010.1:246411-246526	LG6:22395497-22395614	1:12799910-12800007		CM020909.1:26264529-26264618	KI519654.1:2867742-2867829	NC_049695.1:11560171-11560260	BDQW01000301.1:595700-595789	1:19959686-19959775	17:6339885-6340000	18:454006-454095	CM017896.1:22242717-22242888	5:12867722-12867809	NW_020192353.1:663147-663236
zCNE_1437	chr1:21675479-21675671	21:6201289-6201450												CM018568.1:13264143-13264286								CM017896.1:22243141-22243289
zCNE_1438	chr1:21687752-21687859	21:6211186-6211292	CM015714.1:16430323-16430371	CM014080.1:5471631-5471694	HG916847.1:17318089-17318152		NC_051432.1:8560591-8560649	X:6801937-6802000	CYIF01000109.1:222940-223003		KV885010.1:250446-250509	LG6:22399496-22399559	1:12794833-12794896	CM018568.1:13259374-13259480	CM020909.1:26260002-26260059	KI519654.1:2873531-2873592		BDQW01000301.1:591149-591212	1:19963970-19964027	17:6336391-6336451	18:457268-457329		5:12862084-12862145	NW_020192353.1:659245-659303
zCNE_1439	chr1:21688241-21688385	21:6214706-6214828												CM018568.1:13258593-13258645								CM017896.1:22248041-22248169
zCNE_1440	chr1:21689341-21689464	21:6216878-6216953												CM018568.1:13257872-13257929								CM017896.1:22248600-22248714
zCNE_1441	chr1:21689478-21689600	21:6217010-6217110												CM018568.1:13257780-13257838								CM017896.1:22248730-22248850
zCNE_1442	chr1:21716210-21716361	21:6239261-6239373	CM015714.1:16417035-16417132	CM014080.1:5456172-5456273	HG916847.1:17302480-17302580	groupIX:1532646-1532736		X:6784622-6784723	CYIF01000109.1:210080-210186	KV751317.1:20826998-20827098		LG6:22414920-22415020	1:12780095-12780201		CM020909.1:26244329-26244429	KI519654.1:2890147-2890234	NC_049695.1:11578987-11579093	BDQW01000301.1:564911-565011	1:19979147-19979247	17:6325568-6325666		CM017896.1:22262060-22262206	5:12846403-12846490	NW_020192353.1:643068-643168
zCNE_1443	chr1:21716511-21716661	21:6239529-6239638																				CM017896.1:22262381-22262530
zCNE_1444	chr1:21716700-21716825	21:6239700-6239825																				CM017896.1:22262571-22262692
zCNE_1445	chr1:21718610-21718722	21:6242219-6242335												CM018568.1:13243985-13244096								CM017896.1:22262968-22263081
zCNE_1446	chr1:21750406-21750720	21:6296815-6297130	CM015714.1:16391788-16391982	CM014080.1:5428771-5428868	HG916847.1:17271798-17271880	groupIX:1506731-1506900		X:6757217-6757298	CYIF01000109.1:179210-179292	KV751317.1:20853276-20853351		LG6:22443416-22443498		CM018568.1:13216165-13216430		KI519654.1:2923562-2923640		BDQW01000301.1:533978-534057	1:20013460-20013624	17:6304497-6304553	18:479745-479925	CM017896.1:22278279-22278566	5:12813218-12813296
zCNE_1447	chr1:21750755-21750931	21:6297252-6297370												CM018568.1:13215952-13216072								CM017896.1:22278665-22278838
zCNE_1448	chr1:21762368-21762468	21:6306266-6306345												CM018568.1:13213257-13213326								CM017896.1:22281356-22281454
zCNE_1449	chr1:21769742-21769841	21:6315309-6315406																				CM017896.1:22286124-22286224
zCNE_1450	chr1:21772934-21773035	21:6317433-6317498												CM018568.1:13207141-13207221								CM017896.1:22287948-22288048
zCNE_1451	chr1:21776405-21776582	21:6319724-6319898												CM018568.1:13205826-13205933								CM017896.1:22289947-22290123
zCNE_1452	chr1:21782570-21782669																					CM017896.1:22290324-22290396
zCNE_1453	chr1:21782819-21782924	21:6322701-6322783												CM018568.1:13205102-13205205								CM017896.1:22290545-22290649
zCNE_1454	chr1:21783303-21783431	21:6324492-6324615	CM015714.1:16379917-16380009	CM014080.1:5414335-5414427	HG916847.1:17259168-17259260		NC_051432.1:8474997-8475089	X:6742827-6742919	CYIF01000109.1:163058-163150	KV751317.1:20868444-20868536	KV885010.1:305158-305250	LG6:22457594-22457686	1:12735856-12735948	CM018568.1:13204017-13204135	CM020909.1:26199013-26199105	KI519654.1:2936180-2936272	NC_049695.1:11620855-11620947	BDQW01000301.1:519960-520052	1:20029515-20029607	17:6294843-6294936	Un_random:99476332-99476424	CM017896.1:22291027-22291149	5:12800094-12800186	NW_020192353.1:600365-600457
zCNE_1455	chr1:21792677-21792780	21:6335496-6335558	CM015714.1:16374740-16374799	CM014080.1:5408613-5408672		groupIX:1488819-1488875	NC_051432.1:8467719-8467777	X:6736629-6736687	CYIF01000109.1:158704-158762	KV751317.1:20872984-20873043	KV885010.1:310066-310125	LG6:22461984-22462042	1:12730333-12730391	CM018568.1:13199122-13199193	CM020909.1:26194453-26194508		NC_049695.1:11624831-11624890	BDQW01000301.1:507071-507129	1:20035050-20035106	17:6290998-6291057	18:494145-494204	CM017896.1:22295042-22295109		NW_020192353.1:595934-595989
zCNE_1456	chr1:21804783-21804894	21:6342957-6343022																				CM017896.1:22298645-22298753
zCNE_1457	chr1:21816457-21816551	21:6353864-6353958												CM018568.1:13189173-13189266
zCNE_1458	chr1:21816999-21817136	21:6354443-6354557												CM018568.1:13188193-13188276								CM017896.1:22308054-22308186
zCNE_1459	chr1:21817384-21817602	21:6354896-6355093	CM015714.1:16362640-16362739	CM014080.1:5396233-5396296	HG916847.1:17252518-17252581	groupIX:1480011-1480071	NC_051432.1:8452484-8452582	X:6724271-6724334	CYIF01000109.1:147234-147333	KV751317.1:20884663-20884723	KV885010.1:325394-325457	LG6:22474487-22474550	1:12717446-12717536	CM018568.1:13187768-13187956	CM020909.1:26154547-26154643	KI519654.1:2955226-2955283	NC_049695.1:11635420-11635520	BDQW01000301.1:494091-494190	1:20047391-20047490	17:6282766-6282832	18:503343-503406	CM017896.1:22308418-22308623	5:12780815-12780878	NW_020192353.1:580220-580283
zCNE_1460	chr1:21824689-21824808	21:6358831-6358902												CM018568.1:13185209-13185332								CM017896.1:22309863-22309959
zCNE_1461	chr1:21825005-21825110	21:6359234-6359298		CM014080.1:5393349-5393404	HG916847.1:17249467-17249518			X:6721362-6721414	CYIF01000109.1:144273-144327	KV751317.1:20888392-20888438	KV885010.1:328616-328670	LG6:22478113-22478163	1:12713907-12713961	CM018568.1:13184949-13185001		KI519654.1:2958554-2958606		BDQW01000301.1:490658-490712			18:506599-506652		5:12777331-12777383
zCNE_1462	chr1:21825430-21825619	21:6359648-6359830	CM015714.1:16358750-16358845	CM014080.1:5392872-5393006	HG916847.1:17249004-17249130	groupIX:1477233-1477365	NC_051432.1:8448400-8448493	X:6720889-6721014	CYIF01000109.1:143808-143934	KV751317.1:20888767-20888870	KV885010.1:328998-329109	LG6:22478507-22478639	1:12713468-12713596	CM018568.1:13184429-13184619	CM020909.1:26150025-26150127	KI519654.1:2958941-2959066	NC_049695.1:11638552-11638612	BDQW01000301.1:490194-490313	1:20051219-20051345	17:6279189-6279292	18:506987-507102	CM017896.1:22310533-22310647	5:12776867-12776992	NW_020192353.1:576149-576206
zCNE_1463	chr1:21828969-21829204	21:6361160-6361375												CM018568.1:13182950-13183130								CM017896.1:22310881-22311095
zCNE_1464	chr1:21833623-21833827	21:6364082-6364276												CM018568.1:13181553-13181746								CM017896.1:22312571-22312623
zCNE_1465	chr1:21860663-21860768	21:6378328-6378404												CM018568.1:13173275-13173355								CM017896.1:22321222-22321321
zCNE_1466	chr1:21933139-21933267	21:6097823-6097903																				CM017896.1:22351457-22351573
zCNE_1467	chr1:22753455-22753539	21:15301365-15301463												CM018568.1:11357916-11358000								CM017896.1:21843660-21843741
zCNE_1468	chr1:22811823-22812083	21:15333476-15333712												CM018568.1:11319223-11319448								CM017896.1:21818694-21818901
zCNE_1469	chr1:22828451-22828589	21:15341602-15341690												CM018568.1:11312475-11312564								CM017896.1:21814180-21814319
zCNE_1470	chr1:22835909-22835998	21:15354572-15354644												CM018568.1:11299248-11299335								CM017896.1:21809105-21809191
zCNE_1471	chr1:22838499-22838650	21:15362935-15363049												CM018568.1:11292648-11292793								CM017896.1:21806435-21806564
zCNE_1472	chr1:22896823-22896925																					CM017896.1:21784027-21784127
zCNE_1473	chr1:22962615-22962760	21:15436872-15436932												CM018568.1:11202289-11202387								CM017896.1:21766747-21766866
zCNE_1474	chr1:22967700-22967813	21:15440835-15440940																				CM017896.1:21764176-21764282
zCNE_1475	chr1:22977006-22977108																					CM017896.1:21763179-21763278
zCNE_1476	chr1:22982358-22982515	21:15449656-15449765																				CM017896.1:21760482-21760637
zCNE_1477	chr1:23002946-23003116	21:15461124-15461281																				CM017896.1:21751028-21751177
zCNE_1478	chr1:23005694-23005854	21:15462241-15462382												CM018568.1:11169636-11169745								CM017896.1:21749651-21749797
zCNE_1479	chr1:23031233-23031369	21:15471531-15471602																				CM017896.1:21741531-21741623
zCNE_1480	chr1:23035738-23035904	21:15473735-15473833												CM018568.1:11148881-11148962								CM017896.1:21740162-21740282
zCNE_1481	chr1:23041691-23041788	21:15476899-15476974												CM018568.1:11144385-11144472								CM017896.1:21736259-21736355
zCNE_1482	chr1:23044320-23044459	21:15485556-15485653																				CM017896.1:21733492-21733621
zCNE_1483	chr1:23056810-23057069	21:15487637-15487846												CM018568.1:11129402-11129637								CM017896.1:21731702-21731951
zCNE_1484	chr1:23079572-23079668																					CM017896.1:21726387-21726477
zCNE_1485	chr1:23083419-23083564	21:15497058-15497197												CM018568.1:11117545-11117685								CM017896.1:21724992-21725136
zCNE_1486	chr1:23090174-23090274	21:15499987-15500076												CM018568.1:11115236-11115334								CM017896.1:21722329-21722428
zCNE_1487	chr1:23090627-23090724	21:15500757-15500814												CM018568.1:11112420-11112499								CM017896.1:21721908-21722004
zCNE_1488	chr1:23116435-23116536	21:15518401-15518464																				CM017896.1:21707050-21707143
zCNE_1489	chr1:23124769-23124901	21:15525547-15525662												CM018568.1:11068393-11068505								CM017896.1:21701860-21701990
zCNE_1490	chr1:23130718-23130819	21:15525915-15526007												CM018568.1:11068052-11068140								CM017896.1:21701157-21701252
zCNE_1491	chr1:23131024-23131125	21:15529467-15529555												CM018568.1:11057672-11057729								CM017896.1:21700830-21700930
zCNE_1492	chr1:23166209-23166313	21:15572139-15572212																				CM017896.1:21683351-21683438
zCNE_1493	chr1:23583036-23583147	APWO02000091.1:142158-142232																				CM017896.1:21500240-21500282
zCNE_1494	chr1:23584146-23584270	APWO02000091.1:143420-143497																				CM017896.1:21499102-21499178
zCNE_1495	chr1:23586902-23587180	APWO02000091.1:146161-146440												CM018568.1:6375698-6375826								CM017896.1:21496245-21496520
zCNE_1496	chr1:23587269-23587413	APWO02000091.1:146536-146624												CM018568.1:6376014-6376069								CM017896.1:21496035-21496140
zCNE_1497	chr1:23831301-23831410	APWO02000091.1:201748-201852																				CM017896.1:21389888-21389966
zCNE_1498	chr1:23879332-23879502	21:16485055-16485130	CM015714.1:16785955-16786008	CM014080.1:5954269-5954330	HG916847.1:17706184-17706245		NC_051432.1:8994891-8994952	JRPU02000331.1:148234-148295	CYIF01000109.1:588054-588115	KV751317.1:20355651-20355711	KV884742.1:2631719-2631780			CM018568.1:6258518-6258590	CM020909.1:26707485-26707546	KI519654.1:2487335-2487387	NC_049695.1:11250985-11251046	BDQW01000301.1:983123-983184	1:19534665-19534718			CM017896.1:21363975-21364063	5:13263059-13263126
zCNE_1499	chr1:23879350-23879465	21:16485055-16485130	CM015714.1:16785955-16786008	CM014080.1:5954269-5954330	HG916847.1:17706184-17706245		NC_051432.1:8994891-8994952	JRPU02000331.1:148234-148295	CYIF01000109.1:588054-588115	KV751317.1:20355651-20355711	KV884742.1:2631719-2631780			CM018568.1:6258518-6258590	CM020909.1:26707485-26707546	KI519654.1:2487335-2487387	NC_049695.1:11250985-11251046	BDQW01000301.1:983123-983184	1:19534665-19534718	17:6567458-6567507	18:240097-240146	CM017896.1:21363975-21364063	5:13263059-13263126
zCNE_1500	chr1:23879352-23879502	21:16485055-16485130	CM015714.1:16785955-16786008	CM014080.1:5954269-5954330	HG916847.1:17706184-17706245		NC_051432.1:8994891-8994952	JRPU02000331.1:148234-148295	CYIF01000109.1:588054-588115	KV751317.1:20355651-20355711	KV884742.1:2631719-2631780			CM018568.1:6258518-6258590	CM020909.1:26707485-26707546	KI519654.1:2487335-2487387	NC_049695.1:11250985-11251046	BDQW01000301.1:983123-983184	1:19534665-19534718	17:6567458-6567507	18:240097-240146	CM017896.1:21363975-21364063	5:13263059-13263126
zCNE_1501	chr1:24099572-24099668																					CM017905.1:10350873-10350941
zCNE_1502	chr1:24099843-24099943	3:57855343-57855426													CM020923.1:11626233-11626318							CM017897.1:15629929-15630027
zCNE_1503	chr1:24373708-24373832	APWO02001159.1:255298-255417												CM018566.1:19006453-19006574	CM020910.1:5255224-5255349							CM017894.1:4037115-4037243
zCNE_1504	chr1:24805570-24805672	21:15975423-15975504																				CM017896.1:20962281-20962373
zCNE_1505	chr1:24808797-24808951	21:15977196-15977312																				CM017896.1:20959916-20960010
zCNE_1506	chr1:24926226-24926359																					CM017896.1:20911299-20911407
zCNE_1507	chr1:24926659-24926760													CM018568.1:5877278-5877362								CM017896.1:20910821-20910916
zCNE_1508	chr1:25116030-25116202	21:15782957-15783114																				CM017896.1:20821348-20821507
zCNE_1509	chr1:25398862-25398980	21:17042890-17042988												VFJC01000032.1:437720-437818								CM017896.1:20278045-20278112
zCNE_1510	chr1:25399056-25399309	21:17043106-17043361																				CM017896.1:20277638-20277894
zCNE_1511	chr1:25437698-25437805	21:17081340-17081435												VFJC01000032.1:455438-455513								CM017896.1:20247455-20247558
zCNE_1512	chr1:25511232-25511380	21:17134869-17135014																				CM017896.1:20209402-20209532
zCNE_1513	chr1:25522007-25522138																					CM017896.1:20204326-20204454
zCNE_1514	chr1:25535348-25535528	21:17148879-17149037												CM018545.1:4299497-4299632								CM017896.1:20192611-20192785
zCNE_1515	chr1:26148416-26148541	APWO02000635.1:25850-25927	CM015714.1:19080539-19080649	CM014080.1:9411296-9411407	HG916847.1:20159479-20159590	groupIX:8335522-8335633	NC_051432.1:11874506-11874617	X:3356202-3356313	CYIF01000109.1:2952869-2952980	KV751317.1:17787059-17787170	KV884742.1:256316-256427	LG6:18692648-18692759	1:15627503-15627606		CM020909.1:29641727-29641838	KI519816.1:343526-343637	NC_049695.1:9233609-9233687	BDQW01000686.1:858916-859027	1:16303019-16303131	17:14467641-14467741	18:6684921-6685021	CM017896.1:19889999-19890124	5:15876394-15876505	NC_036785.1:16945555-16945666
zCNE_1516	chr1:26162242-26162488	APWO02000635.1:49653-49891	CM015714.1:19088475-19088718	CM014080.1:9420443-9420686	HG916847.1:20169593-20169836	groupIX:8326787-8327027	NC_051432.1:11888070-11888313	X:3365496-3365739	CYIF01000109.1:2963484-2963727	KV751317.1:17777757-17778000	KV884742.1:241680-241877	LG6:18676874-18677117	1:15650317-15650555		CM020909.1:29657262-29657505	KI519816.1:355421-355664	NC_049695.1:9223014-9223257	BDQW01000686.1:848044-848287	1:16286903-16287146	17:14461785-14462028	18:6691035-6691278	CM017896.1:19882445-19882690	5:15888299-15888542	NC_036785.1:16927855-16928098
zCNE_1517	chr1:26211446-26211584	APWO02001663.1:19917-20018					NC_051433.1:31274841-31274937									KI520140.1:290621-290725						CM017898.1:10125607-10125710
zCNE_1518	chr1:26269994-26270140	APWO02000635.1:116547-116638	CM015714.1:19127474-19127555	CM014080.1:9466738-9466830	HG916847.1:20212950-20213042	groupIX:8291300-8291391	NC_051432.1:11946488-11946580	X:3416391-3416483	CYIF01000109.1:3004958-3005050	KV751317.1:17729625-17729717	KV884742.1:202881-202971	LG6:18623222-18623314		CM018543.1:848148-848273	CM020909.1:29716237-29716328	KI519816.1:425563-425655	NC_049695.1:9186541-9186633	BDQW01000686.1:801772-801864	1:16234411-16234503	17:14436846-14436938	18:6713806-6713903	CM017896.1:19859320-19859465	5:15937515-15937607	NC_036785.1:16871171-16871263
zCNE_1519	chr1:26283244-26283345		CM015714.1:19137048-19137148	CM014080.1:9476123-9476223	HG916847.1:20222888-20222988	groupIX:8284033-8284131	NC_051432.1:11960511-11960611	X:3425811-3425911	CYIF01000109.1:3014293-3014393	KV751317.1:17721153-17721253	KV884742.1:192649-192739	LG6:18610984-18611084	1:15728235-15728335	CM018543.1:854146-854244	CM020909.1:29727744-29727844		NC_049695.1:9177913-9178003	BDQW01000686.1:791079-791179	1:16222774-16222874	17:14431021-14431121	18:6720914-6721014	CM017896.1:19852118-19852217	5:15951174-15951249
zCNE_1520	chr1:26287826-26287995	APWO02000635.1:150340-150494	CM015714.1:19139798-19139965	CM014080.1:9479584-9479751	HG916847.1:20225460-20225627	groupIX:8281446-8281613	NC_051432.1:11964026-11964186	X:3428712-3428879	CYIF01000109.1:3017184-3017351	KV751317.1:17718032-17718199	KV884742.1:190194-190361	LG6:18608236-18608402	1:15732904-15733071	CM018543.1:862197-862294	CM020909.1:29731889-29732056	KI519816.1:441832-441992	NC_049695.1:9175374-9175519	BDQW01000686.1:788475-788642	1:16219453-16219620	17:14428696-14428863	18:6723339-6723506	CM017896.1:19849652-19849820	5:15954342-15954502	NC_036785.1:16855310-16855476
zCNE_1521	chr1:26292080-26292228	APWO02000635.1:156999-157084	CM015714.1:19142576-19142723	CM014080.1:9482117-9482264	HG916847.1:20228729-20228876	groupIX:8279640-8279785	NC_051432.1:11967182-11967329	X:3431251-3431398	CYIF01000109.1:3020015-3020162	KV751317.1:17715533-17715680	KV884742.1:188128-188275	LG6:18605730-18605877	1:15734953-15735100	CM018543.1:864127-864173	CM020909.1:29734486-29734633	KI519816.1:446540-446687	NC_049695.1:9173460-9173607	BDQW01000686.1:785707-785854	1:16216562-16216709	17:14426406-14426553	18:6725668-6725815	CM017896.1:19847217-19847364	5:15958703-15958850	NC_036785.1:16852842-16852989
zCNE_1522	chr1:26399012-26399184	APWO02000087.1:473874-474044	CM015727.1:22479918-22480067		HG916851.1:72972400-72972570		NC_051436.1:17573797-17574012	JRPU02002019.1:29-118	CYIF01000792.1:31350-31420	KV751398.1:238470-238636	KV885556.1:5886-6057	LG3:80730884-80731054	12:27521988-27522152	CM018541.1:10087260-10087432	CM020910.1:25169685-25169846	KI519888.1:793225-793394				11:15975466-15975574	Un_random:4556051-4556174	CM017901.1:12641302-12641468	8:24897232-24897402	NC_036782.1:9692828-9692998
zCNE_1523	chr1:26399075-26399194	APWO02000087.1:473949-474047			HG916851.1:72972391-72972506			JRPU02002019.1:18-118		KV751320.1:8478116-8478230	KV885556.1:5875-5991	LG3:80730950-80731063	12:27522063-27522165	CM018541.1:10087326-10087441	CM020921.1:24589519-24589634	KI519627.1:3405456-3405560				11:15975466-15975568	Un_random:4556040-4556153	CM017901.1:12641373-12641478	2:23705902-23705995	NC_036789.1:5885488-5885601
zCNE_1524	chr1:26461516-26461598	18:39157633-39157711
zCNE_1525	chr1:26721249-26721393	APWO02000078.1:782214-782347	CM015714.1:20067554-20067656	CM014080.1:11014841-11014943	HG916847.1:21182451-21182580	groupIX:7537210-7537291	NC_051432.1:13039995-13040124	X:4486584-4486686	CYIF01000404.1:356214-356343	KV751317.1:16719508-16719637	KV884703.1:766289-766418	LG6:17442642-17442771	1:16944551-16944679	CM018543.1:1236880-1236973	CM020909.1:30917378-30917508	KI520278.1:80105-80233	NC_049695.1:8306003-8306102	BDQW01012242.1:380740-380869	1:15131379-15131507	17:13795145-13795247	18:7339362-7339485	CM017896.1:19679245-19679386	5:3057465-3057593	NC_036785.1:15679766-15679895
zCNE_1526	chr1:26722210-26722344	APWO02000078.1:778770-778864		CM014080.1:11011610-11011696				X:4483926-4484012			KV884703.1:763974-764060			CM018543.1:1234375-1234438	CM020909.1:30915439-30915509				1:15134234-15134320			CM017896.1:19674343-19674441
zCNE_1527	chr1:26731814-26731965	APWO02000078.1:774114-774265	CM015714.1:20062937-20063073	CM014080.1:11010130-11010257	HG916847.1:21177821-21177957	groupIX:7541283-7541418	NC_051432.1:13035398-13035517	X:4482126-4482253	CYIF01000404.1:360264-360400	KV751317.1:16725303-16725439	KV884703.1:762547-762620	LG6:17446281-17446417	1:16948929-16949058	CM018543.1:1232723-1232801	CM020909.1:30913980-30914123	KI520278.1:74175-74311	NC_049695.1:8310160-8310296	BDQW01012242.1:384685-384821	1:15135612-15135748	17:13798138-13798274	18:7336540-7336677	CM017896.1:19673263-19673413	5:3045348-3045484	NC_036785.1:15683616-15683752
zCNE_1528	chr1:26825140-26825248	APWO02000442.1:138924-139021	CM015714.1:20013137-20013227	CM014080.1:10925153-10925243	HG916847.1:21123191-21123281	groupIX:7580573-7580663	NC_051432.1:12980779-12980869	X:4431141-4431231	CYIF01000285.1:668345-668435	KV751317.1:16779668-16779756	KV884703.1:718975-719065	LG6:17537370-17537460	1:17006410-17006500	CM018543.1:1268066-1268157	CM020909.1:30844162-30844252	KI520278.1:13032-13118	NC_049695.1:8354464-8354554	BDQW01012242.1:450399-450489	1:15194334-15194424	17:13821217-13821303	18:7313875-7313963	CM017896.1:19629599-19629703	5:2988525-2988611	NC_036785.1:15743675-15743765
zCNE_1529	chr1:26829321-26829449	APWO02000442.1:132062-132172		CM014080.1:10919933-10920005	HG916847.1:21117941-21118013			X:4425894-4425966	CYIF01000285.1:663404-663476		KV884703.1:711154-711226							BDQW01012242.1:456176-456254		17:13825155-13825227	18:7309983-7310053	CM017896.1:19625214-19625340
zCNE_1530	chr1:26829487-26829598	APWO02000442.1:131906-132030	CM015714.1:20007639-20007720	CM014080.1:10919755-10919836	HG916847.1:21117763-21117844	groupIX:7585491-7585572	NC_051432.1:12973103-12973186	X:4425716-4425797	CYIF01000285.1:663226-663311	KV751317.1:16786904-16786973	KV884703.1:711000-711057	LG6:17543980-17544065	1:17012718-17012777		CM020909.1:30838046-30838111	KI520375.1:23069-23128	NC_049695.1:8360183-8360264	BDQW01012242.1:456351-456432	1:15201566-15201647	17:13825314-13825395	18:7309831-7309901	CM017896.1:19625116-19625175	5:2978302-2978361	NC_036785.1:15753648-15753733
zCNE_1531	chr1:26831726-26831841	APWO02000442.1:127710-127813	CM015714.1:20005857-20005950	CM014080.1:10457324-10457417	HG916847.1:21115969-21116062	groupIX:7587600-7587693	NC_051432.1:12970714-12970807	X:4423968-4424061	CYIF01000285.1:661514-661607	KV751317.1:16788629-16788722	KV884703.1:709368-709461	LG6:17546965-17547058	1:17015316-17015409		CM020909.1:30836247-30836340	KI520375.1:24664-24757	NC_049695.1:8361969-8362062	BDQW01012242.1:458106-458199	1:15203293-15203386	17:13826578-13826671	18:7308544-7308637	CM017896.1:19624088-19624202	5:2976645-2976738	NC_036785.1:15756683-15756776
zCNE_1532	chr1:26837612-26837805	APWO02000442.1:115477-115652	CM015714.1:19998558-19998729	CM014080.1:10449402-10449584	HG916847.1:21107562-21107733	groupIX:7594607-7594779	NC_051432.1:12960387-12960556	X:4416107-4416289	CYIF01000285.1:653539-653710	KV751317.1:16803330-16803501	KV884703.1:702007-702178	LG6:17556643-17556814	1:17022562-17022731	CM018543.1:1283519-1283648	CM020909.1:30826088-30826208	KI520375.1:39858-40027	NC_049695.1:8369403-8369522	BDQW01012242.1:466035-466206	1:15214524-15214695	17:13831009-13831180	18:7304077-7304248	CM017896.1:19618703-19618888	5:2960482-2960651	NC_036785.1:15766611-15766782
zCNE_1533	chr1:26844811-26844930	APWO02000442.1:102438-102544	CM015714.1:19992083-19992148	CM014080.1:10442616-10442752								LG6:17564063-17564128				KI520375.1:49616-49681		BDQW01012242.1:473955-474091	1:15221750-15221886		18:7300915-7300961	CM017896.1:19614223-19614341	5:2950184-2950249
zCNE_1534	chr1:26845313-26845414	APWO02000442.1:100511-100610	CM015714.1:19991484-19991573	CM014080.1:10442082-10442180	HG916847.1:21098978-21099076	groupIX:7601097-7601195	NC_051432.1:12951792-12951883	X:4408873-4408971	CYIF01000285.1:647266-647364	KV751317.1:16811507-16811605	KV884703.1:696303-696401	LG6:17564636-17564734	1:17028134-17028215		CM020909.1:30818168-30818259	KI520375.1:50187-50285	NC_049695.1:8376115-8376193	BDQW01012242.1:474518-474616	1:15222316-15222407	17:13834760-13834858	18:7300301-7300399	CM017896.1:19613737-19613837	5:2949574-2949672
zCNE_1535	chr1:26851298-26851421	APWO02000442.1:97260-97322																				CM017896.1:19609501-19609609
zCNE_1536	chr1:26880655-26880804	APWO02000442.1:78731-78847	CM015714.1:19980911-19981029	CM014080.1:10431253-10431371	HG916847.1:21086069-21086187	groupIX:7611473-7611580	NC_051432.1:12940381-12940499	X:4397943-4398061	CYIF01000285.1:636236-636354	KV751317.1:16827093-16827199	KV884703.1:682955-683073	LG6:17575980-17576082	1:17041468-17041586		CM020909.1:30806067-30806185	KI520375.1:66662-66770	NC_049695.1:8387843-8387951	BDQW01012242.1:486020-486138	1:15235073-15235191	17:13844220-13844338	18:7290749-7290867	CM017896.1:19601591-19601739	5:2933571-2933679	NC_036785.1:15786490-15786592
zCNE_1537	chr1:26880973-26881118	APWO02000442.1:78338-78454	CM015714.1:19980445-19980557	CM014080.1:10430704-10430809	HG916847.1:21085532-21085637	groupIX:7612089-7612197	NC_051432.1:12939914-12940019	X:4397383-4397488	CYIF01000285.1:635707-635812	KV751317.1:16827613-16827718	KV884703.1:682467-682572	LG6:17576501-17576606	1:17041961-17042066		CM020909.1:30805549-30805654	KI520375.1:67158-67263	NC_049695.1:8388405-8388510	BDQW01012242.1:486541-486646	1:15235655-15235760	17:13844710-13844815	18:7290256-7290361	CM017896.1:19601254-19601396	5:2933171-2933276	NC_036785.1:15787015-15787120
zCNE_1538	chr1:26881970-26882082	APWO02000442.1:69425-69535																				CM017896.1:19600232-19600343
zCNE_1539	chr1:26882170-26882335	APWO02000442.1:69145-69312												CM018543.1:1301550-1301674								CM017896.1:19599977-19600139
zCNE_1540	chr1:26884560-26884652	APWO02000442.1:66791-66873																				CM017896.1:19599194-19599273
zCNE_1541	chr1:26894247-26894404	APWO02000442.1:62650-62762																				CM017896.1:19596454-19596609
zCNE_1542	chr1:26894447-26894662	APWO02000442.1:62319-62515	CM015714.1:19975448-19975557	CM014080.1:10425724-10425833	HG916847.1:21080087-21080196	groupIX:7616978-7617087	NC_051432.1:12934527-12934636	X:4392385-4392494	CYIF01000285.1:630625-630734	KV751317.1:16833549-16833650	KV884703.1:677458-677558	LG6:17582320-17582429	1:17049468-17049579	CM018543.1:1308031-1308221	CM020909.1:30800336-30800382	KI520375.1:75082-75194	NC_049695.1:8393666-8393756	BDQW01012242.1:491708-491817	1:15243143-15243252	17:13849119-13849231	18:7284795-7284907	CM017896.1:19596206-19596407	5:2924520-2924632	NC_036785.1:15796743-15796789
zCNE_1543	chr1:26894901-26895012	APWO02000442.1:55696-55780												CM018543.1:1310584-1310692								CM017896.1:19595835-19595941
zCNE_1544	chr1:26913561-26913960	APWO02000442.1:48868-49202	CM015714.1:19971126-19971519	CM014080.1:10422608-10423007	HG916847.1:21076858-21077254	groupIX:7619658-7620057	NC_051432.1:12931611-12931993	X:4389126-4389525	CYIF01000285.1:627534-627932		KV884703.1:674417-674811	LG6:17585130-17585498	1:17051999-17052282	CM018543.1:1314141-1314497	CM020909.1:30797083-30797479	KI520375.1:77651-78034	NC_049695.1:8396997-8397090	BDQW01012242.1:494792-495188	1:15246141-15246537			CM017896.1:19591233-19591593	5:2921444-2921829	NC_036785.1:15800242-15800609
zCNE_1545	chr1:26915082-26915223	APWO02000442.1:47112-47227		CM014080.1:10421415-10421493	HG916847.1:21074770-21074848			X:4387942-4388020	CYIF01000285.1:626437-626515					CM018543.1:1315111-1315241	CM020909.1:30795941-30796036		NC_049695.1:8398186-8398264	BDQW01012242.1:496426-496504	1:15248469-15248547			CM017896.1:19590528-19590666
zCNE_1546	chr1:26915881-26916018	APWO02000442.1:42898-43032												CM018543.1:1317462-1317596								CM017896.1:19589708-19589844
zCNE_1547	chr1:26921950-26922171	APWO02000442.1:32680-32846	CM015714.1:19965181-19965288	CM014080.1:10418107-10418235	HG916847.1:21071298-21071467	groupIX:7623923-7624040	NC_051432.1:12925232-12925347	X:4384577-4384705	CYIF01000285.1:623020-623149	KV751317.1:16851075-16851204	KV884703.1:667083-667210	LG6:17591541-17591701	1:17065963-17066091	CM018543.1:1323529-1323616	CM020909.1:30792260-30792388	KI520375.1:84066-84185	NC_049695.1:8401562-8401686	BDQW01012242.1:500872-501001	1:15251778-15251906	17:13855383-13855539	18:7278322-7278445	CM017896.1:19588214-19588418	5:2914669-2914788	NC_036785.1:15808497-15808641
zCNE_1548	chr1:26922714-26922822	APWO02000442.1:29103-29199												CM018543.1:1325130-1325215								CM017896.1:19587198-19587304
zCNE_1549	chr1:26948162-26948318	APWO02000442.1:26403-26561												CM018543.1:1328826-1328956								CM017896.1:19583400-19583550
zCNE_1550	chr1:26948347-26948507	APWO02000442.1:26105-26266	CM015714.1:19962301-19962373	CM014080.1:10415094-10415178	HG916847.1:21068108-21068192	groupIX:7626871-7626955	NC_051432.1:12920716-12920800	X:4381579-4381663	CYIF01000285.1:620039-620123	KV751317.1:16854502-16854586	KV884703.1:664200-664284	LG6:17595216-17595292	1:17070570-17070654	CM018543.1:1329039-1329182	CM020909.1:30789213-30789296	KI520375.1:88389-88473	NC_049695.1:8404586-8404670	BDQW01012242.1:504073-504157	1:15254851-15254924	17:13858006-13858090	18:7275704-7275796	CM017896.1:19583211-19583370	5:2909967-2910051	NC_036785.1:15812166-15812238
zCNE_1551	chr1:26978695-26979009	APWO02000442.1:3552-3858	CM015714.1:19954758-19955033	CM014080.1:10405059-10405337	HG916847.1:21058624-21058820	groupIX:7634075-7634271	NC_051432.1:12911874-12912070	X:4371232-4371509	CYIF01000285.1:611888-612165	KV751317.1:16870014-16870205	KV884703.1:654871-655148	LG6:17604333-17604529	1:17077011-17077207	CM018543.1:1340048-1340325	CM020909.1:30778240-30778311	KI520375.1:101510-101706	NC_049695.1:8412591-8412660	BDQW01012242.1:512744-513021	1:15263305-15263541	17:13864483-13864679	18:7270701-7270897	CM017896.1:19571455-19571768	5:2900113-2900309	NC_036785.1:15821564-15821760
zCNE_1552	chr1:26979270-26979402	APWO02000442.1:2482-2610	CM015714.1:19954259-19954386	CM014080.1:10404530-10404657	HG916847.1:21058107-21058234	groupIX:7634694-7634821	NC_051432.1:12911360-12911487	X:4370703-4370830	CYIF01000285.1:611403-611530	KV751317.1:16870582-16870709	KV884703.1:654362-654489	LG6:17604941-17605068	1:17077608-17077735	CM018543.1:1340612-1340667	CM020909.1:30777625-30777752	KI520375.1:102038-102165	NC_049695.1:8413185-8413312	BDQW01012242.1:513453-513580	1:15263943-15264070	17:13865036-13865163	18:7270204-7270331	CM017896.1:19571104-19571223	5:2899634-2899761	NC_036785.1:15822174-15822301
zCNE_1553	chr1:26987126-26987264	APWO02000078.1:1044-1136												CM018543.1:1343675-1343733								CM017896.1:19568265-19568402
zCNE_1554	chr1:26989083-26989364	APWO02000078.1:6506-6773			HG916847.1:21054289-21054451	groupIX:7637810-7637905	NC_051432.1:12908919-12908993	X:4366606-4366768	CYIF01000285.1:607992-608154	KV751317.1:16874080-16874236	KV884703.1:650757-650919	LG6:17608750-17608842			CM020909.1:30773230-30773318	KI520375.1:104786-104879	NC_049695.1:8416995-8417146	BDQW01012242.1:517185-517348	1:15268098-15268261	17:13867536-13867698	18:7267992-7268085	CM017896.1:19565267-19565504	5:2897010-2897103	NC_036785.1:15826206-15826303
zCNE_1555	chr1:27001554-27002113	APWO02000078.1:25085-25613	CM015714.1:19942220-19942562	CM014080.1:10393422-10393767	HG916847.1:21045797-21046121	groupIX:7645154-7645489	NC_051432.1:12900710-12900757	X:4359232-4359580	CYIF01000285.1:600429-600763	KV751317.1:16881710-16881924	KV884703.1:642820-642996			CM018543.1:1359378-1359441	CM020909.1:30763298-30763632		NC_049695.1:8424453-8424789	BDQW01012242.1:524604-524940	1:15276783-15277141	17:13873178-13873516	18:7261922-7262258	CM017896.1:19559607-19560150		NC_036785.1:15833438-15833599
zCNE_1556	chr1:27007489-27007589	APWO02000078.1:27542-27642																				CM017896.1:19559001-19559100
zCNE_1557	chr1:27010550-27010652																					CM017896.1:19557482-19557582
zCNE_1558	chr1:27011648-27011952	APWO02000078.1:39409-39685	CM015714.1:19935784-19936026	CM014080.1:10849342-10849615	HG916847.1:21041688-21041961	groupIX:7649897-7650121	NC_051432.1:12896824-12897082	X:4354587-4354860	CYIF01000285.1:595063-595332	KV751317.1:16886487-16886760	KV884703.1:637694-637966	LG6:17621687-17621960	1:17094747-17095015		CM020909.1:30757962-30758227	KI519727.1:1904461-1904733	NC_049695.1:8429352-8429493	BDQW01012242.1:529667-529914	1:15282142-15282402	17:13876398-13876671		CM017896.1:19555295-19555464	5:2878789-2879061	NC_036785.1:15839046-15839250
zCNE_1559	chr1:27022999-27023105	APWO02000078.1:60813-60903	CM015714.1:19920156-19920262	CM014080.1:10376154-10376260	HG916847.1:21031055-21031161	groupIX:7659320-7659426	NC_051432.1:12880524-12880630	X:4342525-4342631	CYIF01000285.1:584592-584698	KV751317.1:16895870-16895976	KV884703.1:627899-628005	LG6:17635171-17635277	1:17109573-17109677	CM018543.1:1389384-1389428	CM020909.1:30745802-30745908	KI519727.1:1891692-1891799	NC_049695.1:8439560-8439666	BDQW01012242.1:542168-542274	1:15294907-15295014	17:13883830-13883936	18:7251753-7251859	CM017896.1:19549364-19549469	5:2864840-2864947	NC_036785.1:15850950-15851056
zCNE_1560	chr1:27025848-27025967	APWO02000078.1:73423-73538								KV751317.1:16899130-16899203	KV884703.1:624763-624836										18:7248654-7248716	CM017896.1:19545890-19545994
zCNE_1561	chr1:27030898-27031013	APWO02000078.1:91621-91695	CM015714.1:19904199-19904296		HG916847.1:21012137-21012234			X:4323894-4323989	CYIF01000285.1:567989-568086					CM018543.1:1412227-1412291			NC_049695.1:8454910-8455012					CM017896.1:19540034-19540143
zCNE_1562	chr1:27035980-27036082	APWO02000078.1:94994-95094												CM018543.1:1416892-1416978								CM017896.1:19537719-19537776
zCNE_1563	chr1:27039685-27039868	APWO02000078.1:115574-115714	CM015714.1:19897301-19897399	CM014080.1:10348553-10348691	HG916847.1:21003754-21003892	groupIX:7680382-7680506	NC_051432.1:12848004-12848102	X:4316099-4316237	CYIF01000285.1:559376-559514	KV751317.1:16920943-16921039	KV884703.1:601828-601968	LG6:17664092-17664195	1:17144236-17144333	CM018543.1:1425354-1425483	CM020909.1:30720077-30720215	KI519727.1:1857042-1857140	NC_049695.1:8462736-8462834	BDQW01012242.1:569728-569865	1:15322433-15322569	17:13902223-13902321	18:7233215-7233319	CM017896.1:19527117-19527307	5:2831890-2831988	NC_036785.1:15880576-15880679
zCNE_1564	chr1:27062914-27063202	APWO02000078.1:145825-146083	CM015714.1:19884190-19884259	CM014080.1:10318907-10318976	HG916847.1:20989510-20989579	groupIX:7692057-7692126	NC_051432.1:12830171-12830249	X:4299624-4299693	CYIF01000285.1:545586-545655	KV751317.1:16933050-16933119	KV884703.1:584673-584745	LG6:17680394-17680463		CM018543.1:1443942-1444124	CM020909.1:30701574-30701763	KI519727.1:1837495-1837583	NC_049695.1:8475871-8475940	BDQW01012242.1:583747-583825	1:15336015-15336084	17:13911957-13912016	18:7223611-7223670	CM017896.1:19515920-19516207	5:2809974-2810062	NC_036785.1:15899474-15899543
zCNE_1565	chr1:27093959-27094099	APWO02000078.1:167860-167986	CM015714.1:19874008-19874047	CM014080.1:10308490-10308529	HG916847.1:20978731-20978770				CYIF01000285.1:535189-535228					CM018543.1:1451581-1451679				BDQW01012242.1:594914-594953		17:13918492-13918531		CM017896.1:19503866-19504005		NC_036785.1:15914066-15914105
zCNE_1566	chr1:27094137-27094272	APWO02000078.1:168035-168147	CM015714.1:19873724-19873815	CM014080.1:10308177-10308267		groupIX:7700372-7700461	NC_051432.1:12820093-12820166	X:4287880-4287942		KV751317.1:16942536-16942613	KV884703.1:576086-576177	LG6:17694769-17694842		CM018543.1:1451810-1451922	CM020909.1:30691142-30691232	KI519727.1:1824347-1824415	NC_049695.1:8486502-8486592					CM017896.1:19503705-19503833	5:2795935-2796003
zCNE_1567	chr1:27098890-27099070	APWO02000078.1:174241-174388	CM015714.1:19870018-19870170	CM014080.1:10780411-10780594	HG916847.1:20974867-20975028	groupIX:7704240-7704401	NC_051432.1:12816225-12816376	X:4283196-4283357	CYIF01000285.1:531176-531337	KV751317.1:16945536-16945687	KV884703.1:572028-572189	LG6:17698476-17698637	1:17181763-17181914		CM020909.1:30687635-30687796	KI519727.1:1818691-1818819	NC_049695.1:8489892-8490053	BDQW01012242.1:598936-599097	1:15350640-15350801	17:13921184-13921291	18:7213254-7213375	CM017896.1:19501060-19501235	5:2790040-2790168	NC_036785.1:15918125-15918286
zCNE_1568	chr1:27109123-27109231	APWO02000078.1:183885-183987	CM015714.1:19863301-19863373	CM014080.1:10296557-10296632	HG916847.1:20966823-20966900	groupIX:7710949-7711025	NC_051432.1:12809294-12809380	X:4276031-4276106	CYIF01000285.1:523991-524068	KV751317.1:16955128-16955203	KV884703.1:565232-565328	LG6:17705561-17705638	1:17193130-17193223	CM018543.1:1461905-1461973	CM020909.1:30678792-30678869	KI519727.1:1808055-1808148	NC_049695.1:8497033-8497110	BDQW01012242.1:605987-606064	1:15358144-15358238	17:13926562-13926640		CM017896.1:19487924-19488027	5:2777949-2778042	NC_036785.1:15925324-15925401
zCNE_1569	chr1:27110141-27110378	APWO02000078.1:187305-187537	CM015714.1:19861138-19861322	CM014080.1:10293823-10294013	HG916847.1:20963964-20964151		NC_051432.1:12806668-12806855	X:4273327-4273504	CYIF01000285.1:521325-521512	KV751317.1:16959323-16959497	KV884703.1:561954-562141	LG6:17707579-17707766	1:17196870-17197057	CM018543.1:1465012-1465211	CM020909.1:30676417-30676604	KI519727.1:1796908-1797095	NC_049695.1:8500035-8500225	BDQW01012242.1:608770-608963	1:15360399-15360586	17:13927788-13927962	18:7207217-7207402	CM017896.1:19486530-19486734	5:2774207-2774394	NC_036785.1:15927428-15927615
zCNE_1570	chr1:27111130-27111235	APWO02000078.1:190310-190374												CM018543.1:1466625-1466707								CM017896.1:19485649-19485753
zCNE_1571	chr1:27123845-27123951	APWO02000078.1:212369-212452																				CM017896.1:19473807-19473912
zCNE_1572	chr1:27134136-27134258	APWO02000078.1:228060-228147	CM015714.1:19839463-19839543	CM014080.1:10270446-10270532	HG916847.1:20938562-20938648	groupIX:7734189-7734269	NC_051432.1:12784695-12784768	X:4250277-4250363	CYIF01000285.1:498659-498732	KV751317.1:16981515-16981601	KV884703.1:538212-538292		1:17217985-17218058	CM018543.1:1491071-1491159	CM020909.1:30653189-30653269		NC_049695.1:8522802-8522877	BDQW01000686.1:4976-5049	1:15384832-15384918	17:13948308-13948388	18:7188770-7188850	CM017896.1:19467920-19468026
zCNE_1573	chr1:27136039-27136194	APWO02000078.1:232468-232584	CM015714.1:19837781-19837888	CM014080.1:10268671-10268797	HG916847.1:20936841-20936965		NC_051432.1:12782580-12782690	X:4248550-4248676	CYIF01000285.1:497019-497145	KV751317.1:16983133-16983234	KV884703.1:536555-536680	LG6:17731760-17731885	1:17219824-17219930	CM018543.1:1492070-1492193	CM020909.1:30651581-30651689	KI519727.1:1764353-1764462	NC_049695.1:8524511-8524633	BDQW01000686.1:6601-6726	1:15386569-15386694	17:13949811-13949937	18:7186449-7186574	CM017896.1:19466588-19466742	5:2736016-2736125	NC_036785.1:15951601-15951726
zCNE_1574	chr1:27138952-27139090	APWO02000078.1:237741-237814																				CM017896.1:19465944-19465993
zCNE_1575	chr1:27140976-27141091	APWO02000078.1:248964-249065		CM014080.1:10264458-10264571	HG916847.1:20932677-20932792			X:4244372-4244485	CYIF01000285.1:492807-492920	KV751317.1:16986896-16987004	KV884703.1:531100-531211	LG6:17735758-17735872	1:17223329-17223440	CM018543.1:1499328-1499433	CM020909.1:30647461-30647569	KI519727.1:1756584-1756695	NC_049695.1:8528651-8528764	BDQW01000686.1:11016-11129				CM017896.1:19464033-19464147	5:2729186-2729297	NC_036785.1:15956267-15956379
zCNE_1576	chr1:27140979-27141099	APWO02000078.1:248967-249065	CM015714.1:19833665-19833783	CM014080.1:10264451-10264569	HG916847.1:20932670-20932785	groupIX:7739782-7739888	NC_051432.1:12778534-12778655	X:4244365-4244483	CYIF01000285.1:492800-492918	KV751317.1:16986896-16987011	KV884703.1:531093-531199	LG6:17735761-17735879	1:17223331-17223449	CM018543.1:1499331-1499440	CM020909.1:30647454-30647569	KI519727.1:1756575-1756692	NC_049695.1:8528653-8528771	BDQW01000686.1:11018-11136	1:15390625-15390744			CM017896.1:19464025-19464144	5:2729177-2729294	NC_036785.1:15956270-15956389
zCNE_1577	chr1:27149087-27149197	APWO02000078.1:262638-262733	CM015714.1:19825039-19825117	CM014080.1:10255442-10255520	HG916847.1:20923794-20923872	groupIX:7748040-7748118	NC_051432.1:12770206-12770284	X:4235224-4235302	CYIF01000285.1:483831-483909	KV751317.1:16995338-16995419		LG6:17744543-17744621	1:17230890-17230968		CM020909.1:30637669-30637747	KI519727.1:1745567-1745645	NC_049695.1:8537770-8537848	BDQW01000686.1:20140-20218	1:15399767-15399845	17:13959804-13959883	18:7168800-7168878	CM017896.1:19456526-19456631	5:2717616-2717694	NC_036785.1:15964929-15965007
zCNE_1578	chr1:27150428-27150661	APWO02000078.1:266015-266220	CM015714.1:19823543-19823728	CM014080.1:10253590-10253777	HG916847.1:20921815-20921997	groupIX:7749912-7750097	NC_051432.1:12768787-12768978	X:4233206-4233395	CYIF01000285.1:481849-482032	KV751317.1:16997305-16997485	KV884703.1:520436-520623	LG6:17746235-17746418	1:17232075-17232263	CM018543.1:1509499-1509600	CM020909.1:30635673-30635764	KI519727.1:1742366-1742535	NC_049695.1:8539534-8539627	BDQW01000686.1:22047-22230	1:15401694-15401877	17:13960969-13961141	18:7167479-7167663	CM017896.1:19454015-19454197	5:2715284-2715453	NC_036785.1:15966639-15966823
zCNE_1579	chr1:27151898-27151999	APWO02000078.1:268891-268990										LG6:17748086-17748148		CM018543.1:1512520-1512609		KI519727.1:1738597-1738680				17:13962369-13962457	18:7166259-7166349	CM017896.1:19452845-19452914	5:2711025-2711108
zCNE_1580	chr1:27152097-27152199																					CM017896.1:19452630-19452714
zCNE_1581	chr1:27155484-27155671	APWO02000078.1:275268-275433												CM018543.1:1519392-1519523								CM017896.1:19448668-19448844
zCNE_1582	chr1:27155781-27155879																					CM017896.1:19448456-19448551
zCNE_1583	chr1:27159031-27159144	APWO02000078.1:284276-284380																				CM017896.1:19446725-19446838
zCNE_1584	chr1:27174450-27174556	APWO02000078.1:296280-296368																				CM017896.1:19438715-19438820
zCNE_1585	chr1:27175810-27175935	APWO02000078.1:302447-302570												CM018543.1:1535484-1535599								CM017896.1:19434232-19434353
zCNE_1586	chr1:27179845-27179940	APWO02000078.1:307820-307873												CM018543.1:1543660-1543705								CM017896.1:19429979-19430065
zCNE_1587	chr1:27191946-27192064	APWO02000078.1:347540-347628	CM015714.1:19784163-19784255	CM014080.1:10213273-10213365	HG916847.1:20881493-20881585	groupIX:7784060-7784151	NC_051432.1:12728494-12728586	X:4192708-4192800	CYIF01000285.1:442435-442525	KV751317.1:17036189-17036281	KV884703.1:479910-480002	LG6:17783966-17784058	1:17271540-17271630			KI519727.1:1666402-1666495	NC_049695.1:8578353-8578454	BDQW01000686.1:63736-63826	1:15442553-15442645	17:13989572-13989664	Un_random:88260829-88260919	CM017896.1:19425143-19425251	5:2653358-2653451	NC_036785.1:16003850-16003942
zCNE_1588	chr1:27192101-27192202	APWO02000078.1:347698-347787	CM015714.1:19783991-19784055	CM014080.1:10535753-10535817	HG916847.1:20881321-20881385	groupIX:7784259-7784323	NC_051432.1:12728321-12728385	X:4192536-4192600	CYIF01000285.1:442263-442327	KV751317.1:17036389-17036453	KV884703.1:479738-479802	LG6:17784166-17784230	1:17271737-17271801		CM020909.1:30594308-30594363	KI519727.1:1666231-1666295	NC_049695.1:8578551-8578615	BDQW01000686.1:63934-63998	1:15442753-15442817	17:13989776-13989839	Un_random:88261029-88261093	CM017896.1:19425001-19425101	5:2653188-2653252	NC_036785.1:16004050-16004105
zCNE_1589	chr1:27194028-27194266	APWO02000078.1:352509-352747	CM015714.1:19782687-19782846	CM014080.1:10211627-10211800	HG916847.1:20879888-20880061	groupIX:7785278-7785438	NC_051432.1:12727312-12727480	X:4191059-4191232	CYIF01000285.1:440861-441034	KV751317.1:17037590-17037817	KV884703.1:478293-478466	LG6:17785515-17785664	1:17273536-17273710	CM018543.1:1567967-1568091	CM020909.1:30592897-30592972	KI519727.1:1664229-1664402	NC_049695.1:8579906-8579977	BDQW01000686.1:65328-65501	1:15444054-15444268	17:13990418-13990532	Un_random:88261674-88261860	CM017896.1:19420992-19421161	5:2651302-2651475	NC_036785.1:16005385-16005558
zCNE_1590	chr1:27194370-27194536	APWO02000078.1:352864-353033	CM015714.1:19782484-19782568	CM014080.1:10537411-10537498	HG916847.1:20879686-20879772	groupIX:7785563-7785644	NC_051432.1:12727107-12727191	X:4190851-4190937	CYIF01000285.1:440658-440745		KV884703.1:478101-478179	LG6:17785819-17785905		CM018543.1:1568199-1568364	CM020909.1:30592702-30592787	KI519727.1:1664013-1664101	NC_049695.1:8580107-8580188	BDQW01000686.1:65617-65704	1:15444385-15444472	17:13990676-13990753	Un_random:88261951-88262028	CM017896.1:19420720-19420884	5:2651089-2651177	NC_036785.1:16005680-16005767
zCNE_1591	chr1:27194814-27195099	APWO02000078.1:354399-354667												CM018543.1:1568962-1569065
zCNE_1592	chr1:27195301-27195446	APWO02000078.1:354872-354989												CM018543.1:1569423-1569539
zCNE_1593	chr1:27198467-27198636	APWO02000078.1:358820-358951																				CM017896.1:19415698-19415858
zCNE_1594	chr1:27207064-27207298	APWO02000078.1:377952-378173	CM015714.1:19772510-19772657	CM014080.1:10200961-10201184	HG916847.1:20869068-20869285	groupIX:7795047-7795207	NC_051432.1:12716799-12717019	X:4180291-4180514	CYIF01000285.1:429934-430149	KV751317.1:17047457-17047676	KV884703.1:467767-467990	LG6:17796098-17796263	1:17282775-17282941	CM018543.1:1582226-1582406	CM020909.1:30581904-30582113	KI519727.1:1651115-1651273	NC_049695.1:8589914-8590123	BDQW01000686.1:76291-76506	1:15455095-15455308	17:13998467-13998578	Un_random:88454769-88454903	CM017896.1:19408314-19408542	5:2636995-2637187	NC_036785.1:16015936-16016101
zCNE_1595	chr1:27284022-27284307	APWO02000078.1:407847-408108	CM015714.1:19763903-19764178	CM014080.1:10191544-10191834	HG916847.1:20858363-20858650	groupIX:7803530-7803794	NC_051432.1:12708230-12708367	X:4170917-4171207	CYIF01000285.1:420840-421131	KV751317.1:17059031-17059292	KV884703.1:456774-457057	LG6:17807068-17807351	1:17291067-17291357	CM018543.1:1595705-1595831		KI519727.1:1640741-1641024	NC_049695.1:8599011-8599122	BDQW01000686.1:85848-86139	1:15465019-15465293	17:14005606-14005872	18:7179250-7179517		5:2626145-2626428	NC_036785.1:16029040-16029306
zCNE_1596	chr1:27284635-27284889	APWO02000078.1:410220-410427	CM015714.1:19763316-19763566	CM014080.1:10190967-10191217	HG916847.1:20857798-20858048	groupIX:7804148-7804407	NC_051432.1:12707528-12707778	X:4170342-4170592	CYIF01000285.1:420271-420521	KV751317.1:17059613-17059863	KV884703.1:456206-456456	LG6:17807669-17807919	1:17291677-17291928	CM018543.1:1597521-1597733	CM020909.1:30571232-30571482	KI519727.1:1639073-1639324	NC_049695.1:8599614-8599864	BDQW01000686.1:86456-86706	1:15465626-15465876	17:14006164-14006414	18:7178675-7178925		5:2623567-2623818	NC_036785.1:16029641-16029891
zCNE_1597	chr1:27417337-27417752	24:13451675-13451997								KV751341.1:1084339-1084495				CM018542.1:33692368-33692751			NC_049701.1:3675360-3675475	BDQW01000665.1:245249-245380				CM017917.1:1013624-1013967
zCNE_1598	chr1:27419278-27419693	24:13451675-13451997								KV751341.1:1084339-1084495				CM018542.1:33692368-33692751			NC_049701.1:3675360-3675475	BDQW01000665.1:245249-245380				CM017917.1:1013624-1013967
zCNE_1599	chr1:27419816-27420083	APWO02000170.1:25552-25815					NC_051431.1:30645214-30645426							CM018542.1:33692880-33693131					8:28597223-28597432			CM017917.1:1014191-1014423
zCNE_1600	chr1:27420085-27420330	APWO02000102.1:250189-250411		CM014084.1:27305294-27305475	HG916851.1:79414752-79414933			X:19087243-19087424	CYIF01000351.1:168929-169039	KV751340.1:6370278-6370358		LG16:24349837-24349950		CM018558.1:13156554-13156659	CM020915.1:10371683-10371858				8:28597446-28597606		Un_random:43833601-43833684	CM017917.1:1014438-1014670		NW_020192408.1:39131-39283
[truncated: 59,706 more rows]

## Sheet: t3_fCNE_blast
fCNE	Takifugu	Astyanax	Channa	Collichthys	Danio	Dicentrarchus	Gasterosteus	Kryptolebias	Larimichthys	Lates	Mola	Monopterus	Oreochromis	Oryzias	Pangasianodon	Perca	Poecilia	Scophthalmus	Seriola	Sparus	Tetraodon	Triplophysa	Xiphophorus	Zebra
[truncated: 39,131 more rows]

[truncated: 3 more sheets: t4_fCNE_NONzCNE_blast, t5_vCNE_blast, t6_blast_counts]
