# Supplementary material for: Extensive Loss and Gain of Conserved Noncoding Elements During Early Teleost Evolution
Source: Genome Biol Evol. 2024 Apr 22;16(4):evae061. doi: 10.1093/gbe/evae061 (PMC11034925; doi:10.1093/gbe/evae061)
Supplement: evae061_Supplementary_Data [file evae061_supplementary_data.zip › iliopoulou_supplementary_files/iliopoulou_supplementary_file2.xlsx]

## Sheet: t7_atCNE_unmerged
VERTEBRATE	NEOPTERYGIAN	3R
chr10:30178004-30178110	chr10:11430885-11431134	chr10:10333500-10333635
chr10:31227055-31227246	chr10:11443052-11443243	chr10:1062051-1062277
chr10:43589365-43589465	chr10:11462735-11463067	chr10:1062485-1062624
chr10:53331-53437	chr10:11471349-11471500	chr10:1069209-1069303
chr10:74432-74564	chr10:11487058-11487250	chr10:11421525-11421624
chr11:20740480-20740708	chr10:11533208-11533538	chr10:11435270-11435415
chr11:27600332-27600679	chr10:11663972-11664342	chr10:11512103-11512320
chr11:44712247-44712381	chr10:11701997-11702178	chr10:11560646-11560780
chr11:7687655-7688106	chr10:1563368-1563578	chr10:1158431-1158511
chr11:7767064-7767206	chr10:1574741-1574947	chr10:11600527-11600654
chr11:7797328-7797445	chr10:1576201-1576398	chr10:11602860-11603143
chr11:7938948-7939061	chr10:1579823-1579979	chr10:11640984-11641113
chr12:30992888-30993008	chr10:1585120-1585283	chr10:11670153-11670264
chr12:31326195-31326301	chr10:16949582-16949716	chr10:11674352-11674780
chr12:32789918-32790159	chr10:16949918-16950171	chr10:11685246-11685438
chr12:45833808-45833913	chr10:16958937-16959061	chr10:11685814-11685969
chr12:45843840-45843985	chr10:16959432-16959613	chr10:12227895-12227998
chr1:26148416-26148541	chr10:17618384-17618672	chr10:1418455-1418600
chr13:11998469-11998597	chr10:17693236-17693473	chr10:1441249-1441393
chr13:1335192-1335303	chr10:18434000-18434151	chr10:14803956-14804075
chr13:15967898-15968122	chr10:18542713-18542918	chr10:14803957-14804066
chr13:16928895-16928988	chr10:20737659-20737935	chr10:14804328-14804473
chr13:16994416-16994649	chr10:20805534-20805660	chr10:14804368-14804453
chr13:17190518-17190716	chr10:20885642-20885858	chr10:1483512-1483609
chr13:17269446-17269600	chr10:20973666-20973783	chr10:15491912-15492046
chr13:17387750-17388080	chr10:20978480-20978715	chr10:1557578-1557682
chr13:24877631-24877734	chr10:21126030-21126206	chr10:1557975-1558083
chr13:26016376-26016561	chr10:21492668-21492876	chr10:1560143-1560243
chr13:26376038-26376186	chr10:21492762-21492882	chr10:1562319-1562456
chr13:28386661-28386942	chr10:25352785-25353165	chr10:1581069-1581250
chr13:29639868-29639982	chr10:26251476-26251587	chr10:1583083-1583194
chr13:30531976-30532065	chr10:26451285-26451615	chr10:15849055-15849204
chr13:32095340-32095525	chr10:28369115-28369227	chr10:1591280-1591380
chr13:34292491-34292599	chr10:29361776-29361900	chr10:16014970-16015067
chr13:42479001-42479096	chr10:29859679-29859918	chr10:16093670-16093813
chr13:46311897-46312074	chr10:29869779-29870188	chr10:16951170-16951336
chr13:5263550-5263724	chr10:29906412-29906880	chr10:16952384-16952479
chr13:5711608-5711694	chr10:29909188-29909651	chr10:16953710-16953897
chr13:5711711-5711887	chr10:29918804-29919260	chr10:16954569-16954878
chr13:5828502-5828881	chr10:29925124-29925396	chr10:16956782-16956962
chr1:36560428-36560562	chr10:29981637-29981762	chr10:16957745-16958008
chr14:17081208-17081414	chr10:30146575-30146695	chr10:16958496-16958629
chr14:17092255-17092355	chr10:30240661-30240878	chr10:16959062-16959225
chr1:42495570-42495701	chr10:30314532-30314631	chr10:16984327-16984434
chr14:32016616-32016844	chr10:30326839-30327048	chr10:17068483-17068615
chr14:32107577-32107923	chr10:30372986-30373149	chr10:17070479-17070697
chr14:32109692-32109856	chr10:30724795-30724960	chr10:17102550-17102807
chr14:32639218-32639357	chr10:30814224-30814524	chr10:17281065-17281180
chr14:32639514-32639637	chr10:3086280-3086450	chr10:17292994-17293094
chr14:34146166-34146306	chr10:30864607-30864854	chr10:17434527-17434651
chr14:36046094-36046208	chr10:30887636-30887987	chr10:17627856-17628044
chr14:36136530-36136768	chr10:31037586-31037779	chr10:17656850-17657061
chr14:36153301-36153433	chr10:31037793-31037943	chr10:17658621-17658759
chr14:36486525-36486721	chr10:31045380-31045530	chr10:17674895-17675088
chr14:40193358-40193804	chr10:31069988-31070142	chr10:17675343-17675506
chr1:46198275-46198377	chr10:31111403-31111776	chr10:17694729-17694845
chr1:48309760-48310075	chr10:31139059-31139241	chr10:18396058-18396213
chr15:16003287-16003461	chr10:31216948-31217034	chr10:18438694-18438879
chr15:18268792-18268973	chr10:31246911-31247047	chr10:18455061-18455232
chr15:18714525-18714677	chr10:31449981-31450089	chr10:18506523-18506673
chr15:2209221-2209338	chr10:31542269-31542503	chr10:18658117-18658293
chr15:2221368-2221539	chr10:31581042-31581335	chr10:18698759-18698955
chr15:2282557-2282661	chr10:31581443-31581700	chr10:18709162-18709289
chr15:26967017-26967199	chr10:3158197-3158407	chr10:18761065-18761177
chr15:30421849-30421939	chr10:31595160-31595381	chr10:18764372-18764598
chr15:33117933-33118040	chr10:32136029-32136113	chr10:18798240-18798378
chr15:35375650-35375802	chr10:3507754-3507861	chr10:18802441-18802546
chr15:35528493-35528604	chr10:35410679-35410851	chr10:18858769-18858942
chr15:35558873-35559008	chr10:35641490-35641621	chr10:19210726-19210840
chr15:35596954-35597049	chr10:3589437-3589606	chr10:19915335-19915503
chr15:35597065-35597196	chr10:36027126-36027323	chr10:20746601-20746874
chr15:35620142-35620316	chr10:36848601-36848766	chr10:20746898-20747063
chr16:38784092-38784341	chr10:36921022-36921170	chr10:20837315-20837399
chr16:44123456-44123565	chr10:37093084-37093210	chr10:20840401-20840693
chr16:44150152-44150371	chr10:37260443-37260641	chr10:20869516-20869620
chr16:44196073-44196169	chr10:37568257-37568388	chr10:20880462-20880658
chr16:44196172-44196315	chr10:37733165-37733473	chr10:20901302-20901401
chr16:44198451-44198584	chr10:37744127-37744292	chr10:20915861-20915990
chr16:44198586-44198770	chr10:37917928-37918359	chr10:20918486-20918594
chr16:44210927-44211098	chr10:37924092-37924256	chr10:20921287-20921448
chr16:53033466-53033601	chr10:38136608-38136884	chr10:20934103-20934214
chr17:18603022-18603117	chr10:38159930-38160065	chr10:20945821-20946075
chr17:18661317-18661434	chr10:38354607-38354725	chr10:20949423-20949540
chr17:18723160-18723337	chr10:38354729-38354865	chr10:20971397-20971562
chr17:21699299-21699449	chr10:38362122-38362294	chr10:20974881-20975055
chr17:21699324-21699556	chr10:38830053-38830198	chr10:20975402-20975500
chr17:21716162-21716286	chr10:3904067-3904191	chr10:20975634-20975777
chr17:21731487-21731678	chr10:39520914-39521102	chr10:20979160-20979422
chr17:30217087-30217309	chr10:39560550-39560764	chr10:21002714-21002924
chr17:34361277-34361378	chr10:39590553-39590790	chr10:21007648-21007834
chr17:38075711-38075841	chr10:39720418-39720607	chr10:21020344-21020554
chr17:41534231-41534332	chr10:39965804-39965941	chr10:21036126-21036389
chr17:44247844-44248063	chr10:40054767-40055000	chr10:21048201-21048480
chr17:50504688-50504842	chr10:40072134-40072342	chr10:21061290-21061509
chr17:50651487-50651654	chr10:40239586-40239682	chr10:21121257-21121368
chr17:52018699-52018879	chr10:4119891-4120106	chr10:21129392-21129555
chr17:52040525-52040698	chr10:43770413-43770516	chr10:21155217-21155417
chr17:52723158-52723249	chr10:45396685-45396803	chr10:21184727-21184818
chr17:9479323-9479468	chr10:595998-596153	chr10:21190803-21191171
chr18:15390694-15390982	chr10:7295380-7295548	chr10:21192871-21193142
chr18:15404935-15405060	chr10:740115-740277	chr10:21193413-21193685
chr18:19691099-19691266	chr10:747968-748164	chr10:21201551-21201794
chr18:19901936-19902128	chr10:7568909-7569181	chr10:21202036-21202236
chr18:19934028-19934213	chr10:759488-759626	chr10:21205497-21205694
chr18:23730763-23730858	chr10:836139-836300	chr10:21256552-21256910
chr18:23748133-23748254	chr10:836317-836428	chr10:21486659-21486895
chr18:23975223-23975340	chr10:9608420-9608524	chr10:21619478-21619670
chr18:24002693-24002868	chr10:9642493-9642622	chr10:21638354-21638580
chr18:29206266-29206547	chr1:10721019-10721141	chr10:21793408-21793509
chr18:29548793-29548988	chr11:1032926-1033028	chr10:21936005-21936107
chr18:29763122-29763257	chr11:14475470-14475721	chr10:22074115-22074248
chr18:48341924-48342038	chr11:1524416-1524531	chr10:22169389-22169606
chr18:6059818-6060095	chr11:16384701-16384887	chr10:22184379-22184493
chr19:19753073-19753230	chr11:16388373-16388500	chr10:22210575-22210722
chr19:19781122-19781279	chr11:16561812-16561899	chr10:22240493-22240615
chr19:19879243-19879479	chr11:16636162-16636295	chr10:22298271-22298401
chr19:21671649-21671772	chr11:16651989-16652189	chr10:22298488-22298596
chr19:22121638-22121789	chr11:16716053-16716189	chr10:22328027-22328119
chr19:2319434-2319533	chr11:16729837-16729971	chr10:22433921-22434033
chr19:2342498-2342620	chr11:17073901-17074056	chr10:22478619-22478743
chr19:41048686-41048801	chr11:17136263-17136380	chr10:22481204-22481353
chr20:10111063-10111177	chr11:17178504-17178686	chr10:22481251-22481354
chr20:10111070-10111183	chr11:17371903-17372102	chr10:22539537-22539720
chr20:10120862-10120984	chr11:17533221-17533498	chr10:22834555-22834683
chr20:10120869-10120983	chr11:17599533-17599742	chr10:2291103-2291210
chr20:16508357-16508476	chr11:17667509-17667838	chr10:24252905-24253080
chr20:20497837-20498105	chr11:18711975-18712121	chr10:25092464-25092567
chr20:26356640-26356816	chr11:194573-194691	chr10:25103762-25103864
chr20:26356693-26356816	chr11:20214299-20214513	chr10:25390312-25390423
chr20:45973097-45973192	chr11:20228197-20228414	chr10:25415789-25415950
chr20:52137274-52137420	chr11:20502851-20502998	chr10:25691680-25691929
chr21:17474913-17475031	chr11:20508408-20508513	chr10:25989938-25990089
chr21:20581926-20582016	chr11:2061363-2061544	chr10:26241416-26241599
chr21:23239243-23239350	chr11:2068931-2069092	chr10:26375484-26375609
chr21:23741886-23741999	chr11:2137052-2137256	chr10:26408002-26408227
chr2:1279082-1279180	chr11:2139456-2139719	chr10:28092457-28092631
chr21:33581890-33582128	chr11:21793623-21794043	chr10:29416729-29416836
chr21:33908459-33908593	chr1:12360039-12360154	chr10:29864187-29864572
chr21:37573577-37573722	chr11:25650285-25650443	chr10:29870709-29871156
chr21:7392048-7392178	chr11:27425110-27425348	chr10:29878534-29878774
chr21:7461237-7461334	chr11:27467488-27467704	chr10:29884649-29884845
chr2:18786175-18786482	chr11:27496126-27496340	chr10:29894530-29894722
chr22:23110522-23110658	chr11:27497033-27497355	chr10:29900638-29900763
chr22:24166249-24166648	chr11:27550562-27550714	chr10:29912053-29912191
chr23:11702678-11702907	chr11:27555177-27555329	chr10:29914404-29914535
chr23:17557777-17557981	chr11:27585865-27585982	chr10:29918372-29918562
chr23:27262578-27262684	chr11:27586273-27586499	chr10:29958610-29958817
chr23:29021475-29021694	chr11:27615476-27615577	chr10:30250795-30251006
chr23:29317065-29317177	chr11:27653023-27653223	chr10:30287805-30288036
chr23:29416128-29416383	chr11:27659115-27659291	chr10:30478633-30478820
chr23:30262202-30262317	chr11:27668574-27668718	chr10:30481221-30481389
chr2:33160523-33160745	chr11:28339765-28339954	chr10:31124981-31125323
chr23:3202598-3202735	chr11:28349927-28350114	chr10:31176230-31176405
chr23:3438545-3438829	chr11:29697743-29697892	chr10:31180163-31180289
chr23:35970593-35970694	chr11:30013367-30013589	chr10:31182883-31183089
chr23:38591220-38591402	chr11:30719489-30719638	chr10:31205751-31205985
chr23:38595119-38595870	chr11:30899076-30899266	chr10:31426134-31426326
chr23:729244-729341	chr11:30971479-30971581	chr10:31445977-31446293
chr24:10164019-10164143	chr11:35382418-35382609	chr10:31453327-31453548
chr24:11563325-11563480	chr11:41417308-41417509	chr10:31512536-31512691
chr24:11728762-11728885	chr11:41423581-41423701	chr10:31578386-31578572
chr24:13987475-13987646	chr11:41437263-41437548	chr10:31595606-31595758
chr24:22911256-22911420	chr11:42004289-42004431	chr10:31665977-31666126
chr24:23349531-23349874	chr11:42035586-42035741	chr10:3209976-3210155
chr24:23939047-23939234	chr11:42044314-42044482	chr10:32187795-32187887
chr24:29039432-29039514	chr11:43828510-43828639	chr10:33438872-33439180
chr24:32497500-32497595	chr11:43834542-43834681	chr10:33438921-33439029
chr24:35492074-35492226	chr11:43834573-43834681	chr10:33438964-33439060
chr24:35637763-35637866	chr11:43875313-43875532	chr10:33602250-33602394
chr24:39692656-39692752	chr11:43875344-43875476	chr10:33900089-33900221
chr25:20331135-20331351	chr11:43937877-43938045	chr10:3485171-3485314
chr25:21346053-21346334	chr11:43976279-43976432	chr10:34857080-34857216
chr25:21346138-21346271	chr11:44951298-44951533	chr10:3518727-3518846
chr25:36862018-36862160	chr11:45328511-45328718	chr10:35658889-35658986
chr2:556468-556630	chr11:45328524-45328690	chr10:36560601-36560767
chr2:56131381-56131536	chr11:45336045-45336179	chr10:3661529-3661702
chr2:58318307-58318456	chr11:4795000-4795135	chr10:36891007-36891170
chr25:9675884-9676069	chr11:7517472-7517749	chr10:3704678-3704940
chr2:640315-640446	chr11:7528066-7528178	chr10:37093349-37093501
chr3:14715746-14715915	chr11:7529599-7529712	chr10:37256990-37257083
chr3:15053204-15053323	chr11:7560242-7560416	chr10:37260694-37260806
chr3:23881100-23881317	chr11:7576405-7576766	chr10:3781367-3781616
chr3:43212036-43212220	chr11:7580559-7580875	chr10:37828072-37828168
chr3:58839583-58839685	chr11:7605733-7605855	chr10:37926997-37927098
chr4:12550028-12550134	chr11:7608992-7609254	chr10:38037734-38037839
chr4:12550360-12550548	chr11:7763594-7763869	chr10:38050547-38050822
chr4:12758652-12758844	chr11:7857810-7857947	chr10:38050863-38050992
chr4:12836760-12836882	chr11:7875503-7875842	chr10:38106484-38106781
chr4:8947090-8947225	chr11:7875850-7875996	chr10:38114500-38114713
chr5:19400858-19401001	chr11:7894601-7894739	chr10:38120108-38120215
chr5:19630042-19630178	chr11:7923678-7923871	chr10:38141488-38141595
chr5:24408013-24408119	chr11:8041600-8041875	chr10:38146679-38146829
chr5:32791011-32791138	chr11:8041669-8041872	chr10:38173610-38173843
chr5:35029368-35029463	chr11:8041678-8041820	chr10:38180890-38180989
chr5:35212897-35213018	chr11:8041680-8041832	chr10:38266063-38266185
chr5:40619620-40619952	chr11:8041720-8041868	chr10:38269673-38269876
chr5:45080774-45081090	chr11:8103089-8103352	chr10:38276758-38276880
chr5:45348769-45348942	chr11:8104695-8105065	chr10:3830053-3830306
chr5:49033436-49033564	chr1:18391641-18391751	chr10:38319582-38319809
chr5:49050337-49050599	chr11:9106683-9106816	chr10:38339120-38339215
chr5:49113488-49113698	chr11:9136183-9136410	chr10:38344089-38344211
chr5:49124803-49124971	chr1:19994875-19994995	chr10:3835645-3835814
chr5:49343986-49344096	chr12:10604274-10604420	chr10:38367255-38367374
chr5:49405593-49405881	chr12:10792426-10792535	chr10:38384881-38385108
chr5:49405885-49406113	chr12:10812728-10812849	chr10:38731810-38731905
chr5:49426009-49426227	chr12:10920388-10920508	chr10:38772233-38772369
chr5:49432885-49432974	chr12:11133664-11133788	chr10:38837784-38837894
chr5:49433543-49433703	chr12:12110898-12111016	chr10:38843545-38843670
chr5:49811905-49812019	chr12:12711551-12711657	chr10:38912041-38912197
chr5:49935375-49935712	chr12:12823045-12823162	chr10:38958311-38958417
chr5:49984415-49984602	chr12:14917011-14917139	chr10:38958587-38958698
chr5:50353591-50353811	chr12:14918162-14918300	chr10:38965327-38965461
chr5:50405047-50405227	chr1:21637311-21637426	chr10:38990854-38990983
chr5:56192330-56192456	chr1:21675119-21675334	chr10:39069079-39069200
chr5:56285045-56285292	chr1:21687752-21687859	chr10:39343967-39344165
chr5:56737756-56737864	chr12:17330757-17330905	chr10:39360856-39361000
chr5:63513252-63513355	chr12:17570451-17570566	chr10:39368854-39368957
chr5:66695911-66696092	chr12:17726631-17726910	chr10:39432397-39432569
chr5:67424673-67424888	chr12:17970562-17971016	chr10:39451366-39451544
chr5:67926669-67927046	chr12:18066498-18066758	chr10:39624416-39624639
chr6:10428939-10429187	chr12:18108289-18108515	chr10:41083308-41083424
chr6:12358907-12359006	chr12:18116930-18117153	chr10:4154192-4154322
chr6:12464049-12464254	chr12:18152356-18152607	chr10:4202004-4202218
chr6:14370478-14370727	chr12:18159020-18159361	chr10:44036313-44036424
chr6:14393779-14393991	chr1:21825005-21825110	chr10:44070397-44070539
chr6:14442973-14443343	chr12:18280823-18281146	chr10:44080325-44080488
chr6:14672295-14672393	chr12:18579826-18579921	chr10:44201861-44202038
chr6:14778758-14778897	chr12:19157673-19157807	chr10:44202195-44202346
chr6:1611489-1611802	chr12:20988181-20988321	chr10:44220544-44220684
chr6:2323288-2323428	chr12:21189793-21189929	chr10:44255546-44255645
chr6:24795745-24795854	chr12:22306919-22307027	chr10:44401238-44401371
chr6:24906774-24906951	chr12:22324733-22324926	chr10:44499978-44500142
chr6:24916537-24916659	chr12:22985762-22985955	chr10:45396293-45396424
chr6:25781640-25781958	chr12:23007060-23007210	chr10:5414116-5414224
chr6:25946891-25947011	chr12:23020515-23020654	chr10:5511567-5511678
chr6:26762376-26762536	chr12:23033870-23034055	chr10:563113-563237
chr6:36476089-36476229	chr12:23089155-23089322	chr10:599686-599787
chr6:36517272-36517404	chr12:23188316-23188500	chr10:634696-634921
chr6:36636135-36636275	chr12:23273193-23273328	chr10:708559-708726
chr6:36636140-36636285	chr12:23314378-23314488	chr10:724434-724583
chr6:43604636-43604721	chr12:23371816-23371927	chr10:855833-855949
chr6:43650437-43650583	chr12:23416164-23416285	chr10:860847-860949
chr6:43650634-43650731	chr12:2587073-2587261	chr10:860993-861160
chr6:43650634-43650735	chr12:25965608-25965702	chr10:869033-869136
chr6:43657772-43657912	chr12:26991759-26991858	chr10:869139-869239
chr6:43659868-43659997	chr12:27164667-27164861	chr10:869240-869450
chr6:43788517-43788711	chr12:27186172-27186400	chr10:889022-889260
chr6:43830972-43831106	chr12:27195925-27196308	chr10:898416-898638
chr6:43888360-43888474	chr12:27318097-27318405	chr10:916005-916196
chr6:45461873-45462045	chr12:27398448-27398658	chr10:932913-933005
chr6:4547702-4547831	chr12:27439981-27440147	chr10:947403-947588
chr6:59698111-59698209	chr12:27449589-27449854	chr10:953161-953372
chr6:706497-706578	chr12:27508117-27508323	chr10:954214-954341
chr6:783242-783453	chr12:27560151-27560251	chr10:9608452-9608551
chr6:791735-791872	chr12:27728224-27728393	chr10:9608556-9608722
chr6:917752-917847	chr12:28021000-28021077	chr10:9608787-9608899
chr6:932272-932356	chr12:28073879-28074023	chr11:10428240-10428374
chr7:17027052-17027166	chr12:28454855-28455018	chr11:10769382-10769493
chr7:18857623-18857720	chr12:28525219-28525338	chr11:12052639-12052791
chr7:26902683-26902824	chr12:28693591-28693863	chr11:12056626-12056732
chr7:27336458-27336832	chr12:28699856-28699994	chr11:13131867-13131979
chr7:27416522-27416898	chr12:28708630-28708790	chr11:13352740-13352897
chr7:27513368-27513527	chr12:28716150-28716313	chr11:13738849-13739018
chr7:27599522-27599620	chr12:28726521-28726683	chr11:13786892-13787008
chr7:29493611-29493743	chr12:28741167-28741328	chr11:14395398-14395520
chr7:29998724-29998926	chr12:28747809-28747952	chr11:14647329-14647507
chr7:33436798-33436935	chr12:29426292-29426500	chr11:1483310-1483446
chr7:33604139-33604272	chr12:29915127-29915384	chr11:1483448-1483570
chr7:33740302-33740460	chr12:30856801-30857139	chr11:14944097-14944191
chr7:36155337-36155543	chr12:30903249-30903525	chr11:14944114-14944332
chr7:36171889-36172022	chr12:30941679-30941849	chr11:14944114-14944366
chr7:36190161-36190305	chr12:30958180-30958398	chr11:14944231-14944328
chr7:36222367-36222667	chr12:30958431-30958635	chr11:15376569-15376688
chr7:36245659-36245786	chr12:30984699-30984815	chr11:16058781-16058884
chr7:36425096-36425202	chr12:30993420-30993557	chr11:16234454-16234656
chr7:36701906-36702076	chr12:30993576-30993786	chr11:16266518-16266642
chr7:37196107-37196237	chr12:30994070-30994360	chr11:16315182-16315385
chr7:37199964-37200083	chr12:31004467-31004740	chr11:16425110-16425315
chr7:37239912-37240091	chr12:31005395-31005755	chr11:16456835-16456975
chr7:37467652-37467754	chr12:31008187-31008386	chr11:16561661-16561767
chr7:40600058-40600257	chr12:31012775-31013026	chr11:16616186-16616386
chr7:42949228-42949425	chr12:31022800-31023106	chr11:16628209-16628393
chr7:43439099-43439246	chr12:31025401-31025656	chr11:16643295-16643395
chr7:46548854-46548978	chr12:31041136-31041646	chr11:16659773-16660082
chr7:46687558-46687730	chr12:31074351-31074514	chr11:16678271-16678387
chr7:46746514-46746651	chr12:31075715-31075860	chr11:16695520-16695626
chr7:52732175-52732637	chr12:31087181-31087537	chr11:16705596-16705694
chr7:54676480-54676565	chr12:31090433-31090548	chr11:16715628-16715778
chr7:62570550-62570708	chr12:31095616-31095821	chr11:16734986-16735118
chr7:63987267-63987501	chr12:31097564-31097720	chr11:16735350-16735466
chr7:65820716-65820795	chr12:31098158-31098259	chr11:16743349-16743568
chr7:68307480-68307578	chr12:31098759-31099037	chr11:16758715-16758873
chr7:68329269-68329468	chr12:31105955-31106115	chr11:16787191-16787504
chr7:68416518-68416748	chr12:31124687-31124906	chr11:16910711-16910814
chr7:69176125-69176484	chr12:31132520-31132853	chr11:16958379-16958565
chr8:18324652-18324786	chr12:31135643-31135780	chr11:16965556-16965805
chr8:19776335-19776452	chr12:31147754-31148096	chr11:17003909-17004215
chr8:21679449-21679564	chr12:31166111-31166308	chr11:17009499-17009655
chr8:2922865-2923064	chr12:31197296-31197467	chr11:17035210-17035310
chr8:3077295-3077475	chr12:31200881-31201021	chr11:17057245-17057460
chr8:3287603-3287982	chr12:31206468-31206707	chr11:17076930-17077171
chr8:3287984-3288183	chr12:31211553-31211897	chr11:17185099-17185208
chr8:33664760-33665011	chr12:31216475-31216690	chr11:17190336-17190497
chr8:33943555-33943666	chr12:31234501-31234855	chr11:17213102-17213237
chr8:33960077-33960393	chr12:31235224-31235508	chr11:17232288-17232393
chr8:34044205-34044304	chr12:31248980-31249182	chr11:17297644-17297769
chr9:10100709-10100903	chr12:31254860-31255165	chr11:17385490-17385649
chr9:1592004-1592157	chr12:31268900-31269081	chr11:17392460-17392595
chr9:2104687-2105048	chr12:31280208-31280434	chr11:17436646-17436808
chr9:2105270-2105506	chr12:31290983-31291129	chr11:17545268-17545360
chr9:21418265-21418399	chr12:31312694-31312897	chr11:17659101-17659256
chr9:2142842-2143002	chr12:31324128-31324316	chr11:17717053-17717205
chr9:2306867-2307016	chr12:31332694-31332989	chr11:17887881-17888102
chr9:2309327-2309548	chr12:31336094-31336274	chr11:17888051-17888198
chr9:25711287-25711514	chr12:31339378-31339693	chr11:17888118-17888271
chr9:25783906-25784212	chr12:31345921-31346254	chr11:17888120-17888281
chr9:25884409-25884500	chr12:31351890-31352111	chr11:17888195-17888296
chr9:2591014-2591188	chr12:31359660-31360134	chr11:17888255-17888378
chr9:25930922-25931268	chr12:31360550-31360739	chr11:17888271-17888469
chr9:25947395-25947578	chr12:31396591-31397160	chr11:17888288-17888469
chr9:2656771-2656918	chr12:31410776-31411171	chr11:17888302-17888427
chr9:2677038-2677190	chr12:32183257-32183426	chr11:17888319-17888456
chr9:2699342-2699577	chr12:32342754-32342993	chr11:18144180-18144285
chr9:2708364-2708559	chr12:32444020-32444302	chr11:18328085-18328206
chr9:30720791-30721025	chr12:32451597-32452158	chr11:18420131-18420329
chr9:30923123-30923553	chr12:32455291-32455615	chr11:18447405-18447543
chr9:30941518-30941634	chr12:32463171-32463469	chr11:18466062-18466341
chr9:31205586-31205764	chr12:32470926-32471332	chr11:18477964-18478101
chr9:31273614-31273741	chr12:32479216-32479584	chr11:18516524-18516783
chr9:31413009-31413188	chr12:32539848-32540033	chr11:20146317-20146538
chr9:3199377-3199658	chr12:32569782-32570201	chr11:20151219-20151382
chr9:3204234-3204355	chr12:32649397-32649827	chr11:20164741-20165054
chr9:32779154-32779270	chr12:32655081-32655510	chr11:20202825-20203125
chr9:32981805-32981911	chr12:32687500-32687811	chr11:20270075-20270276
chr9:3339976-3340111	chr12:32688044-32688349	chr11:20290249-20290383
chr9:3373558-3373703	chr12:32691230-32691449	chr11:20293266-20293560
chr9:34355297-34355434	chr12:32714622-32714888	chr11:20309036-20309198
chr9:53213099-53213228	chr12:32722100-32722344	chr11:20344814-20345012
chr9:53232571-53232711	chr12:32736831-32737267	chr11:20351387-20351601
chr9:53241082-53241206	chr12:32743978-32744255	chr11:20361486-20361675
chr9:6652999-6653291	chr12:32781189-32781344	chr11:20392923-20393092
chr9:6654489-6654650	chr12:32808398-32808501	chr11:20445768-20445971
chr9:6891745-6891877	chr12:32836772-32836956	chr11:20456467-20456781
KN149716.1:1353-1481	chr12:32836774-32836956	chr11:20556260-20556419
KN149797.1:97356-97508	chr12:32843564-32843757	chr11:20567817-20567994
KN149882.1:1501-1580	chr12:32855476-32855735	chr11:20603868-20604115
KN150021.1:2417-2528	chr12:32855494-32855785	chr11:20632909-20633050
KN150150.1:4577-4674	chr12:32861467-32861591	chr11:20674208-20674340
KN150179.1:38883-38994	chr12:32870108-32870273	chr11:20740717-20740968
KN150426.1:2594-2713	chr12:32870113-32870272	chr11:20766901-20767034
chr10:11420606-11420974	chr12:32885388-32886057	chr11:20781570-20781696
chr10:11486739-11486928	chr12:32892049-32892332	chr11:20827024-20827141
chr10:11589102-11589373	chr12:32911817-32912087	chr11:21759671-21759841
chr10:11688709-11688889	chr12:32917592-32917822	chr11:22274316-22274518
chr10:12228126-12228254	chr12:32940884-32941295	chr1:12255850-12256008
chr10:12228191-12228388	chr12:32950789-32951046	chr11:22613550-22613676
chr10:14603755-14603864	chr12:32953628-32953847	chr11:25409379-25409532
chr10:14790749-14790916	chr12:32956629-32957049	chr11:25417437-25417534
chr10:14969721-14969865	chr12:32964131-32965067	chr11:25650528-25650663
chr10:14980615-14980723	chr12:33002657-33002898	chr11:25801183-25801365
chr10:1565785-1566008	chr12:33030319-33030591	chr11:25823773-25823893
chr10:1568683-1568822	chr12:33032499-33032728	chr11:26099677-26099779
chr10:16012885-16013039	chr12:33040897-33041091	chr11:27326531-27326634
chr10:16950278-16950696	chr12:33049401-33049550	chr11:27334340-27334508
chr10:16953957-16954460	chr12:33053061-33053304	chr11:2738768-2738921
chr10:17068782-17068949	chr12:33055947-33056199	chr11:27395593-27395713
chr10:17069053-17069262	chr12:33063121-33063297	chr11:27428601-27428717
chr10:17449998-17450103	chr12:33070696-33071081	chr11:27456797-27456980
chr10:1746999-1747258	chr12:33072962-33073088	chr11:27475114-27475316
chr10:20917428-20917697	chr12:33073148-33073306	chr11:27567618-27567740
chr10:22059671-22059807	chr12:33076150-33076296	chr11:27582168-27582356
chr10:22077499-22077990	chr12:33080791-33080917	chr11:27588804-27588923
chr10:28202687-28202880	chr12:33083885-33084038	chr11:27599555-27599691
chr10:28245275-28245374	chr12:33096148-33096360	chr11:27601223-27601377
chr10:29411739-29411893	chr12:33101727-33101917	chr11:27606092-27606333
chr10:29478152-29478322	chr12:33110028-33110158	chr11:27632628-27632886
chr10:29866661-29867367	chr12:33114675-33114879	chr11:27668804-27668895
chr10:29908534-29909107	chr12:33117161-33117382	chr11:27673996-27674109
chr10:29929521-29930016	chr12:3312233-3312433	chr11:28340538-28340657
chr10:31167427-31167733	chr12:33141966-33142234	chr11:28341437-28341614
chr10:31173257-31173421	chr12:33147184-33147364	chr11:28411288-28411590
chr10:31237055-31237219	chr12:33174947-33175288	chr11:29291224-29291394
chr10:31563194-31563343	chr12:33175497-33175665	chr11:30711514-30711668
chr10:3260973-3261076	chr12:33191387-33191621	chr11:30712177-30712493
chr10:33015273-33015396	chr12:33191889-33192156	chr11:30971746-30971883
chr10:33156509-33156626	chr12:33211924-33212169	chr11:32964302-32964431
chr10:34316340-34316520	chr12:33214649-33215052	chr11:34730387-34730552
chr10:3481393-3481512	chr12:33229106-33229472	chr11:34738434-34738590
chr10:3503972-3504093	chr12:33236263-33236493	chr11:34852775-34852908
chr10:3506756-3506998	chr12:33251935-33252289	chr11:3544285-3544424
chr10:36027390-36027842	chr12:33252943-33253168	chr11:35762128-35762237
chr10:37131796-37132050	chr12:34463645-34463762	chr11:35849162-35849281
chr10:3729740-3729853	chr12:34473517-34473791	chr11:36026628-36026759
chr10:37398704-37398879	chr12:34579952-34580247	chr11:36033511-36033617
chr10:37398713-37398830	chr12:34608012-34608168	chr11:3663795-3663944
chr10:37746453-37746560	chr12:34657961-34658091	chr11:3700157-3700335
chr10:37801607-37801826	chr12:34703678-34703867	chr11:37744754-37744917
chr10:37831462-37831648	chr12:34716096-34716293	chr11:3796555-3796692
chr10:38063311-38063552	chr12:34748705-34748846	chr11:40160366-40160463
chr10:38117875-38118232	chr12:34762869-34763294	chr11:40534712-40534839
chr10:38118233-38118352	chr12:3478101-3478248	chr11:41256010-41256216
chr10:38132262-38132439	chr12:34887484-34887626	chr11:41256015-41256220
chr10:38277146-38277270	chr12:34896718-34896956	chr11:41256224-41256374
chr10:38285279-38285426	chr12:35910941-35911073	chr11:41412228-41412401
chr10:38788201-38788412	chr12:3597453-3597565	chr11:41425680-41426008
chr10:4040258-4040562	chr12:36138833-36138989	chr11:41429494-41429650
chr10:41085834-41085945	chr12:36248667-36248813	chr11:41435359-41435733
chr10:4172926-4173198	chr12:36313339-36313529	chr11:41437066-41437193
chr10:4201246-4201378	chr12:36363379-36363547	chr11:41437569-41437688
chr10:4202412-4202627	chr12:36373300-36373479	chr11:41980604-41980775
chr10:4206978-4207197	chr12:36373543-36373632	chr11:42024017-42024140
chr10:4212996-4213302	chr12:36537923-36538036	chr11:43848730-43848929
chr10:4220438-4220555	chr12:36738107-36738220	chr11:43908180-43908460
chr10:4222860-4223048	chr12:36744407-36744532	chr11:44407841-44408021
chr10:44228879-44229032	chr12:36751579-36751886	chr11:44706718-44706865
chr10:44387494-44387598	chr12:36756531-36756865	chr11:44948974-44949118
chr10:44402584-44402717	chr12:36869340-36869551	chr11:45304175-45304272
chr10:44405008-44405154	chr12:36883642-36883814	chr11:45315625-45315744
chr10:44405209-44405442	chr12:36938488-36938813	chr1:14569169-14569277
chr10:4918485-4918621	chr12:38268222-38268344	chr1:14602830-14602927
chr10:58233-58601	chr12:38331008-38331110	chr1:14602830-14602928
chr10:595492-595797	chr12:38508714-38508848	chr1:14632740-14632835
chr10:6987154-6987271	chr12:40111043-40111194	chr11:4688785-4688987
chr10:6987316-6987537	chr12:43103202-43103376	chr1:14754315-14754438
chr10:727055-727155	chr12:45559681-45559932	chr1:16778294-16778454
chr10:7980655-7980874	chr12:45699346-45699488	chr1:16911889-16911980
chr11:16308168-16308257	chr12:45741217-45741322	chr1:16912008-16912122
chr11:16348212-16348344	chr12:45752601-45752994	chr11:7056799-7056929
chr11:16348502-16348778	chr12:45780960-45781060	chr11:7432323-7432533
chr11:16502993-16503115	chr12:45813592-45813917	chr11:7450498-7450629
chr11:16769136-16769314	chr12:45840180-45840343	chr11:7459728-7459853
chr11:16784653-16784972	chr12:45849584-45849691	chr11:7472691-7472900
chr11:16791864-16792039	chr12:45860588-45860697	chr11:7481904-7482013
chr11:17188770-17188882	chr12:45905973-45906075	chr11:7495622-7495856
chr11:18148517-18148640	chr12:45916521-45916685	chr11:7571777-7571966
chr11:18468572-18468725	chr12:45930156-45930446	chr11:7588268-7588378
chr11:18702852-18703015	chr12:45976058-45976456	chr11:7628586-7628770
chr11:20096855-20097057	chr12:45991222-45991502	chr11:7652959-7653094
chr1:12088239-12088527	chr12:45997243-45997529	chr11:7696771-7696955
chr11:22006940-22007098	chr12:46070237-46070431	chr11:7703704-7703819
chr11:25296989-25297138	chr12:46070242-46070431	chr11:7724266-7724456
chr11:27453018-27453122	chr12:491512-491698	chr11:7844638-7844828
chr11:27458457-27458756	chr12:5737120-5737317	chr11:7855066-7855170
chr11:27463513-27463784	chr12:5762232-5762444	chr11:7928261-7928469
chr11:27550838-27551017	chr12:5803778-5803990	chr11:7944269-7944362
chr11:27554796-27555156	chr12:5806706-5807147	chr11:8078734-8078964
chr11:27585985-27586137	chr12:5817162-5817432	chr1:18283297-18283416
chr11:27609286-27609573	chr12:5876655-5876890	chr1:18298411-18298557
chr11:27632310-27632446	chr12:5895293-5895464	chr1:18835738-18835855
chr11:30758707-30758865	chr12:5923603-5923825	chr1:19113415-19113535
chr11:31205053-31205189	chr1:2626083-2626202	chr11:963285-963478
chr11:39869950-39870125	chr1:26283244-26283345	chr11:9671627-9671813
chr11:40203892-40203989	chr1:26287826-26287995	chr1:20037335-20037485
chr11:43132524-43132621	chr1:26292080-26292228	chr12:10430313-10430420
chr11:43803515-43803631	chr1:26721249-26721393	chr12:10702395-10702514
chr11:43808086-43808249	chr1:26731814-26731965	chr12:11313841-11313952
chr11:43853606-43853874	chr1:26825140-26825248	chr12:11314410-11314579
chr11:43938239-43938364	chr1:26829487-26829598	chr12:11314644-11314752
chr11:43986369-43986477	chr1:26837612-26837805	chr12:12461287-12461428
chr11:45335597-45335841	chr1:26894447-26894662	chr12:1361035-1361166
chr11:45335654-45335745	chr1:26915082-26915223	chr12:13715115-13715212
chr11:682200-682311	chr1:26948347-26948507	chr12:13733165-13733264
chr1:16912180-16912440	chr1:26989083-26989364	chr12:14171889-14172009
chr1:16912289-16912410	chr1:27011648-27011952	chr12:14489466-14489609
chr1:16912536-16912689	chr1:27094137-27094272	chr12:14489491-14489602
chr11:7459346-7459632	chr1:27109123-27109231	chr12:14490220-14490354
chr11:7565162-7565416	chr1:27134136-27134258	chr1:21615888-21615980
chr11:7650861-7651028	chr1:27140976-27141091	chr12:16590521-16590648
chr11:7707758-7707869	chr1:27140979-27141099	chr12:16630093-16630195
chr11:7772132-7772284	chr1:27150428-27150661	chr12:16630207-16630316
chr1:18936945-18937107	chr1:27207064-27207298	chr12:16639705-16639873
chr1:20032241-20032341	chr1:27284635-27284889	chr12:16639708-16639867
chr12:1301188-1301297	chr1:27420714-27420861	chr12:16640801-16640997
chr1:21337439-21337675	chr1:28363850-28363959	chr12:16640814-16640915
chr1:21341436-21341576	chr12:8898504-8898710	chr12:16641257-16641356
chr12:14922956-14923091	chr12:8912938-8913087	chr12:16642088-16642276
chr1:21783303-21783431	chr12:9053536-9053914	chr12:16643871-16643971
chr12:18053865-18054077	chr1:29157828-29157931	chr12:16643919-16644233
chr1:21825430-21825619	chr1:3042497-3042594	chr12:16644577-16644749
chr12:18357649-18357766	chr13:11818625-11818764	chr12:16649782-16650164
chr12:18366392-18366925	chr13:11995941-11996020	chr1:21665906-21666000
chr12:18944748-18944850	chr13:11996262-11996470	chr12:16737414-16737516
chr1:2200938-2201064	chr13:12036869-12037004	chr12:16737528-16737647
chr12:21779372-21779466	chr13:12108790-12108922	chr12:16756736-16756838
chr12:23249555-23249672	chr13:12112475-12112652	chr12:16756850-16756969
chr12:23423550-23423673	chr13:12112619-12112723	chr12:16794747-16794980
chr12:23426423-23426601	chr13:12112622-12112714	chr12:16794748-16795359
chr12:24448307-24448414	chr13:1257050-1257158	chr12:16794802-16794951
chr12:24516484-24516588	chr1:3127938-3128121	chr12:16801407-16801553
chr12:2503455-2503598	chr13:1319139-1319452	chr12:16801407-16801557
chr12:25180731-25180858	chr13:1328588-1328955	chr12:16801407-16801580
chr12:25537763-25537990	chr13:1332280-1332396	chr12:16801427-16801553
chr12:25564661-25564763	chr13:13405047-13405177	chr12:16801810-16801913
chr12:25572335-25572444	chr13:13634185-13634558	chr12:16802030-16802157
chr12:25572336-25572460	chr13:13740400-13740570	chr12:16802033-16802142
chr12:25575764-25575851	chr13:13955160-13955296	chr12:16802733-16802845
chr12:25589524-25589629	chr13:1559566-1559692	chr12:16802740-16802845
chr12:25986518-25986772	chr13:1561500-1561660	chr12:16802749-16802860
chr12:25991406-25991555	chr13:1562101-1562356	chr12:16911941-16912043
chr12:26904148-26904265	chr13:1567644-1567815	chr12:16917363-16917479
chr12:26912706-26912934	chr13:1567964-1568258	chr12:16936701-16936820
chr12:27124046-27124340	chr13:1571902-1572068	chr12:17089488-17089660
chr12:27126936-27127139	chr13:15980204-15980347	chr1:21716210-21716361
chr12:27143867-27144103	chr13:15994653-15994768	chr12:17375901-17376044
chr12:27162617-27162833	chr13:1616313-1616640	chr1:21750406-21750720
chr12:27461959-27462225	chr13:16255723-16255914	chr12:17553915-17554121
chr12:27496763-27497024	chr13:16258376-16258593	chr12:17719098-17719274
chr12:28006332-28006477	chr13:16606770-16606943	chr1:21792677-21792780
chr12:28053511-28053709	chr13:16724109-16724332	chr12:17978463-17978585
chr12:28056608-28056851	chr13:16765552-16765706	chr12:18014213-18014313
chr12:29169590-29169761	chr13:16766803-16767001	chr12:18045322-18045522
chr12:294506-294685	chr13:16811454-16811780	chr12:18074815-18074991
chr12:29646362-29646476	chr13:16814275-16814393	chr12:18075377-18075547
chr12:29646683-29646791	chr13:16824011-16824210	chr12:18151523-18151711
chr12:29647048-29647253	chr13:16827389-16827911	chr1:21817384-21817602
chr12:30857171-30857412	chr13:16842198-16842338	chr12:18258598-18258773
chr12:30907480-30907749	chr13:16865469-16865644	chr12:18298035-18298251
chr12:30915217-30915401	chr13:16872052-16872503	chr12:18369059-18369208
chr12:30948897-30949063	chr13:16872557-16872780	chr12:19254830-19254958
chr12:30997564-30998215	chr13:16882211-16882446	chr12:19262467-19262625
chr12:31011239-31011375	chr13:16886766-16886888	chr12:19340240-19340353
chr12:31013417-31013651	chr13:16888318-16888482	chr12:19498185-19498280
chr12:31013847-31014216	chr13:16897010-16897288	chr12:19498326-19498423
chr12:31015067-31015239	chr13:16959163-16959485	chr12:19501629-19501798
chr12:31016028-31016234	chr13:16974930-16975128	chr12:20816100-20816286
chr12:31017646-31017862	chr13:16978624-16978979	chr12:20840374-20840587
chr12:31018411-31019054	chr13:16993539-16993881	chr12:20876114-20876373
chr12:31019102-31019454	chr13:16994947-16995044	chr12:20965168-20965272
chr12:31019558-31019906	chr13:16996897-16997307	chr12:20977068-20977271
chr12:31021341-31021967	chr13:17006225-17006445	chr12:21021628-21021754
chr12:31051677-31051865	chr13:17017033-17017329	chr12:21187990-21188323
chr12:31062930-31063032	chr13:17022646-17022825	chr12:21224346-21224590
chr12:31075883-31076097	chr13:17038508-17038821	chr12:21296125-21296243
chr12:31080906-31081175	chr13:17039507-17039768	chr12:21941789-21941938
chr12:31085251-31085538	chr13:17039847-17039963	chr12:21941797-21941930
chr12:31090681-31091029	chr13:17046099-17046473	chr12:22295290-22295451
chr12:31098333-31098624	chr13:17050428-17050802	chr12:22295475-22295599
chr12:31099251-31099476	chr13:17092096-17092547	chr12:22301189-22301357
chr12:31114982-31115509	chr13:17099946-17100401	chr12:22306800-22306906
chr12:31146883-31147054	chr13:17120626-17120882	chr12:22342920-22343057
chr12:31147115-31147264	chr13:17125502-17125814	chr12:2253290-2253424
chr12:31154361-31154576	chr13:17139202-17139510	chr12:2253429-2253558
chr12:31154728-31155080	chr13:17147600-17147785	chr12:22538386-22538555
chr12:31155421-31155607	chr13:17152614-17152931	chr12:22542203-22542306
chr12:31181460-31181574	chr13:17185011-17185251	chr12:22542203-22542323
chr12:31192459-31192679	chr13:17226388-17226534	chr12:22951317-22951410
chr12:31197624-31197885	chr13:17226573-17226747	chr12:22972448-22972632
chr12:31202039-31202240	chr13:17244712-17244968	chr12:23003374-23003556
chr12:31239610-31239822	chr13:17247322-17247444	chr12:23017262-23017370
chr12:31239872-31239984	chr13:17247603-17247836	chr12:23020029-23020254
chr12:31239986-31240101	chr13:17250695-17251255	chr12:23029755-23029908
chr12:31268674-31268821	chr13:17254089-17254315	chr12:23033475-23033713
chr12:31271948-31272315	chr13:17259906-17260213	chr12:23043133-23043267
chr12:31272346-31272568	chr13:17263200-17263477	chr12:23049532-23049756
chr12:31297330-31297591	chr13:17273370-17273749	chr12:23200785-23200952
chr12:31326305-31326396	chr13:17274473-17274709	chr12:23204007-23204140
chr12:31326462-31326887	chr13:17278142-17278460	chr12:23220458-23220686
chr12:31328797-31328973	chr13:17303606-17303970	chr12:23229274-23229422
chr12:31329033-31329252	chr13:17344307-17344837	chr12:23283505-23283741
chr12:31336478-31336797	chr13:17347276-17347639	chr12:23289942-23290093
chr12:31342840-31343133	chr13:17354094-17354264	chr12:23429175-23429363
chr12:31347936-31348184	chr13:17356373-17356546	chr12:23478590-23478767
chr12:31348306-31348660	chr13:17356908-17357297	chr12:24782082-24782187
chr12:31400666-31400851	chr13:17383820-17384043	chr12:24907158-24907262
chr12:31436571-31436686	chr13:17405215-17405520	chr12:2587073-2587239
chr12:32115280-32115497	chr13:17411779-17412222	chr12:26728208-26728495
chr12:32246134-32246609	chr13:17424878-17425173	chr12:26729283-26729498
chr12:32308901-32309513	chr13:17441510-17441930	chr12:26729500-26729646
chr12:32413011-32413170	chr13:17477207-17477513	chr12:26844108-26844254
chr12:32482513-32483069	chr13:17519102-17519652	chr12:26865096-26865442
chr12:32489716-32489855	chr13:17520297-17520508	chr12:26865791-26865903
chr12:32641136-32641366	chr13:17554006-17554554	chr12:26909167-26909543
chr12:32823304-32823471	chr13:17563236-17563672	chr12:27000250-27000401
chr12:32914411-32914589	chr13:17565863-17566224	chr12:27016128-27016371
chr12:32928293-32928512	chr13:17579823-17580119	chr12:27067423-27067564
chr12:33109168-33109392	chr13:17588099-17588575	chr12:27152036-27152518
chr12:33123244-33123420	chr13:17593633-17593786	chr12:27164454-27164634
chr12:33156136-33156385	chr13:17608842-17609143	chr12:27169427-27169613
chr12:33192238-33192509	chr13:17617769-17618106	chr12:27176136-27176299
chr12:33220637-33220764	chr13:17618140-17618239	chr12:27179860-27180234
chr12:33220921-33221127	chr13:17638160-17638295	chr12:27191642-27192013
chr12:33716670-33716794	chr13:17638775-17638962	chr12:27196679-27196796
chr12:34716834-34717246	chr13:17638963-17639202	chr12:27197011-27197257
chr12:34718836-34719062	chr13:17650669-17651004	chr12:27308389-27308591
chr12:34722413-34722636	chr13:18411682-18411823	chr12:27322800-27323187
chr12:34988227-34988437	chr13:18720859-18721133	chr12:27338112-27338361
chr12:35023141-35023327	chr13:1875796-1875907	chr12:27341593-27341781
chr12:3586396-3586624	chr13:1910632-1910739	chr12:27347128-27347284
chr12:3589667-3589830	chr13:1969692-1969879	chr12:27357506-27357725
chr12:3616393-3616552	chr13:2241482-2241628	chr12:27358349-27358488
chr12:3621612-3621759	chr13:24609398-24609948	chr12:27409972-27410167
chr12:3634543-3634716	chr13:24610206-24610644	chr12:27417033-27417292
chr12:3639437-3639635	chr13:24627750-24628248	chr12:27439830-27439933
chr12:3649160-3649282	chr13:24646630-24647182	chr12:27458040-27458225
chr12:36804263-36804421	chr13:24650452-24650620	chr12:27464446-27464727
chr12:40003137-40003392	chr13:24657141-24657416	chr12:27466010-27466134
chr12:40237474-40237611	chr13:24930223-24930465	chr12:27470846-27470952
chr12:41318638-41318866	chr13:25021495-25021790	chr12:27473350-27473563
chr12:41469123-41469232	chr13:25074063-25074342	chr12:27496551-27496740
chr12:42493610-42493748	chr13:25096995-25097289	chr12:27519920-27520073
chr12:42496292-42496588	chr13:25173870-25174079	chr12:27521354-27521574
chr12:42560688-42560820	chr13:25216560-25216849	chr12:27526728-27526975
chr12:43321417-43321861	chr13:25487513-25487654	chr12:27526988-27527450
chr12:45745570-45745781	chr13:25652257-25652587	chr12:27530161-27530433
chr12:45745598-45745763	chr13:25672135-25672408	chr12:27545785-27546040
chr12:45761939-45762282	chr13:25684323-25684492	chr12:27546237-27546587
chr12:45766147-45766402	chr13:25863567-25863676	chr12:27547829-27547913
chr12:45769497-45769636	chr13:25910935-25911062	chr12:27552190-27552409
chr12:45772513-45772620	chr13:25917083-25917289	chr12:27553088-27553388
chr12:45777272-45777447	chr13:25919249-25919568	chr12:27563547-27563843
chr12:45786568-45786757	chr13:25921747-25921947	chr12:27684205-27684372
chr12:45819402-45819649	chr13:25965748-25965903	chr12:27749539-27749811
chr12:45830351-45830674	chr13:25985519-25985789	chr12:27931940-27932095
chr12:45835179-45835349	chr13:26024945-26025154	chr12:28070355-28070497
chr12:45843679-45843777	chr13:26025217-26025462	chr12:28073582-28073817
chr12:45860751-45860992	chr13:26034350-26034815	chr12:28466857-28467063
chr12:45862997-45863216	chr13:26038214-26038536	chr12:28516422-28516585
chr12:45878004-45878127	chr13:26069906-26070157	chr12:28533770-28533921
chr12:45879517-45879627	chr13:26098889-26099212	chr12:28589844-28589940
chr12:45895535-45895838	chr13:26110152-26110477	chr12:28696726-28696828
chr12:45902901-45903044	chr13:26127513-26127647	chr12:28726719-28726928
chr12:45908790-45908953	chr13:26127938-26128165	chr12:28730191-28730554
chr12:45912351-45912757	chr13:26140143-26140444	chr12:28755338-28755451
chr12:45928206-45928344	chr13:26202845-26203128	chr12:28936867-28936990
chr12:45939633-45939755	chr13:26206400-26206708	chr12:29308595-29308848
chr12:45944023-45944197	chr13:26217429-26217665	chr12:29356149-29356289
chr12:45944223-45944342	chr13:26231573-26231673	chr12:29362752-29362926
chr12:45946417-45946556	chr13:26245106-26245359	chr12:29378373-29378578
chr12:45972140-45972274	chr13:26257834-26258187	chr12:29391544-29391673
chr12:45982257-45982591	chr13:26281116-26281236	chr12:29394945-29395077
chr12:45985104-45985291	chr13:26305269-26305457	chr12:29412201-29412373
chr12:45985304-45985470	chr13:26311673-26311879	chr12:29492307-29492551
chr12:45987449-45987620	chr13:26321219-26321532	chr12:29510556-29510696
chr12:45999912-46000242	chr13:26338553-26338784	chr12:29563898-29563992
chr12:46031917-46032123	chr13:26348924-26349072	chr12:29617955-29618071
chr12:4729844-4730028	chr13:26353094-26353580	chr12:29618072-29618253
chr12:47310040-47310151	chr13:26396734-26397080	chr12:29694110-29694454
chr12:47745130-47745283	chr13:26399121-26399252	chr12:29794791-29795008
chr12:49122625-49122743	chr13:26451925-26452322	chr12:29874465-29874582
chr12:49123348-49123522	chr13:26459156-26459983	chr12:29896439-29896831
chr12:49124038-49124210	chr13:26486249-26486651	chr12:29923206-29923465
chr12:49124415-49124596	chr13:26513888-26514278	chr12:29935970-29936121
chr12:49127272-49127467	chr13:26519450-26519587	chr12:30837527-30838112
chr12:49142295-49142515	chr13:26581912-26582154	chr12:30853667-30853833
chr12:5947210-5947362	chr13:26594206-26594414	chr12:30875103-30875304
chr1:26162242-26162488	chr13:26604398-26604793	chr12:30891682-30891790
chr1:26831726-26831841	chr13:26635124-26635330	chr12:30892216-30892460
chr1:26880655-26880804	chr13:26639476-26639924	chr12:30896049-30896165
chr1:26880973-26881118	chr13:26653241-26653603	chr12:30925596-30925776
chr1:26913561-26913960	chr13:26666741-26667152	chr12:30934343-30934612
chr1:26978695-26979009	chr13:26689701-26689968	chr12:30949533-30949744
chr1:26979270-26979402	chr13:26689752-26689968	chr12:30966667-30966870
chr1:27001554-27002113	chr13:26693766-26694006	chr12:30983541-30983774
chr1:27025848-27025967	chr13:26696613-26697082	chr12:30988013-30988145
chr1:27062914-27063202	chr13:26699352-26699626	chr12:30988305-30988453
chr1:27110141-27110378	chr13:26699911-26700041	chr12:30993244-30993377
chr1:27151898-27151999	chr13:26772571-26773226	chr12:30996561-30996660
chr1:27191946-27192064	chr13:26775777-26775902	chr12:30997252-30997394
chr1:27192101-27192202	chr13:26775948-26776095	chr12:31010065-31010160
chr1:27194028-27194266	chr13:26783119-26783531	chr12:31012150-31012262
chr1:27284022-27284307	chr13:26797217-26797395	chr12:31016855-31017213
chr1:27594747-27594859	chr13:26819033-26819220	chr12:31017478-31017561
chr12:7640801-7640947	chr13:26847381-26847545	chr12:31025983-31026216
chr12:7641266-7641403	chr13:26876635-26876875	chr12:31029437-31029577
chr12:7647047-7647185	chr1:32700211-32700344	chr12:31036982-31037078
chr1:27648212-27648450	chr1:32701718-32701906	chr12:31040862-31041079
chr12:7650434-7650583	chr1:32749979-32750236	chr12:31043169-31043467
chr12:7657063-7657385	chr1:32760282-32760378	chr12:31046227-31046432
chr12:7658271-7658713	chr13:27705949-27706385	chr12:31062724-31062814
chr12:7658763-7658959	chr13:28338050-28338290	chr12:31073892-31074100
chr12:7658982-7659682	chr13:28370047-28370324	chr12:31079331-31079508
chr12:7659683-7660131	chr13:28382507-28382977	chr12:31081662-31081819
chr12:7660960-7662233	chr13:28487060-28487459	chr12:31081670-31081824
chr12:7662294-7663738	chr13:28506266-28506598	chr12:31087613-31087979
chr12:7663839-7664379	chr1:32851966-32852276	chr12:31088301-31088466
chr12:7667879-7668051	chr13:28532169-28532409	chr12:31091188-31091365
chr12:7680862-7681063	chr13:28545017-28545210	chr12:31093137-31093535
chr12:7692653-7692819	chr13:28556295-28556895	chr12:31094597-31094872
chr12:7790189-7790350	chr13:28558691-28558949	chr12:31099625-31099762
chr1:27793773-27794019	chr13:28574099-28574586	chr12:31105340-31105547
chr1:27803802-27803972	chr1:32857424-32857543	chr12:31107266-31107448
chr12:8111853-8112094	chr13:28626297-28626454	chr12:31129401-31129668
chr12:8469111-8469330	chr13:28863800-28863967	chr12:31147498-31147632
chr12:8550125-8550226	chr13:28888228-28888429	chr12:31206992-31207223
chr12:8550243-8550580	chr13:28891577-28891732	chr12:31210913-31211078
chr12:8804369-8804612	chr13:28920358-28920643	chr12:31216796-31217073
chr12:9036447-9036772	chr13:28923162-28923386	chr12:31226287-31226453
chr12:9060120-9060924	chr1:32929671-32929969	chr12:31254683-31254801
chr1:29725053-29725198	chr13:29306639-29306831	chr12:31262754-31263018
chr1:30658063-30658215	chr13:29318615-29318870	chr12:31265328-31265633
chr1:30689357-30689714	chr13:29361422-29361574	chr12:31271231-31271452
chr13:10279124-10279264	chr13:29485052-29485286	chr12:31275316-31275719
chr13:10315192-10315338	chr13:29485099-29485280	chr12:31277823-31278078
chr13:10315398-10315522	chr13:29514523-29514814	chr12:31289216-31289420
chr13:10319232-10319483	chr13:29546496-29546839	chr12:31302308-31302446
chr13:10319621-10319731	chr13:29556402-29556545	chr12:31305094-31305322
chr13:10339583-10339879	chr13:29559798-29560068	chr12:31321926-31322122
chr13:10357008-10357111	chr13:29567963-29568184	chr12:31327077-31327348
chr13:10414500-10414739	chr13:29571162-29571650	chr12:31330480-31330796
chr13:11387876-11387997	chr13:29583665-29583960	chr12:31339032-31339258
chr13:11998822-11999072	chr13:29586796-29586970	chr12:31339290-31339377
chr13:1244188-1244487	chr13:29588806-29589021	chr12:31347637-31347735
chr13:1252731-1253011	chr13:29591999-29592191	chr12:31353929-31354196
chr13:1253048-1253313	chr13:29592756-29592930	chr12:31356645-31356883
chr13:1256811-1257024	chr13:29592799-29592922	chr12:31361391-31361773
chr13:1271323-1271553	chr13:29596064-29596335	chr12:31395080-31395195
chr13:1276511-1276660	chr13:29613107-29613319	chr12:31402852-31403017
chr13:1285611-1285732	chr13:29620020-29620240	chr12:31417270-31417441
chr13:1292100-1292361	chr13:29629280-29629761	chr12:31484678-31484897
chr13:1295330-1295954	chr13:29633153-29633689	chr12:31661745-31661845
chr13:1312627-1312860	chr13:29635866-29636233	chr12:31827506-31827672
chr13:1322455-1322887	chr13:29641468-29641873	chr12:31930252-31930518
chr1:31531499-31531670	chr13:29641492-29641760	chr12:32339572-32339781
chr13:1560753-1561348	chr13:29642707-29643004	chr12:32374279-32374391
chr13:1573496-1573619	chr13:29648009-29648209	chr12:32494575-32494804
chr13:1575159-1575276	chr13:29649969-29650345	chr12:32508560-32508719
chr13:15951564-15951741	chr13:29656132-29656401	chr12:32553136-32553443
chr13:15967550-15967865	chr13:29661286-29661856	chr12:32568272-32568555
chr13:15967555-15967865	chr13:29673070-29673392	chr12:32629071-32629219
chr13:15972391-15972628	chr13:29677665-29677900	chr12:32690749-32691157
chr13:15986929-15987368	chr13:29694781-29695201	chr12:32717468-32717610
chr13:15988803-15989162	chr13:29700505-29700786	chr12:32762395-32762625
chr13:16004775-16005059	chr13:29711139-29711431	chr12:32786016-32786287
chr13:1617319-1617498	chr13:29715741-29715959	chr12:32793642-32793877
chr13:16453864-16453997	chr13:29716129-29716322	chr12:32862053-32862259
chr13:16766137-16766386	chr13:29716693-29716872	chr12:32862058-32862283
chr13:16767168-16767375	chr13:29726828-29727095	chr12:32943978-32944286
chr13:16814865-16815075	chr13:29754303-29754571	chr12:32946845-32947129
chr13:16823488-16823615	chr13:29760365-29760532	chr12:32953250-32953577
chr13:16825929-16826350	chr13:29763688-29763814	chr12:32993414-32993627
chr13:16830774-16831160	chr13:29772209-29772434	chr12:33015027-33015371
chr13:16834308-16834704	chr13:29781010-29781257	chr12:33015541-33015836
chr13:16842597-16843068	chr13:29782025-29782167	chr12:33057833-33057978
chr13:16844799-16845109	chr13:29782351-29782455	chr12:33104608-33104824
chr13:16845154-16845480	chr13:29784059-29784262	chr12:33127637-33127859
chr13:16846864-16847161	chr13:29787011-29787103	chr12:33165899-33166138
chr13:16852223-16852543	chr13:29787170-29787298	chr12:33171900-33172030
chr13:16855713-16855937	chr13:29787545-29787732	chr12:33277729-33277916
chr13:16862937-16863387	chr13:29790227-29790559	chr12:3422071-3422178
chr13:16869147-16869295	chr13:29790382-29790559	chr12:34358333-34358630
chr13:16869347-16869513	chr13:29793265-29793485	chr12:34459603-34459787
chr13:16888932-16889141	chr13:29793641-29793916	chr12:34489470-34489654
chr13:16892861-16893205	chr13:29799833-29800064	chr12:34557977-34558100
chr13:16897686-16898031	chr13:29800106-29800218	chr12:34619313-34619445
chr13:16898065-16898166	chr13:29800467-29800828	chr12:34646229-34646413
chr13:16908200-16908773	chr13:29809351-29809485	chr12:34667533-34667794
chr13:16909254-16909537	chr13:29815589-29815775	chr12:34704729-34704940
chr13:16918059-16918291	chr13:29815780-29815990	chr12:34710072-34710178
chr13:16928414-16928617	chr13:29819688-29819876	chr12:34745371-34745476
chr13:16928618-16928789	chr13:29825035-29825267	chr12:34762525-34762730
chr13:16935318-16935430	chr13:29842970-29843497	chr12:35137237-35137433
chr13:16935443-16935596	chr13:29843157-29843311	chr12:3560324-3560431
chr13:16938707-16939134	chr13:29846803-29847526	chr12:35644480-35644593
chr13:16947073-16947505	chr13:29846929-29847089	chr12:3567713-3567821
chr13:16955150-16955528	chr13:29859149-29859493	chr1:2358064-2358166
chr13:16990934-16991360	chr13:29866669-29866998	chr12:35898153-35898309
chr13:16994219-16994389	chr13:29869851-29870101	chr12:35908793-35908908
chr13:16995085-16995250	chr13:29870214-29870480	chr12:35913852-35913966
chr13:17002015-17002961	chr13:29870686-29871079	chr12:36302719-36302841
chr13:17006551-17007023	chr13:29883577-29883796	chr12:36310630-36310716
chr13:17012963-17013417	chr13:29884093-29884244	chr12:36313202-36313303
chr13:17028237-17028504	chr13:29884259-29884653	chr12:36320392-36320497
chr13:17034957-17035225	chr13:29884266-29884373	chr12:36322737-36322862
chr13:17038070-17038379	chr13:29889082-29889252	chr12:36323324-36323446
chr13:17056085-17056328	chr13:29902455-29902657	chr12:36327668-36327831
chr13:17093173-17093647	chr13:29902678-29903088	chr12:36333095-36333221
chr13:17113094-17113414	chr13:29906325-29906678	chr12:36348968-36349146
chr13:17117281-17117501	chr13:29906383-29906509	chr12:36374033-36374177
chr13:17128557-17128964	chr1:32992886-32993082	chr12:36553697-36553922
chr13:17129747-17130215	chr13:29997094-29997748	chr12:36587647-36587968
chr13:17131350-17131600	chr13:30240399-30240676	chr12:36612242-36612428
chr13:17134254-17134352	chr13:30244464-30244582	chr12:36652192-36652399
chr13:17141774-17142052	chr13:30312745-30312897	chr12:36652444-36652555
chr13:17144171-17144634	chr13:30386384-30386555	chr12:36687509-36687609
chr13:17144219-17144579	chr13:30401857-30402012	chr12:36734301-36734505
chr13:17148003-17148263	chr13:30407383-30407508	chr12:36746573-36746739
chr13:17148076-17148186	chr13:30462979-30463279	chr12:36773459-36773658
chr13:17155156-17155422	chr13:30487609-30487744	chr12:36788304-36788450
chr13:17155512-17155759	chr13:30532978-30533083	chr12:36820592-36820703
chr13:17163910-17164199	chr13:30546200-30546592	chr12:36878861-36879029
chr13:17177718-17178090	chr13:30596410-30596760	chr12:36881408-36881530
chr13:17177852-17177956	chr13:30601522-30602029	chr12:36884074-36884192
chr13:17178118-17178495	chr13:30622023-30622238	chr12:36916305-36916518
chr13:17181929-17182284	chr13:30624480-30624577	chr12:36921557-36921697
chr13:17182317-17182794	chr1:33072365-33072679	chr12:36931328-36931484
chr13:17188339-17188633	chr13:30809464-30809653	chr12:36937815-36937946
chr13:17190185-17190473	chr13:30879240-30879826	chr12:36980808-36980976
chr13:17194308-17194573	chr13:30966747-30966905	chr12:36996339-36996514
chr13:17194574-17194805	chr13:31012869-31013016	chr12:37025286-37025439
chr13:17199286-17199838	chr13:31018045-31018349	chr12:3759231-3759358
chr13:17204940-17205132	chr13:31253294-31253837	chr12:3759418-3759584
chr13:17209105-17210026	chr13:31259650-31259974	chr12:3783040-3783142
chr13:17212286-17212669	chr13:31304897-31305044	chr12:38137671-38137825
chr13:17219510-17220069	chr13:32074950-32075268	chr12:38429654-38429822
chr13:17226090-17226362	chr13:32146861-32147048	chr12:38429654-38429824
chr13:17228599-17228846	chr13:32202176-32202359	chr12:38754772-38754971
chr13:17234488-17234998	chr13:32239907-32240121	chr1:23879332-23879502
chr13:17238697-17238905	chr13:32301077-32301262	chr1:23879350-23879465
chr13:17238907-17239177	chr13:32310800-32310919	chr1:23879352-23879502
chr13:17239503-17239863	chr13:3263508-3263606	chr12:39066670-39066836
chr13:17259249-17259701	chr13:32718083-32718226	chr12:39173946-39174209
chr13:17262633-17263029	chr13:32805364-32805499	chr12:39205418-39205602
chr13:17268345-17268995	chr13:32805542-32805750	chr12:39237026-39237309
chr13:17274774-17275159	chr13:33732852-33733023	chr12:39261868-39262045
chr13:17277368-17277851	chr13:33749927-33750127	chr12:39269936-39270160
chr13:17285278-17285474	chr13:33806758-33807230	chr12:39294027-39294299
chr13:17294843-17295254	chr13:33860373-33860626	chr12:39434287-39434488
chr13:17306928-17307318	chr13:33904676-33904785	chr12:39483836-39484026
chr13:17307352-17307475	chr13:33942774-33942881	chr12:39534133-39534333
chr13:17309541-17309732	chr13:34009503-34009783	chr12:39561468-39561666
chr13:17318591-17318860	chr13:34075017-34075192	chr12:39568945-39569067
chr13:17322870-17323326	chr13:34122891-34123089	chr12:39669781-39669958
chr13:17330379-17330820	chr13:34169873-34170053	chr12:39676358-39676554
chr13:17358356-17358656	chr13:34250762-34251098	chr12:39681763-39682038
chr13:17358940-17359197	chr13:34264321-34264700	chr12:39689729-39689861
chr13:17367188-17367870	chr13:34278034-34278337	chr12:39698032-39698228
chr13:17369049-17369355	chr13:34344644-34344806	chr12:39751207-39751416
chr13:17369763-17370186	chr13:34417260-34417404	chr12:39774753-39774945
chr13:17379579-17379905	chr13:34488884-34489032	chr12:39824072-39824476
chr13:17380277-17381116	chr13:35137163-35137332	chr12:39845036-39845199
chr13:17387062-17387256	chr13:35153272-35153443	chr12:39987643-39988038
chr13:17387340-17387722	chr13:35206156-35206279	chr12:40074456-40074652
chr13:17391205-17391565	chr13:35206345-35206647	chr12:40219228-40219376
chr13:17393195-17393453	chr13:35239418-35239615	chr12:40219236-40219376
chr13:17393506-17393627	chr13:35276820-35276989	chr12:40224359-40224511
chr13:17393867-17394240	chr13:35284902-35285052	chr12:40264734-40264903
chr13:17398091-17398362	chr13:35302119-35302297	chr12:40273296-40273437
chr13:17408524-17408846	chr13:35346303-35346429	chr12:40282925-40283168
chr13:17410997-17411514	chr13:35994402-35994507	chr12:4028406-4028507
chr13:17414029-17414480	chr13:37198274-37198593	chr12:40330405-40330736
chr13:17417931-17418241	chr13:37218752-37218895	chr12:40395170-40395360
chr13:17423143-17423445	chr13:37220244-37220426	chr12:40760555-40760770
chr13:17424487-17424803	chr13:37221877-37222062	chr12:40795068-40795331
chr13:17447409-17448080	chr13:37231116-37231337	chr12:40801847-40802040
chr13:17448288-17449296	chr13:37535405-37535563	chr12:40966985-40967106
chr13:17453307-17454215	chr13:37979873-37980150	chr1:24099843-24099943
chr13:17460247-17460857	chr13:38545609-38545773	chr12:41018634-41018836
chr13:17465524-17465789	chr13:40128383-40128640	chr12:41086856-41087064
chr13:17466433-17466678	chr13:40166570-40166845	chr12:41158254-41158482
chr13:17466491-17466608	chr13:40173737-40173912	chr12:41257465-41257596
chr13:17467607-17467924	chr13:40242983-40243228	chr12:41300368-41300596
chr13:17476786-17477187	chr13:40243047-40243143	chr12:423914-424141
chr13:17515752-17516378	chr13:40324457-40324829	chr1:24373708-24373832
chr13:17518767-17519030	chr13:40380737-40381140	chr12:4404690-4404789
chr13:17519850-17520230	chr13:40539303-40539436	chr12:44198729-44198911
chr13:17523882-17524511	chr13:40618367-40618538	chr12:44872065-44872161
chr13:17524665-17525175	chr13:40621138-40621336	chr12:45788817-45789072
chr13:17530433-17531055	chr13:40631691-40631906	chr12:45927912-45928104
chr13:17541791-17542207	chr13:40638116-40638289	chr12:45959820-45960056
chr13:17542220-17542586	chr13:40759968-40760110	chr12:45979656-45979857
chr13:17559991-17560465	chr13:40816013-40816149	chr12:45994265-45994393
chr13:17569570-17570221	chr13:41059086-41059293	chr12:47374055-47374166
chr13:17620123-17620761	chr13:41127579-41128087	chr12:4857765-4857930
chr1:31771588-31771744	chr13:42358206-42358359	chr12:4864603-4864750
chr13:18260969-18261187	chr13:42402978-42403152	chr12:48916497-48916635
chr13:18410866-18410983	chr13:42474616-42474729	chr12:49122317-49122471
chr13:1908456-1908731	chr13:42477880-42478002	chr12:5372506-5372622
chr13:1959019-1959192	chr13:42771752-42771949	chr12:5650479-5650590
chr13:1973319-1973434	chr13:42854519-42854694	chr12:5749266-5749611
chr13:2227822-2227937	chr13:43533807-43533966	chr12:5765943-5766449
chr13:22750380-22750608	chr13:43675409-43675621	chr12:5811373-5811495
chr13:24583081-24583194	chr13:44070805-44070986	chr12:5838026-5838365
chr13:24618528-24618703	chr13:44240203-44240395	chr12:5841548-5841713
chr13:24650259-24650450	chr13:44581208-44581407	chr12:5865572-5865756
chr13:24650788-24651391	chr13:44640703-44640808	chr12:5865766-5865873
chr13:24651801-24652211	chr13:45390928-45391177	chr12:5867266-5867523
chr13:24652217-24652487	chr13:45428894-45429031	chr12:5879260-5879434
chr13:24661346-24661534	chr1:34624222-34624385	chr12:5904717-5904943
chr13:24885709-24886141	chr13:48543113-48543212	chr12:5916404-5916581
chr13:24908624-24908874	chr13:48994607-48994754	chr12:5968708-5968980
chr13:24910050-24910310	chr13:5100592-5100803	chr1:26211446-26211584
chr13:24942371-24942984	chr13:51587456-51587637	chr12:6232651-6232739
chr13:24962188-24962414	chr13:5162706-5162917	chr12:6232651-6232743
chr13:24962558-24962725	chr13:5180537-5180683	chr1:26269994-26270140
chr13:25048683-25048788	chr13:5184322-5184599	chr1:26399012-26399184
chr13:25162165-25162350	chr13:5191482-5191726	chr1:26399075-26399194
chr13:25477965-25478228	chr13:52103760-52103899	chr12:6536051-6536349
chr13:25478258-25478502	chr13:5210632-5210930	chr1:26722210-26722344
chr13:25684546-25684660	chr13:5240760-5240969	chr1:26829321-26829449
chr13:25759585-25760463	chr13:5291501-5291664	chr1:26844811-26844930
chr13:25855873-25855982	chr13:5295360-5295774	chr1:26845313-26845414
chr13:25870066-25870299	chr13:5297918-5298222	chr1:26921950-26922171
chr13:25870471-25870620	chr13:5349347-5349479	chr1:26922714-26922822
chr13:25872504-25872694	chr13:5354434-5354643	chr1:27022999-27023105
chr13:25872815-25872986	chr13:5372121-5372279	chr1:27030898-27031013
chr13:25877260-25877520	chr13:5378005-5378333	chr1:27039685-27039868
chr13:25877600-25877695	chr13:5468734-5468885	chr1:27093959-27094099
chr13:25895168-25895526	chr13:5472590-5472820	chr1:27098890-27099070
chr13:25914663-25914896	chr13:5501327-5501444	chr1:27136039-27136194
chr13:25992067-25992226	chr13:5509319-5509509	chr1:27149087-27149197
chr13:26049218-26049793	chr13:5520387-5520726	chr1:27194370-27194536
chr13:26072708-26073086	chr13:5520727-5520930	chr1:27417337-27417752
chr13:26078144-26078855	chr13:5523693-5523931	chr1:27419278-27419693
chr13:26079524-26079853	chr13:5532695-5532851	chr1:27419816-27420083
chr13:26087512-26087799	chr13:5535699-5535897	chr1:27420085-27420330
chr13:26087805-26088073	chr13:5536448-5536668	chr1:27420152-27420252
chr13:26140937-26141072	chr13:5541321-5541632	chr1:27420336-27420537
chr13:26157214-26157443	chr13:5542923-5543071	chr1:27420397-27420701
chr13:26160735-26161360	chr13:5548118-5548348	chr1:27420551-27420699
chr13:26163445-26163638	chr13:5562272-5562487	chr1:27420927-27421185
chr13:26174083-26174409	chr13:5562803-5563061	chr1:27421038-27421171
chr13:26176552-26176709	chr13:5591034-5591189	chr1:27594138-27594544
chr13:26176785-26176879	chr13:5602842-5603123	chr1:27629706-27629822
chr13:26181030-26181362	chr13:5616909-5617057	chr1:27798557-27798656
chr13:26183582-26183814	chr13:5627189-5627581	chr1:27798762-27798885
chr13:26195204-26195365	chr13:5656268-5656421	chr12:8248075-8248208
chr13:26214818-26215075	chr13:5666643-5666787	chr12:8500940-8501224
chr13:26230965-26231178	chr13:5667384-5667620	chr12:850458-850554
chr13:26242453-26242794	chr13:5670510-5670803	chr1:28604887-28605213
chr13:26265930-26266250	chr13:5708291-5708565	chr1:29157932-29158046
chr13:26275642-26275762	chr13:5726213-5726334	chr1:2926132-2926335
chr13:26297161-26297290	chr13:5769164-5769365	chr1:2926132-2926344
chr13:26311413-26311567	chr13:5813825-5814088	chr1:29393916-29394023
chr13:26318778-26319234	chr13:5852384-5852655	chr13:10113635-10113912
chr13:26356150-26356401	chr13:6013455-6013678	chr13:11638290-11638403
chr13:26356516-26356870	chr13:6080571-6080775	chr13:11809684-11809983
chr13:26371462-26371722	chr13:6178717-6179074	chr13:11998148-11998366
chr13:26371785-26371948	chr1:36430287-36430422	chr13:12108924-12109058
chr13:26390612-26391088	chr1:36477142-36477335	chr13:12109033-12109212
chr13:26402013-26402429	chr1:36493024-36493497	chr13:12109033-12109402
chr13:26417443-26417791	chr1:36501270-36501402	chr13:12109290-12109415
chr13:26443120-26443485	chr1:36507242-36507698	chr13:12109302-12109400
chr13:26446813-26446991	chr1:36524163-36524463	chr13:12110261-12110402
chr13:26451432-26451916	chr1:36528384-36528559	chr13:12488660-12488790
chr13:26479863-26480055	chr1:36665779-36666009	chr13:13243178-13243299
chr13:26492472-26492795	chr13:8473721-8473842	chr13:13262000-13262102
chr13:26505688-26505969	chr1:3903002-3903107	chr13:1332197-1332277
chr13:26516963-26517241	chr1:39179958-39180463	chr13:13367324-13367435
chr13:26525861-26526275	chr1:39243416-39243869	chr13:13381803-13381972
chr13:26533330-26533715	chr1:39484082-39484367	chr13:13618667-13618770
chr13:26544315-26544755	chr1:3969324-3969472	chr13:13773033-13773149
chr13:26564097-26564603	chr1:4029477-4029705	chr13:13926529-13926926
chr13:26570169-26570428	chr1:40390521-40390665	chr13:13945107-13945217
chr13:26573596-26573934	chr1:40450849-40451001	chr13:13964006-13964128
chr13:26579688-26580121	chr1:4052820-4052934	chr13:14182750-14183006
chr13:26609049-26609507	chr1:40834975-40835119	chr13:14183041-14183164
chr13:26630329-26630646	chr1:40859435-40859681	chr13:14236052-14236190
chr13:26636152-26636559	chr1:40864966-40865196	chr13:1444494-1444588
chr13:26639952-26640538	chr1:40869253-40869393	chr13:1500861-1501028
chr13:26648857-26649092	chr1:40877514-40877615	chr13:1509275-1509455
chr13:26676781-26676931	chr1:40906907-40907261	chr13:1509632-1509767
chr13:26681492-26681808	chr14:10711773-10711860	chr13:1553493-1553661
chr13:26683273-26683526	chr14:10719835-10720239	chr13:1557851-1557963
chr13:26686374-26686634	chr14:10770645-10770733	chr13:1570137-1570389
chr13:26686844-26687241	chr14:10784601-10785068	chr13:15885963-15886183
chr13:26694333-26694671	chr14:10785555-10785730	chr13:15891161-15891321
chr13:26787951-26788150	chr14:10872641-10872881	chr13:15893490-15893631
chr13:26790746-26791030	chr14:10890132-10890479	chr13:15947898-15948069
chr13:26792575-26792910	chr14:11160582-11160782	chr13:15974771-15974980
chr13:26799957-26800261	chr14:11162138-11162390	chr13:16000491-16000609
chr13:26803362-26803788	chr14:11195084-11195224	chr13:16000497-16000716
chr13:26812897-26813310	chr14:11216731-11216908	chr13:16005095-16005215
chr13:26815926-26816559	chr14:12635680-12635847	chr13:16040767-16041013
chr13:26823680-26823910	chr14:13025803-13025991	chr13:16103345-16103551
chr13:26835260-26835883	chr14:14445018-14445213	chr13:16107731-16108186
chr13:26843874-26844337	chr14:14445216-14445505	chr13:16174893-16175269
chr13:26846851-26847145	chr14:17072739-17072987	chr13:16177817-16178126
chr13:26874163-26874476	chr14:17076180-17076280	chr13:16352713-16352853
chr13:27665186-27665283	chr14:17078316-17078587	chr13:16526394-16526542
chr13:27791396-27791546	chr14:17092845-17092945	chr13:16568571-16568680
chr13:28301857-28302426	chr14:18647396-18647572	chr13:16568874-16569129
chr13:28302697-28302957	chr14:18697181-18697554	chr13:16608548-16608821
chr13:28334819-28334923	chr14:18887820-18888073	chr13:16631802-16631936
chr13:28334992-28335275	chr14:19294463-19294551	chr13:16766416-16766568
chr13:28386357-28386596	chr14:19822804-19822997	chr13:16823675-16823775
chr13:28393798-28394287	chr14:19822822-19822988	chr13:16825583-16825835
chr13:28401898-28402505	chr14:20469963-20470123	chr13:16836962-16837334
chr13:28438676-28439230	chr14:21295530-21295679	chr13:16858586-16858892
chr13:28448335-28448779	chr14:21295530-21295681	chr13:16876103-16876219
chr13:28497520-28497687	chr14:21325683-21325797	chr13:16886161-16886275
chr13:28505604-28506106	chr14:21336386-21336523	chr13:16886991-16887219
chr13:28510250-28510618	chr14:21336671-21336823	chr13:16905708-16905862
chr13:28523137-28523392	chr14:21486641-21486801	chr13:16952182-16952406
chr13:28531645-28531960	chr14:21534550-21534660	chr13:16959775-16960027
chr13:28539503-28539795	chr14:22043192-22043463	chr13:16975242-16975446
chr13:28552474-28552772	chr14:22043193-22043363	chr13:16982307-16982487
chr13:28555135-28555546	chr14:22043193-22043390	chr13:16986571-16987070
chr13:28629732-28629993	chr14:22043193-22043405	chr13:17002984-17003158
chr13:28923643-28923909	chr14:22043204-22043363	chr13:17012708-17012954
chr13:29032781-29032981	chr14:22043217-22043382	chr13:17038882-17039048
chr13:29312606-29313056	chr14:22043253-22043363	chr13:17080570-17080833
chr13:29550246-29550581	chr14:22043262-22043363	chr13:17104406-17104507
chr13:29558774-29559056	chr14:22043268-22043378	chr13:17125817-17125992
chr13:29560122-29560314	chr14:2441712-2441882	chr13:17130315-17130554
chr13:29577760-29578353	chr1:42498951-42499123	chr13:17148651-17148921
chr13:29592253-29592623	chr14:29667772-29667908	chr13:17158448-17158567
chr13:29592360-29592532	chr14:29667772-29667986	chr13:17169537-17169665
chr13:29593176-29593577	chr14:29721949-29722363	chr13:17189673-17189929
chr13:29593182-29593582	chr14:30335192-30335358	chr13:1720242-1720386
chr13:29593663-29594073	chr14:30462047-30462234	chr13:17205711-17206001
chr13:29593853-29594043	chr14:30497015-30497204	chr13:17208579-17208851
chr13:29596645-29597036	chr14:30500341-30500557	chr13:17228886-17229043
chr13:29596721-29596886	chr14:30500781-30500977	chr13:17230842-17231127
chr13:29602318-29602405	chr14:30503870-30504175	chr13:17247110-17247297
chr13:29602488-29602851	chr14:30643000-30643196	chr13:17253903-17254055
chr13:29604991-29605329	chr14:30824397-30824521	chr13:17256634-17256994
chr13:29612564-29612993	chr14:31187023-31187315	chr13:17301490-17301795
chr13:29616416-29616831	chr14:31566388-31566489	chr13:17339245-17339518
chr13:29616527-29616802	chr14:31566986-31567322	chr13:17356585-17356827
chr13:29623404-29623734	chr14:31610777-31611017	chr13:17361864-17362158
chr13:29623449-29623646	chr14:31903268-31903452	chr13:17363773-17364174
chr13:29635337-29635766	chr14:31903464-31903603	chr13:17370290-17370566
chr13:29635504-29635671	chr14:31939858-31940118	chr13:17417510-17417842
chr13:29636384-29636781	chr14:31987365-31987596	chr13:17476389-17476661
chr13:29639688-29640242	chr14:31991728-31992033	chr13:17481158-17481448
chr13:29640059-29640194	chr14:31994711-31995024	chr13:17501940-17502109
chr13:29646110-29646545	chr14:32009979-32010112	chr13:17511224-17511363
chr13:29653579-29654000	chr14:32021847-32022254	chr13:17531299-17531700
chr13:29669088-29669670	chr14:32042011-32042125	chr13:17535921-17536135
chr13:29673467-29673943	chr14:32047975-32048274	chr13:17537557-17537699
chr13:29678081-29678303	chr14:32061465-32061640	chr13:17543088-17543338
chr13:29678082-29678250	chr14:32083193-32083358	chr13:17551425-17551562
chr13:29678614-29678742	chr14:32085446-32085663	chr13:17562864-17563235
chr13:29678650-29679284	chr14:32086839-32087170	chr13:17565716-17565834
chr13:29678866-29679007	chr14:32090831-32090993	chr13:17570518-17570711
chr13:29679032-29679135	chr14:32095059-32095356	chr13:17596207-17596315
chr13:29679345-29679882	chr14:32104642-32104931	chr13:17618415-17618679
chr13:29679513-29679640	chr14:32107241-32107534	chr13:17637880-17638139
chr13:29682796-29683165	chr14:32121319-32121782	chr13:17638417-17638616
chr13:29687044-29687211	chr14:32301654-32301767	chr13:17648378-17648563
chr13:29690235-29690959	chr14:32640517-32640897	chr13:17648693-17648971
chr13:29695294-29695579	chr14:32655933-32656151	chr13:1769823-1770126
chr13:29715042-29715353	chr14:32660807-32660958	chr13:17816104-17816262
chr13:29715107-29715205	chr14:32667110-32667289	chr13:18409560-18409676
chr13:29716461-29716606	chr14:32714936-32715084	chr13:18410069-18410369
chr13:29726189-29726727	chr14:32717053-32717142	chr13:18451254-18451475
chr13:29726293-29726619	chr14:32747604-32747760	chr13:1915664-1915830
chr13:29729488-29730217	chr14:32750755-32751450	chr1:31954269-31954475
chr13:29729775-29730203	chr14:32757169-32757441	chr13:19547061-19547330
chr13:29735850-29736084	chr14:32759842-32760052	chr13:1959195-1959355
chr13:29738644-29739050	chr14:32765560-32765707	chr13:21436693-21436828
chr13:29742309-29742806	chr14:32766097-32766319	chr13:21436698-21436821
chr13:29746737-29747210	chr14:32896632-32896914	chr13:2233216-2233331
chr13:29749867-29750252	chr14:32902409-32902896	chr13:2239018-2239122
chr13:29760580-29760929	chr14:33043060-33043448	chr13:22540381-22540555
chr13:29764844-29765036	chr14:33116247-33116391	chr13:22540386-22540484
chr13:29767484-29767739	chr14:33144526-33144719	chr13:22540388-22540562
chr13:29767506-29767620	chr14:33155754-33156152	chr13:22540388-22540583
chr13:29768818-29769133	chr14:33158199-33158388	chr13:22540388-22540603
chr13:29770644-29770837	chr14:33178768-33178907	chr13:22540392-22540542
chr13:29775152-29775482	chr14:33186343-33186476	chr13:22540402-22540662
chr13:29776055-29776402	chr14:33188012-33188134	chr13:22540413-22540529
chr13:29777481-29777746	chr14:33301402-33301515	chr13:22540463-22540562
chr13:29777531-29777711	chr14:33461288-33461578	chr13:22540469-22540685
chr13:29777887-29778143	chr14:33621232-33621453	chr13:22540552-22540674
chr13:29777893-29777998	chr14:33659739-33659897	chr13:22540554-22540705
chr13:29780567-29780826	chr14:33662799-33663045	chr13:22540576-22540674
chr13:29780636-29780754	chr14:33674479-33674666	chr13:22540579-22540688
chr13:29780827-29780996	chr14:33700319-33700683	chr13:22540579-22540825
chr13:29784418-29784699	chr14:33712753-33712910	chr13:22540603-22540795
chr13:29784841-29785188	chr14:33724545-33724674	chr13:22540704-22540856
chr13:29784926-29785040	chr14:33732579-33732728	chr13:22540749-22541038
chr13:29785064-29785163	chr14:34109785-34110094	chr13:22540902-22541039
chr13:29786506-29787289	chr14:35215797-35215893	chr13:22540928-22541048
chr13:29786539-29786845	chr14:35915402-35915628	chr13:22819165-22819410
chr13:29788461-29788949	chr14:35938885-35939251	chr13:24174105-24174227
chr13:29789153-29789563	chr14:36008093-36008228	chr1:32440311-32440495
chr13:29789345-29789494	chr14:36042202-36042371	chr13:24495863-24496101
chr13:29807145-29807637	chr14:36045726-36045910	chr13:24508255-24508396
chr13:29807205-29807309	chr14:36054177-36054340	chr13:24514492-24514596
chr13:29807318-29807471	chr14:36064110-36064397	chr13:24594637-24594835
chr13:29816320-29816431	chr14:36192305-36192503	chr13:24631755-24632097
chr13:29816513-29816770	chr14:36217052-36217182	chr13:24961812-24961932
chr13:29816516-29816636	chr14:36283606-36283774	chr13:24990764-24990902
chr13:29824871-29824970	chr14:36976669-36976878	chr13:25076972-25077268
chr13:29827676-29827879	chr14:37250163-37250535	chr13:25171013-25171187
chr13:29827793-29827902	chr14:37250586-37250798	chr13:25446189-25446351
chr13:29829572-29830028	chr14:37285319-37285491	chr13:25447305-25447489
chr13:29829834-29829975	chr14:37353328-37353614	chr13:25477475-25477568
chr13:29832510-29832772	chr14:37825130-37825274	chr13:25508493-25508642
chr13:29832587-29832739	chr14:37838580-37838738	chr13:25540716-25540813
chr13:29835268-29835610	chr14:37878048-37878393	chr13:25606145-25606322
chr13:29835636-29835819	chr14:37932407-37932520	chr13:25606354-25606712
chr13:29835681-29835811	chr14:37962317-37962445	chr1:32561437-32561533
chr13:29842968-29843072	chr14:38056019-38056242	chr13:25624806-25625087
chr13:29855607-29855759	chr14:38190960-38191156	chr13:25644745-25645031
chr13:29869467-29869761	chr14:38323707-38323841	chr1:32564671-32564826
chr13:29874412-29874815	chr14:38373764-38374110	chr13:25647161-25647390
chr13:29874537-29874739	chr14:38475747-38475957	chr13:25666761-25666878
chr13:29879481-29879844	chr14:38731482-38731685	chr1:32566783-32566898
chr13:29879630-29879748	chr14:38777943-38778098	chr13:25675689-25675953
chr13:29889254-29889678	chr14:39276596-39276704	chr13:25683900-25684136
chr13:29898947-29899291	chr14:39277016-39277229	chr13:25698875-25699074
chr13:29899571-29899944	chr14:39294279-39294548	chr13:25715815-25716199
chr1:3299820-3299958	chr14:39298394-39298636	chr13:25716868-25717015
chr1:32998831-32998986	chr14:39310677-39311107	chr13:25759297-25759541
chr13:30006261-30006593	chr14:39310720-39311107	chr13:25860524-25860679
chr13:30254142-30254431	chr14:39316679-39316987	chr13:25897594-25897824
chr13:30261975-30262165	chr14:39320640-39320814	chr13:26004458-26004603
chr13:30294538-30294884	chr14:39355306-39355735	chr13:26009348-26009536
chr13:30320606-30320767	chr14:39379009-39379186	chr13:26014457-26014649
chr13:30321400-30321574	chr14:39402937-39403174	chr13:26045935-26046296
chr13:30339864-30340046	chr14:39403237-39403420	chr13:26046350-26046684
chr13:30351619-30351926	chr14:39442373-39442533	chr13:260589-260688
chr13:30466012-30466382	chr14:39456052-39456431	chr13:26064041-26064222
chr13:30493835-30494019	chr14:39475464-39475733	chr13:26064270-26064522
chr13:30532518-30532667	chr14:39527159-39527407	chr13:26067550-26067892
chr13:30604341-30604668	chr14:39540950-39541195	chr13:26072432-26072642
chr13:30886178-30886623	chr14:39555492-39555813	chr13:26084342-26084511
chr13:30911301-30911599	chr14:39596205-39596328	chr13:26136142-26136558
chr13:30911675-30911870	chr14:39671770-39671919	chr13:26160499-26160692
chr13:30914069-30914262	chr14:39700149-39700255	chr1:32616769-32616899
chr13:30914316-30915263	chr14:39704318-39704491	chr13:26169618-26169935
chr13:30971496-30971914	chr14:39721504-39721630	chr13:26189728-26189903
chr13:30984249-30984892	chr14:39721898-39722095	chr13:26218681-26218853
chr13:31020945-31021405	chr14:39756050-39756320	chr1:32622523-32622664
chr13:31022980-31023481	chr14:39786013-39786178	chr13:26227427-26227659
chr13:31050038-31050620	chr14:39794420-39794533	chr13:26271706-26271903
chr13:31200824-31201069	chr14:39812025-39812184	chr13:26281723-26281994
chr13:31273097-31273535	chr14:39812185-39812463	chr13:26286408-26286673
chr13:32074552-32074750	chr14:39824123-39824365	chr13:26287381-26287585
chr13:33956858-33957012	chr14:39850555-39850792	chr13:26289302-26289540
chr13:34204139-34204233	chr14:39850836-39851156	chr13:26304576-26304714
chr13:35332360-35332467	chr14:39854445-39854618	chr13:26310051-26310279
chr13:35341704-35341899	chr14:39862353-39862492	chr1:32632003-32632149
chr13:35440741-35440928	chr14:39870922-39871106	chr13:26343378-26343547
chr13:35991472-35991737	chr14:39889740-39889960	chr13:26353965-26354242
chr13:3850031-3850232	chr14:39895282-39895502	chr13:26379375-26379500
chr13:40762440-40762956	chr14:39895516-39895679	chr13:26401419-26401741
chr13:40771383-40771819	chr14:39915433-39915730	chr13:26421184-26421399
chr13:41127265-41127561	chr14:39923860-39924063	chr13:26431859-26432464
chr13:42406732-42406863	chr14:39932716-39932969	chr1:32644992-32645154
chr13:42475140-42475254	chr14:39936514-39936862	chr13:26455574-26455783
chr13:42475284-42475387	chr14:39939180-39939293	chr13:26472099-26472372
chr1:34248020-34248155	chr14:39972933-39973070	chr13:26487355-26487631
chr13:42639988-42640133	chr14:39992942-39993184	chr13:26514304-26514477
chr13:42831015-42831146	chr14:40008547-40008634	chr13:26529296-26529627
chr13:43517875-43518068	chr14:40013492-40013614	chr13:26549395-26549636
chr13:43585337-43585585	chr14:40014460-40014606	chr13:26556094-26556323
chr13:43585365-43585488	chr14:40024480-40024859	chr13:26577017-26577181
chr13:44095672-44095791	chr14:40030769-40031000	chr13:26595155-26595327
chr13:48557842-48557987	chr14:40036231-40036339	chr13:26615759-26616193
chr13:48929736-48929909	chr14:40036236-40036346	chr13:26644071-26644679
chr13:48950777-48951008	chr14:40067811-40068066	chr13:26648153-26648476
chr13:48978547-48978773	chr14:40073911-40074272	chr13:26684261-26684437
chr13:48996956-48997143	chr14:40102307-40102696	chr13:26688768-26689008
chr13:5088476-5088578	chr14:40107537-40107921	chr13:26690035-26690182
chr13:5116672-5117371	chr14:40130990-40131215	chr13:26691047-26691241
chr13:51386656-51386780	chr14:40134235-40134692	chr13:26692306-26692578
chr13:5139069-5139367	chr14:40196669-40196926	chr13:26693509-26693690
chr13:51599057-51599215	chr14:40202614-40202822	chr13:26706721-26707230
chr13:51599216-51599326	chr14:40224303-40224412	chr13:26707751-26708044
chr13:5187316-5187585	chr14:40233170-40233427	chr13:26765953-26766202
chr13:51883541-51883652	chr14:40309459-40309618	chr13:26821308-26821395
chr13:5198199-5198672	chr14:40314638-40314867	chr13:26828393-26828695
chr13:5209158-5209525	chr14:40316340-40316431	chr13:26849650-26849938
chr13:5224976-5225364	chr14:40338886-40339136	chr13:26863206-26863380
chr13:5270902-5271160	chr14:40344488-40344597	chr13:27144938-27145044
chr13:5285188-5285371	chr14:40349132-40349398	chr13:27464259-27464481
chr13:5287596-5287815	chr14:40352770-40352920	chr13:27619635-27619828
chr13:5291130-5291285	chr14:40366127-40366347	chr13:27863117-27863224
chr13:5324291-5324530	chr14:40368858-40369155	chr1:32798333-32798432
chr13:5343124-5343387	chr14:40371548-40371641	chr13:28065633-28065773
chr13:5353732-5353828	chr14:40384613-40384828	chr1:32815504-32815676
chr13:5353856-5354096	chr14:40414042-40414194	chr13:28374638-28374952
chr13:5363851-5363976	chr14:40425912-40426159	chr13:28397622-28397885
chr13:5381879-5382186	chr14:40462489-40462612	chr13:28459483-28460070
chr13:5395691-5395904	chr14:40472038-40472349	chr13:28554638-28554987
chr13:5404849-5405035	chr14:40480482-40480710	chr13:28742901-28743122
chr13:5425097-5425207	chr14:40485025-40485447	chr13:28783849-28784159
chr13:5449888-5449984	chr14:40511635-40511937	chr13:28916601-28916787
chr13:5452958-5453109	chr14:40554504-40554807	chr13:28930352-28930459
chr13:5456824-5457207	chr14:40568445-40568624	chr13:28940288-28940434
chr13:5461670-5461970	chr14:40597302-40597463	chr13:28948055-28948477
chr13:5464870-5465012	chr14:40651486-40651803	chr13:28948536-28948706
chr13:5465050-5465262	chr14:40668519-40668755	chr13:28976600-28976904
chr13:5469043-5469300	chr14:40699158-40699372	chr13:28980010-28980203
chr13:5469676-5469768	chr14:40716180-40716548	chr13:28981522-28981777
chr13:5473377-5473579	chr14:40796239-40796428	chr13:29007019-29007179
chr13:5478120-5478273	chr14:40874294-40874455	chr13:29009523-29009631
chr13:5494081-5494732	chr14:40906476-40906610	chr13:29024021-29024139
chr13:5495007-5495321	chr14:41409515-41409697	chr13:29036898-29037040
chr13:5495348-5495535	chr14:42343587-42343838	chr13:29045938-29046155
chr13:5496989-5497137	chr14:42435779-42435913	chr13:29050720-29050832
chr13:5498241-5498462	chr14:42897188-42897394	chr13:29056999-29057240
chr13:5499049-5499186	chr14:42900565-42900777	chr13:29061033-29061310
chr13:5499905-5500195	chr14:42976609-42976836	chr13:29083652-29083778
chr13:5508292-5508569	chr14:43103263-43103380	chr13:29092796-29093032
chr13:5508938-5509126	chr14:43118110-43118325	chr13:29095802-29096022
chr13:5509771-5510070	chr14:43156512-43156762	chr13:29113887-29114102
chr13:5512374-5512647	chr14:43622620-43622940	chr13:29121182-29121501
chr13:5514906-5515092	chr14:43707635-43707836	chr13:29136365-29136695
chr13:5516793-5516954	chr14:44015066-44015197	chr13:29139770-29139868
chr13:5519936-5520254	chr14:44214261-44214459	chr13:29143102-29143223
chr13:5524395-5524545	chr14:44282689-44282969	chr13:29143364-29143478
chr13:5526262-5526698	chr14:44737306-44737611	chr13:29148397-29148587
chr13:552658-552818	chr1:44692962-44693072	chr13:29154498-29154650
chr13:5533214-5533399	chr14:48362693-48362813	chr13:29163888-29164150
chr13:5533629-5533911	chr14:4867765-4867990	chr13:29178056-29178209
chr13:5535083-5535492	chr14:49917892-49917982	chr13:29193303-29193436
chr13:5544402-5544618	chr14:50151468-50151598	chr13:29206315-29206513
chr13:5549400-5549673	chr14:50444568-50444746	chr1:32929492-32929623
chr13:5549695-5549910	chr14:50502092-50502332	chr13:29323185-29323438
chr13:5556117-5556441	chr14:50804415-50804531	chr13:29335800-29336062
chr13:5556783-5557166	chr14:51395216-51395386	chr13:29400930-29401151
chr13:5563962-5564136	chr14:51474656-51474779	chr13:29433371-29433475
chr13:5569563-5569666	chr14:5162089-5162297	chr13:29494033-29494125
chr13:5596474-5596687	chr14:5162096-5162297	chr13:29540449-29540577
chr13:5603949-5604159	chr14:51659957-51660186	chr13:29545938-29546037
chr13:5616612-5616899	chr14:5171632-5171901	chr13:29570993-29571131
chr13:5644675-5644956	chr14:5174348-5174653	chr13:29579997-29580298
chr13:5743245-5743560	chr14:5186054-5186241	chr13:29598042-29598426
chr13:5743602-5743741	chr14:5201407-5201694	chr13:29619690-29619832
chr13:5751318-5751652	chr14:52140087-52140273	chr13:29623756-29624068
chr13:5762421-5762597	chr14:52269460-52269751	chr13:29628883-29629147
chr13:5766043-5766222	chr14:5257225-5257409	chr1:32963507-32963628
chr13:5772732-5772978	chr14:5260814-5261135	chr13:29673971-29674276
chr13:5864032-5864232	chr14:5273022-5273320	chr13:29674684-29675063
chr1:35924198-35924435	chr14:5281246-5281571	chr13:29679883-29680128
chr13:6022782-6023249	chr14:5296828-5296913	chr13:29680585-29681029
chr13:6057032-6057228	chr14:5303766-5303955	chr13:29683676-29684032
chr13:6074529-6074780	chr14:5314902-5315099	chr13:29687517-29687835
chr13:6079594-6080012	chr14:5330245-5330488	chr13:29697465-29697769
chr13:6082740-6082977	chr14:5333246-5333390	chr13:29729115-29729394
chr13:6083425-6083708	chr14:5374577-5374731	chr13:29732683-29733168
chr13:6136892-6137230	chr14:5382953-5383060	chr13:29759693-29759906
chr1:36456698-36457160	chr14:5417199-5417471	chr13:29785536-29785674
chr1:36464131-36464380	chr14:5444153-5444368	chr13:29820438-29820694
chr1:36464434-36464692	chr14:5454219-5454529	chr13:29834979-29835102
chr1:36474538-36474831	chr14:5459160-5459371	chr1:32983758-32984071
chr1:36498774-36499036	chr1:4548518-4548682	chr13:29838927-29839373
chr1:36516165-36516423	chr14:5489564-5489744	chr13:29840480-29840877
chr1:36516517-36516851	chr14:5501744-5501919	chr13:29844723-29845026
chr1:36537335-36537493	chr14:5530828-5531033	chr13:29855450-29855551
chr1:36547468-36547783	chr14:5563192-5563307	chr13:29856130-29856457
chr1:36550578-36550750	chr14:5568816-5568965	chr13:29891248-29891434
chr1:36560571-36560938	chr14:5609199-5609355	chr13:29914674-29914916
chr1:36564693-36565009	chr14:5674173-5674686	chr13:29919866-29920222
chr1:36575688-36575837	chr14:5675591-5675851	chr13:30047312-30047422
chr1:36575900-36576004	chr14:5679717-5680093	chr13:30240279-30240370
chr13:8494280-8494410	chr14:5685256-5685364	chr13:30250036-30250208
chr13:8494280-8494488	chr14:5701427-5701791	chr13:30273464-30273779
chr1:39185649-39185933	chr14:5750554-5750887	chr13:30302282-30302584
chr1:39219079-39219270	chr14:5776102-5776342	chr13:30304966-30305130
chr1:39276806-39277058	chr14:5776344-5776645	chr13:30305410-30305541
chr1:40519784-40519901	chr14:5788484-5789041	chr13:30313199-30313485
chr1:40827681-40827888	chr14:5832787-5833135	chr13:30315506-30315909
chr1:40832762-40832896	chr1:45862570-45862680	chr13:30326470-30327077
chr1:40895247-40895519	chr1:46112224-46112443	chr13:30334273-30334411
chr14:10881367-10881548	chr1:46193442-46193555	chr13:30338302-30338685
chr14:12316393-12316581	chr1:46742422-46742608	chr13:30342649-30342895
chr14:17067481-17067949	chr1:46878514-46878691	chr1:33034349-33034536
chr14:17068713-17068921	chr1:46983959-46984062	chr13:30377630-30377823
chr14:17069992-17070392	chr1:48597887-48597997	chr13:30379100-30379328
chr14:17075884-17076094	chr1:48640705-48640934	chr13:30394276-30394723
chr14:17081066-17081207	chr1:48830962-48831134	chr1:33041599-33041852
chr14:17083617-17083992	chr1:48857270-48857474	chr13:30436615-30436798
chr14:17084326-17084552	chr1:48973963-48974138	chr13:30458666-30458854
chr14:17090318-17090677	chr1:49003301-49003391	chr13:30495513-30495657
chr14:17091297-17091762	chr1:49030908-49031098	chr13:30576158-30576560
chr14:17092677-17092838	chr1:49121058-49121294	chr13:30607813-30607947
chr14:17092976-17093204	chr1:49312832-49313068	chr13:30638224-30638505
chr14:17093750-17093938	chr1:49314957-49315121	chr13:30676576-30676707
chr14:17094305-17094671	chr1:49324291-49324756	chr1:33088188-33088459
chr14:17097143-17097460	chr1:49328181-49328354	chr13:30900644-30900967
chr14:20529433-20530009	chr1:49328375-49328476	chr13:31010610-31010807
chr14:20746301-20746598	chr1:49762695-49762835	chr13:31010961-31011269
chr1:42485365-42485623	chr1:49782283-49782522	chr13:31054134-31054444
chr14:29709750-29709881	chr1:49857928-49858118	chr13:31184457-31184664
chr14:31299520-31299734	chr1:49899174-49899300	chr13:31211872-31212057
chr14:31934567-31934724	chr1:50298126-50298425	chr13:31261616-31261815
chr14:31950778-31951342	chr15:10028544-10028724	chr13:31274308-31274445
chr14:31988009-31988247	chr15:10131371-10131607	chr13:31440290-31440404
chr14:32006030-32006229	chr15:10157183-10157293	chr13:31631619-31631780
chr14:32017324-32017481	chr15:10390785-10390910	chr13:31802688-31802786
chr14:32039067-32039428	chr15:10426185-10426393	chr13:31868905-31869094
chr14:32066732-32067014	chr15:10437318-10437665	chr13:32242677-32242812
chr14:32090476-32090774	chr15:10447360-10447585	chr13:32246645-32246978
chr14:32109985-32110285	chr15:10460623-10460960	chr13:32673549-32673674
chr14:32639684-32640050	chr15:10613277-10613464	chr13:32690028-32690197
chr14:32641658-32642248	chr15:11168973-11169170	chr13:33514243-33514345
chr14:32647239-32647559	chr15:11179940-11180052	chr13:33729510-33729634
chr14:32649338-32649586	chr15:11270279-11270505	chr13:33740448-33740571
chr14:32653648-32653987	chr1:51274223-51274354	chr13:33762545-33762669
chr14:32670344-32670833	chr1:51274233-51274354	chr13:33793501-33793629
chr14:32683061-32683442	chr15:1516861-1516963	chr13:33793823-33793963
chr14:32765712-32766065	chr15:1528324-1528545	chr13:33794477-33794711
chr14:32770133-32770461	chr15:15450908-15451075	chr13:33817807-33817900
chr14:32957146-32957577	chr15:15989619-15989859	chr13:33819672-33819807
chr14:32963631-32963867	chr15:15992555-15992687	chr13:33824457-33824609
chr14:35052557-35052687	chr15:16005962-16006114	chr13:33826350-33826541
chr14:35124007-35124181	chr15:16006115-16006447	chr13:33840158-33840258
chr14:35129117-35129459	chr15:16006841-16007012	chr13:33844911-33845247
chr14:35153936-35154053	chr15:16011636-16011790	chr13:33845612-33845766
chr14:35175471-35175581	chr15:17050897-17051038	chr13:33864299-33864443
chr14:35196247-35196386	chr15:17728609-17728732	chr13:33884361-33884513
chr14:35250540-35250656	chr15:17798601-17798834	chr13:33902296-33902470
chr14:35307184-35307293	chr15:18303394-18303515	chr13:33920908-33921051
chr14:35804835-35804950	chr15:18306740-18306835	chr13:33931097-33931224
chr14:35923407-35923607	chr15:18824865-18824960	chr13:33937537-33937879
chr14:35960589-35960892	chr15:18925293-18925423	chr13:33937550-33937879
chr14:35995067-35995426	chr15:18994103-18994199	chr13:33945381-33945568
chr14:36014977-36015213	chr15:19137141-19137335	chr13:33953641-33953768
chr14:36037780-36037997	chr15:2089070-2089172	chr13:33957221-33957438
chr14:36046239-36046475	chr15:20928063-20928253	chr13:33965654-33965800
chr14:36063809-36064030	chr15:20933622-20933753	chr13:33968730-33969000
chr14:36077840-36077982	chr15:21423927-21424132	chr13:33977164-33977264
chr14:36081230-36081398	chr15:21461536-21461735	chr13:33989071-33989232
chr14:36119095-36119203	chr15:21469799-21469918	chr13:33990188-33990354
chr14:36119490-36119775	chr15:21491504-21491641	chr13:33993793-33993981
chr14:36123641-36123886	chr15:21494272-21494716	chr13:34021922-34022062
chr14:36146816-36146967	chr15:2150962-2151351	chr13:34024596-34024709
chr14:36213831-36213989	chr15:2171215-2171366	chr13:34041771-34041934
chr14:36275270-36275374	chr15:21827831-21828076	chr13:34064920-34065086
chr14:36602418-36602613	chr15:21933272-21933434	chr13:34117249-34117483
chr14:36651215-36651402	chr15:21998795-21999039	chr13:34140939-34141119
chr14:38715348-38715493	chr15:22219571-22219741	chr13:34154859-34155043
chr14:38770203-38770334	chr15:22237410-22237578	chr13:34173901-34174047
chr14:39369949-39370229	chr15:2232481-2232790	chr13:34177185-34177333
chr14:39907011-39907326	chr15:2232959-2233160	chr13:34200972-34201072
chr14:39907409-39907684	chr15:2290825-2291037	chr13:34228818-34228976
chr14:42994335-42994514	chr15:2291143-2291249	chr13:34229556-34229724
chr14:46467220-46467380	chr15:23265589-23265757	chr13:34232800-34232944
chr14:46687643-46687847	chr15:23380221-23380455	chr13:34233096-34233249
chr14:46721085-46721166	chr15:23416650-23416861	chr13:34261629-34261729
chr14:46751221-46751424	chr15:23721063-23721213	chr13:34361310-34361550
chr14:46811020-46811190	chr15:26953793-26953961	chr13:34364497-34364704
chr14:46853758-46853926	chr15:26960209-26960628	chr13:34366227-34366371
chr14:51439826-51439966	chr15:26986863-26986976	chr13:34378157-34378300
chr14:51811230-51811417	chr15:27022505-27022810	chr13:34397490-34397651
chr14:52313386-52313561	chr15:27039616-27039896	chr13:34417473-34417596
chr14:52318643-52318810	chr15:27064828-27065027	chr13:34456152-34456311
chr14:5305664-5305936	chr15:27077602-27077879	chr13:34560243-34560372
chr14:5333437-5333882	chr15:27155675-27155886	chr13:35129257-35129403
chr14:5488904-5489469	chr15:27180720-27180927	chr13:35135699-35135822
chr14:5683875-5684036	chr15:27180726-27180927	chr13:35136586-35136735
chr14:5829275-5829692	chr15:27184547-27184789	chr13:35137732-35137847
chr1:46035705-46035913	chr15:27184622-27184789	chr13:35184163-35184297
chr1:46038691-46038807	chr15:27184878-27185314	chr13:35225881-35226010
chr1:46038833-46038996	chr15:27184887-27185309	chr13:35240202-35240311
chr1:46059266-46059521	chr15:27184947-27185043	chr13:35306919-35307112
chr1:46087775-46088121	chr15:27214995-27215126	chr13:35357729-35357878
chr1:46117171-46117504	chr15:27216500-27216822	chr13:35449256-35449516
chr1:46133041-46133227	chr15:27260797-27260915	chr13:35993605-35993788
chr1:46174760-46174887	chr15:27260971-27261125	chr13:35994242-35994381
chr1:46198379-46198550	chr15:27273001-27273236	chr13:36443717-36443806
chr1:46200099-46200219	chr15:27331630-27331768	chr13:37131848-37132092
chr14:6225340-6225447	chr15:27373568-27373850	chr13:37132584-37132719
chr14:6940076-6940304	chr15:27396330-27396500	chr13:37155744-37155868
chr14:6995371-6995498	chr15:27416586-27416720	chr13:37180819-37180951
chr1:47228219-47228467	chr15:27428862-27429034	chr13:37182081-37182189
chr1:47444214-47444581	chr15:27463915-27464085	chr13:37184090-37184232
chr1:47445866-47446032	chr15:27533229-27533341	chr13:37189561-37189704
chr14:7931878-7932120	chr15:27547384-27547625	chr13:37195182-37195395
chr14:8022480-8022645	chr15:27553732-27554022	chr13:37207725-37207949
chr1:48107602-48107741	chr15:27556668-27556988	chr13:37208070-37208266
chr1:48649180-48649413	chr15:27567958-27568173	chr13:37214953-37215079
chr1:48672744-48672867	chr15:27575011-27575229	chr13:37218571-37218670
chr1:48681175-48681362	chr15:27590044-27590184	chr13:37220045-37220214
chr1:48729674-48729848	chr15:27614162-27614513	chr13:37224404-37225045
chr1:48783193-48783403	chr15:27622570-27622777	chr13:37232412-37232551
chr1:49350857-49351039	chr15:27633338-27633539	chr13:37232653-37232896
chr14:9512310-9512488	chr15:27650005-27650187	chr13:37235371-37235543
chr1:49832981-49833135	chr15:27650013-27650166	chr13:37235650-37235831
chr1:49833412-49833602	chr15:27650651-27650781	chr13:37238255-37238441
chr1:49836407-49836517	chr15:27675968-27676334	chr13:37238789-37238898
chr1:49860723-49860905	chr15:27680846-27681100	chr13:37240404-37240563
chr15:10174829-10175040	chr15:27684061-27684378	chr13:37243087-37243224
chr15:10175067-10175192	chr15:27689101-27689212	chr13:37243986-37244118
chr15:10224703-10224914	chr15:27696532-27696843	chr13:37264722-37264838
chr15:11137998-11138193	chr15:27700444-27700714	chr13:3833462-3833579
chr15:11180550-11181021	chr15:27709291-27709411	chr13:38484756-38484927
chr15:11181431-11181718	chr15:27709509-27709678	chr13:38644360-38644499
chr15:11244758-11244956	chr15:27715865-27716162	chr13:3874087-3874372
chr15:1279947-1280147	chr15:27720183-27720496	chr13:39473762-39473961
chr15:16011203-16011359	chr15:27734589-27734838	chr13:39846620-39846750
chr15:16011222-16011358	chr15:27751112-27751268	chr13:39933436-39933692
chr15:18288505-18288715	chr15:27756385-27756489	chr13:39939992-39940119
chr15:18317599-18317725	chr15:27774189-27774310	chr13:40103397-40103612
chr15:18318080-18318346	chr15:27774202-27774310	chr13:40159540-40159768
chr15:18320561-18320766	chr15:27781411-27781557	chr13:40376875-40377027
chr15:18332077-18332246	chr15:27799859-27800125	chr13:40386095-40386237
chr15:18416576-18416679	chr15:27801497-27802032	chr13:40418655-40418819
chr15:19137643-19137868	chr15:27808776-27809133	chr13:40550901-40551052
chr15:19881287-19881399	chr15:27811567-27812059	chr13:41092944-41093086
chr15:19888182-19888388	chr15:27821163-27821317	chr13:41110818-41111122
chr15:2085511-2085734	chr15:27826730-27826878	chr13:41193400-41193556
chr15:2096970-2097190	chr15:27830742-27831079	chr13:41276384-41276570
chr15:2105023-2105333	chr15:27831265-27831505	chr13:41540412-41540502
chr15:2124513-2124689	chr15:27846357-27846722	chr13:42411330-42411481
chr15:2124747-2124863	chr15:27854292-27854705	chr13:42767824-42767931
chr15:21324445-21325089	chr15:27875923-27876011	chr13:42808355-42808465
chr15:21347286-21347514	chr15:27876193-27876473	chr13:42811245-42811442
chr15:2142989-2143093	chr15:27879476-27879912	chr13:42828969-42829072
chr15:21431902-21431999	chr15:27885014-27885316	chr13:42851411-42851546
chr15:2143230-2143390	chr15:27898751-27898940	chr13:42988574-42988713
chr15:2143230-2143428	chr15:27914110-27914420	chr13:42999158-42999311
chr15:21488111-21488457	chr15:27927563-27928079	chr13:43079867-43079973
chr15:2157774-2158244	chr15:27942945-27943172	chr13:43908724-43908851
chr15:22008026-22008218	chr15:27946013-27946423	chr13:43967106-43967257
chr15:2208960-2209159	chr15:27952022-27952204	chr13:44018759-44018947
chr15:2217607-2218167	chr15:27955642-27956054	chr13:44040175-44040363
chr15:22225336-22225496	chr15:27965618-27965819	chr13:44204858-44205012
chr15:2241240-2241387	chr15:27966148-27966847	chr13:44223879-44224039
chr15:2259621-2259826	chr15:27970596-27970801	chr13:44359643-44359744
chr15:2261822-2261998	chr15:27989451-27989668	chr13:44489953-44490090
chr15:2284665-2284896	chr15:27995883-27996026	chr13:44525202-44525341
chr15:2286101-2286577	chr15:27999596-27999809	chr13:44640551-44640681
chr15:2305782-2306040	chr15:28006651-28006768	chr13:44723760-44723881
chr15:2308905-2309238	chr15:28008607-28009115	chr13:4487038-4487176
chr15:2335666-2335977	chr15:28010708-28011000	chr13:45691735-45692073
chr15:23379352-23379601	chr15:28014949-28015257	chr13:46279446-46279551
chr15:2356308-2356670	chr15:28033876-28034058	chr13:46303462-46303561
chr15:2364882-2364999	chr15:28042586-28042942	chr13:46339073-46339195
chr15:2370094-2370221	chr15:28047460-28047660	chr13:46467945-46468122
chr15:2380824-2380985	chr15:28050516-28050667	chr13:46485306-46485453
chr15:2383414-2383879	chr15:28755433-28755610	chr13:46490758-46490910
chr15:2391269-2391393	chr15:28771693-28772003	chr13:46490983-46491079
chr15:24754961-24755081	chr15:29629704-29630065	chr13:46497972-46498100
chr15:26966760-26966990	chr15:29636476-29636686	chr13:46565834-46565949
chr15:26973525-26973814	chr15:29643426-29643600	chr13:46571623-46571772
chr15:26992707-26992934	chr15:29673590-29673764	chr13:46575957-46576128
chr15:27022861-27023153	chr15:30459294-30459408	chr13:46619354-46619503
chr15:27048982-27049144	chr15:30501927-30502238	chr13:46619546-46619678
chr15:27048984-27049132	chr15:30725108-30725215	chr13:46656598-46656826
chr15:27050233-27050394	chr15:30730050-30730170	chr13:48933542-48933664
chr15:27050249-27050698	chr15:31499391-31499553	chr1:34936128-34936261
chr15:27108775-27109219	chr15:31813989-31814163	chr13:50573866-50574028
chr15:27113583-27113762	chr15:31888415-31888556	chr13:50660765-50660867
chr15:27120943-27121092	chr15:32010518-32010625	chr13:50915724-50915846
chr15:27146262-27146617	chr15:32059736-32059909	chr13:50982833-50982997
chr15:27150772-27150973	chr15:32168063-32168203	chr13:51395858-51396055
chr15:27189167-27189526	chr15:32205412-32205529	chr13:51403371-51403486
chr15:27205502-27205766	chr15:322741-322905	chr13:5158168-5158396
chr15:27210744-27210948	chr15:322951-323081	chr13:51591452-51591609
chr15:27215214-27215512	chr15:32913360-32913476	chr13:51606745-51606966
chr15:27278355-27278708	chr15:32939906-32940139	chr13:5242516-5242723
chr15:27285663-27285809	chr15:32970236-32970371	chr13:5261173-5261318
chr15:27308250-27308401	chr15:32990686-32990991	chr13:5280989-5281120
chr15:27329988-27330448	chr15:33008789-33009016	chr13:5305028-5305228
chr15:27361114-27361272	chr15:33105724-33105819	chr1:35322350-35322468
chr15:27364138-27364242	chr15:33105826-33105929	chr1:35322360-35322487
chr15:27364274-27364393	chr15:33108163-33108365	chr1:35322369-35322487
chr15:27416799-27417048	chr15:33144096-33144221	chr13:5328590-5328925
chr15:27464336-27464586	chr15:33566463-33566594	chr13:5331462-5331557
chr15:27470849-27471092	chr15:35328147-35328261	chr13:5335856-5336081
chr15:27483622-27483764	chr15:35367144-35367249	chr13:5336816-5337069
chr15:27505713-27505814	chr15:35368758-35368858	chr13:5368455-5368585
chr15:27510743-27510913	chr15:35429181-35429269	chr13:5371842-5372098
chr15:27533461-27533560	chr15:35596213-35596339	chr13:5386771-5386875
chr15:27563522-27563733	chr15:35658604-35658736	chr13:5386896-5387060
chr15:27586168-27586403	chr1:53567407-53567529	chr13:5388502-5388795
chr15:27602001-27602177	chr15:36792930-36793056	chr13:5388893-5389090
chr15:27605244-27605464	chr15:36913899-36914076	chr13:5403343-5403892
chr15:27619377-27619806	chr15:36913926-36914073	chr13:5425225-5425344
chr15:27619388-27619590	chr15:36974950-36975149	chr13:5464515-5464655
chr15:27633640-27633948	chr15:36975981-36976294	chr13:5493656-5493891
chr15:27638208-27638675	chr15:36979905-36980015	chr13:5493926-5494072
chr15:27657372-27657577	chr15:36985255-36985392	chr13:5494804-5494956
chr15:27671654-27671897	chr15:36989305-36989496	chr13:5499305-5499404
chr15:27689221-27689344	chr15:37141152-37141266	chr13:5511689-5511870
chr15:27689406-27689517	chr1:53806768-53807084	chr13:5518033-5518236
chr15:27689533-27689718	chr1:53811873-53811993	chr13:551832-551932
chr15:27691593-27691990	chr15:39837249-39837537	chr13:5521010-5521200
chr15:27706681-27706844	chr1:5442726-5442943	chr13:5521990-5522121
chr15:27717201-27717542	chr1:5444967-5445138	chr13:5522186-5522331
chr15:27731431-27731670	chr1:5459246-5459393	chr13:5525997-5526174
chr15:27731447-27731547	chr15:46843316-46843471	chr13:5537296-5537485
chr15:27737484-27737776	chr15:47433048-47433152	chr13:5537568-5537701
chr15:27739999-27740250	chr15:47626357-47626690	chr13:5547583-5547692
chr15:27740028-27740166	chr15:47945244-47945347	chr13:5560645-5560816
chr15:27754953-27755202	chr1:5481705-5481839	chr13:5563269-5563420
chr15:27754967-27755112	chr1:55474149-55474421	chr13:5571334-5571566
chr15:27756604-27756762	chr15:6223000-6223414	chr13:5600434-5600588
chr15:27765257-27765610	chr15:6248304-6248436	chr13:5603473-5603826
chr15:27765297-27765400	chr15:6274947-6275097	chr13:5612897-5613177
chr15:27767797-27767953	chr15:6289674-6289909	chr13:5631535-5631784
chr15:27771298-27771538	chr15:6289674-6289938	chr1:35638586-35638711
chr15:27781644-27781993	chr15:6308929-6309374	chr13:5647179-5647315
chr15:27791437-27791893	chr15:6329141-6329519	chr13:5653230-5653356
chr15:27805958-27806345	chr15:6335796-6335905	chr13:5660127-5660295
chr15:27812523-27813073	chr15:6467791-6468002	chr13:5662485-5662731
chr15:27826993-27827341	chr15:6836740-6836853	chr13:5666890-5667084
chr15:27827906-27828200	chr1:57211397-57211513	chr13:5667711-5667879
chr15:27831584-27831854	chr1:57439302-57439440	chr13:5680724-5680875
chr15:27831631-27831733	chr15:7474674-7474890	chr13:5704347-5704617
chr15:27841283-27841530	chr15:7526200-7526479	chr13:5712138-5712316
chr15:27875869-27876181	chr15:7665239-7665501	chr13:5716142-5716420
chr15:27876015-27876114	chr15:7690126-7690271	chr13:5726455-5726637
chr15:27906191-27906484	chr15:7760994-7761257	chr13:5736683-5736800
chr15:27909702-27910409	chr15:7986249-7986477	chr13:5756346-5756679
chr15:27918158-27918504	chr15:7992933-7993138	chr13:5756729-5756858
chr15:27920736-27921003	chr1:59177938-59178041	chr13:5773661-5773845
chr15:27921063-27921248	chr16:1041071-1041207	chr13:5777019-5777183
chr15:27921590-27921763	chr16:1041251-1041527	chr13:5792550-5792778
chr15:27935933-27936307	chr16:10915226-10915362	chr13:5862773-5863012
chr15:27948951-27949511	chr16:10924396-10924514	chr13:5870178-5870298
chr15:27952533-27952816	chr16:10934189-10934287	chr1:35928172-35928290
chr15:27969758-27970115	chr16:10940029-10940141	chr1:35931579-35931688
chr15:27973483-27973779	chr16:10951076-10951202	chr1:36460394-36460824
chr15:27976134-27976376	chr16:12626351-12626548	chr1:36496326-36496476
chr15:27976432-27976610	chr16:13115870-13115996	chr1:36501744-36502086
chr15:27987322-27987675	chr16:1421479-1421578	chr13:6502910-6503021
chr15:27993615-27993878	chr16:20907850-20908029	chr13:6503113-6503233
chr15:27993703-27993861	chr16:2213028-2213248	chr1:36505229-36505386
chr15:27993710-27993857	chr16:22277129-22277246	chr1:36512918-36513113
chr15:28025609-28025958	chr16:22814387-22814514	chr1:36515671-36515812
chr15:28036315-28036538	chr16:2299946-2300197	chr1:36534187-36534434
chr15:28046142-28046641	chr16:2309732-2309947	chr1:36541247-36541435
chr15:28055881-28056207	chr16:24572576-24572742	chr1:36572652-36572991
chr15:28071804-28071994	chr16:24862744-24862891	chr1:36575218-36575308
chr1:5281749-5281874	chr16:24873236-24873355	chr1:36581031-36581204
chr15:29693625-29693810	chr16:25205857-25206010	chr1:36658092-36658277
chr15:29701373-29701512	chr16:25238148-25238370	chr1:36686901-36687007
chr15:30372228-30372434	chr16:2607857-2608075	chr1:36712344-36712669
chr15:30422452-30422535	chr16:27940960-27941090	chr13:8296951-8297077
chr15:30633386-30633594	chr16:28592223-28592495	chr13:8297069-8297175
chr15:30748176-30748341	chr16:30616552-30616672	chr13:8298982-8299089
chr15:3088147-3088331	chr16:31117894-31118108	chr13:8408430-8408642
chr1:5312595-5312696	chr16:31188716-31188874	chr13:8432001-8432138
chr1:53220197-53220419	chr16:31188752-31188864	chr1:38574228-38574338
chr15:32882434-32882531	chr16:31411580-31411987	chr1:38574230-38574318
chr15:32933970-32934067	chr16:32484646-32484755	chr13:8581341-8581686
chr15:32943934-32944076	chr16:32717667-32717957	chr13:859357-859482
chr15:32978198-32978397	chr16:32746284-32746410	chr13:893760-893969
chr15:33024940-33025097	chr16:32772728-32772901	chr1:38998900-38999078
chr15:33043421-33043602	chr16:32776594-32776807	chr1:39171846-39172225
chr15:33045228-33045366	chr16:32782127-32782311	chr1:39173757-39173846
chr15:33047677-33047872	chr16:34075559-34075654	chr1:3965836-3965939
chr15:33051020-33051316	chr16:3424396-3424638	chr1:40405428-40405593
chr15:33059170-33059325	chr16:34589256-34589558	chr1:40413948-40414075
chr15:33059731-33059938	chr16:35012525-35012644	chr1:40841193-40841534
chr15:33074828-33075021	chr16:36999299-36999480	chr1:40858925-40859134
chr15:33091200-33091426	chr16:36999789-36999968	chr1:40884311-40884448
chr15:33102080-33102232	chr16:37003396-37003527	chr1:40923559-40923755
chr15:33102235-33102421	chr16:37010728-37011062	chr14:10720425-10720606
chr15:33102479-33102637	chr16:37011091-37011216	chr14:10760362-10760548
chr15:33120872-33121179	chr16:37046041-37046348	chr14:10864261-10864382
chr15:33124885-33125181	chr16:37055099-37055390	chr14:10864539-10864718
chr15:33132854-33133178	chr16:37188062-37188345	chr14:10916881-10917101
chr15:33197138-33197421	chr16:37190798-37191023	chr14:10928967-10929197
chr15:33506801-33506904	chr16:37197016-37197285	chr14:11010676-11010838
chr15:3425542-3425653	chr16:37207541-37207668	chr14:11152292-11152534
chr15:34387520-34387691	chr16:37207728-37207938	chr14:11189283-11189451
chr15:35366531-35366745	chr16:37210314-37210468	chr14:11189759-11189881
chr15:35366767-35366914	chr16:37410041-37410348	chr14:11195313-11195580
chr15:35386537-35386712	chr16:37583688-37583874	chr14:11245050-11245168
chr15:35422381-35422817	chr16:37592700-37592807	chr14:11560638-11560784
chr15:35477276-35477402	chr16:37696310-37696460	chr14:11560638-11560848
chr15:35542433-35542765	chr16:37713019-37713202	chr14:11888565-11888663
chr15:35567288-35567405	chr16:37713203-37713338	chr14:11889231-11889335
chr15:35572747-35573033	chr16:37813517-37813766	chr14:12380885-12381017
chr15:35596464-35596953	chr16:38776915-38777239	chr14:12913907-12914373
chr15:35658469-35658578	chr16:38788653-38788811	chr14:12913924-12914373
chr15:35662659-35662862	chr16:42097209-42097433	chr14:13093413-13093556
chr1:53567671-53567790	chr16:42111298-42111546	chr14:13093695-13093894
chr1:53628115-53628253	chr16:42582364-42582469	chr14:13093897-13094006
chr1:53630307-53630443	chr16:42623353-42623552	chr14:14165457-14165598
chr1:53630612-53630727	chr16:42626765-42626923	chr14:1475457-1475737
chr1:53633460-53633563	chr16:42638394-42638515	chr14:15280087-15280184
chr1:53633971-53634181	chr16:43246034-43246146	chr14:15280462-15280659
chr1:53641297-53641444	chr16:43400820-43400990	chr14:15280845-15281119
chr15:36416213-36416315	chr16:43416798-43416966	chr14:15281347-15281450
chr1:53647841-53647962	chr16:43544640-43544766	chr14:15281473-15281771
chr1:53654092-53654179	chr16:43830395-43830565	chr14:15458767-15459091
chr1:53685091-53685231	chr16:43846529-43846740	chr14:15460231-15460680
chr1:54015353-54015501	chr16:43856889-43856995	chr14:15460702-15461202
chr15:47117259-47117381	chr16:43870275-43870489	chr14:15462005-15462146
chr15:47396412-47396542	chr16:43877424-43877775	chr14:156338-156509
chr15:6193782-6193977	chr16:43887707-43887790	chr14:17073000-17073232
chr15:6264452-6264651	chr16:43916493-43916748	chr14:17075396-17075498
chr15:6362785-6362910	chr16:43935611-43935808	chr14:17087073-17087310
chr15:6367301-6367435	chr16:43945920-43946133	chr14:17434477-17434747
chr15:6389992-6390249	chr16:43962637-43962870	chr14:17438556-17438781
chr15:7004175-7004431	chr16:43968625-43968800	chr14:18507150-18507429
chr15:7011126-7011232	chr16:43975180-43975497	chr14:18776379-18776601
chr15:7311357-7311526	chr16:43981373-43981575	chr14:18785277-18785376
chr15:7805292-7805480	chr16:43990892-43991052	chr14:18785610-18785712
chr1:58708526-58708669	chr16:43991111-43991242	chr14:19821762-19821896
chr16:10001966-10002197	chr16:44002614-44002874	chr14:19821762-19821918
chr16:1057298-1057462	chr16:44008199-44008460	chr14:19821776-19821893
chr16:13627833-13628264	chr16:44022860-44023098	chr14:19822506-19822631
chr16:13895157-13895288	chr16:44031732-44032017	chr14:19822523-19822631
chr16:18605558-18605660	chr16:44037195-44037413	chr14:19822838-19822988
chr16:19212570-19213054	chr16:44037463-44037820	chr14:19822844-19822966
chr16:19454811-19454968	chr16:44055000-44055226	chr14:2078675-2078784
chr16:19511164-19511434	chr16:44061572-44061687	chr14:2099617-2099726
chr16:19511166-19511281	chr16:44075501-44075963	chr14:21247767-21247891
chr16:19535039-19535145	chr16:44076015-44076167	chr14:21281791-21281911
chr16:20905503-20905733	chr16:44078689-44078952	chr14:21281796-21281911
chr16:20905516-20905685	chr16:44090196-44090343	chr14:21325983-21326096
chr16:20925926-20926061	chr16:44106602-44106752	chr14:21330987-21331107
chr16:21682209-21682421	chr16:44130379-44130723	chr14:21355627-21355778
chr16:23081321-23081470	chr16:44185114-44185403	chr14:21443251-21443349
chr16:2316351-2316554	chr16:44221570-44221805	chr14:21443412-21443701
chr16:23527607-23527702	chr16:44224371-44224486	chr14:21476759-21476995
chr16:24398287-24398389	chr16:44229964-44230203	chr14:21494397-21494656
chr16:25827767-25827900	chr16:44285823-44286102	chr14:21528041-21528172
chr16:27818604-27818748	chr16:44545047-44545236	chr14:21528219-21528333
chr16:28003598-28003720	chr16:45840159-45840317	chr14:21540257-21540378
chr16:30616348-30616504	chr16:45885577-45885721	chr14:21553507-21553620
chr16:30662858-30663135	chr16:45900901-45901078	chr14:22029597-22029699
chr16:32701607-32701744	chr16:46243949-46244159	chr14:22043325-22043472
chr16:32714163-32714299	chr16:46263308-46263416	chr14:22044002-22044166
chr16:32747381-32747495	chr16:46323159-46323368	chr14:22059690-22059792
chr16:32747640-32747850	chr16:46374592-46374938	chr14:22221437-22221571
chr16:32749068-32749181	chr16:46514248-46514530	chr14:22227251-22227404
chr16:32786208-32786330	chr16:46752506-46752733	chr14:22299911-22300073
chr16:32794681-32794935	chr16:46755276-46755474	chr14:22332603-22332763
chr16:32797935-32798118	chr16:51843917-51844018	chr14:22554360-22554527
chr16:33955177-33955395	chr16:51850091-51850210	chr14:22557170-22557306
chr16:38501669-38502135	chr16:51860276-51860450	chr14:22568402-22568568
chr16:38501672-38501868	chr16:51871237-51871332	chr14:22602170-22602618
chr1:6398177-6398380	chr16:51976681-51976898	chr14:22617661-22617797
chr16:42018244-42018367	chr16:52494103-52494221	chr14:22624806-22624910
chr16:423412-423761	chr16:52535030-52535143	chr14:22662635-22663063
chr16:42514398-42514515	chr16:52743524-52743765	chr14:23005583-23005702
chr16:42525296-42525397	chr16:53452738-53452938	chr14:23005995-23006134
chr16:42528744-42528893	chr16:53922269-53922417	chr14:23135219-23135433
chr16:42626988-42627203	chr16:54414344-54414463	chr14:23277242-23277410
chr16:42637777-42638239	chr16:5481701-5481855	chr14:25338669-25338799
chr16:43824915-43825192	chr16:54854490-54854588	chr14:26812805-26812979
chr16:43829851-43830079	chr16:55142161-55142304	chr14:26936067-26936518
chr16:43839134-43839329	chr16:587428-587613	chr14:27239267-27239592
chr16:43843312-43843535	chr1:6611364-6611572	chr14:27862010-27862149
chr16:43856477-43856838	chr1:6620225-6620416	chr14:28731322-28731491
chr16:43883880-43884224	chr16:6467319-6467493	chr14:28929528-28929671
chr16:43887790-43887951	chr16:6467494-6467734	chr14:30086846-30086994
chr16:43887792-43887970	chr16:6537730-6537839	chr14:30390398-30390540
chr16:43887973-43888208	chr16:6562205-6562387	chr14:30469557-30469728
chr16:43900565-43900945	chr16:6583653-6583781	chr14:30478068-30478460
chr16:43910570-43910909	chr16:6610441-6610540	chr14:30488689-30488911
chr16:43923197-43923441	chr16:6623943-6624141	chr14:30534134-30534432
chr16:43926202-43926460	chr16:6722401-6722530	chr14:30576332-30576641
chr16:43930492-43930724	chr16:7273407-7273526	chr14:30584686-30584833
chr16:43930842-43931268	chr16:7273407-7273529	chr14:30593249-30593363
chr16:43936204-43936446	chr16:7292398-7292515	chr14:30593396-30593493
chr16:43960368-43960483	chr16:7330190-7330331	chr14:30650252-30650461
chr16:43988535-43988759	chr16:7395680-7396192	chr14:30656687-30656781
chr16:43996009-43996205	chr16:7435100-7435324	chr14:30729023-30729133
chr16:44000270-44000417	chr16:7441661-7441802	chr14:30865979-30866086
chr16:44003037-44003250	chr16:7495703-7495850	chr14:30908544-30908647
chr16:44018009-44018467	chr16:7497113-7497249	chr14:30908974-30909120
chr16:44028322-44028546	chr16:845582-845744	chr14:30909699-30909910
chr16:44048446-44048750	chr17:10322759-10322950	chr14:31109973-31110300
chr16:44059122-44059327	chr1:7118762-7118970	chr14:31113441-31113549
chr16:44065373-44065618	chr17:13042902-13043037	chr14:31113777-31113917
chr16:44077140-44077736	chr17:1484154-1484260	chr14:31119731-31119847
chr16:44112392-44112817	chr17:1496371-1496499	chr14:31119731-31119858
chr16:44123568-44123715	chr17:15079525-15079744	chr14:31127014-31127131
chr16:44123789-44124179	chr17:15081375-15081577	chr14:31137592-31137776
chr16:44150437-44150565	chr17:17200118-17200401	chr14:31138130-31138470
chr16:44150579-44150733	chr17:17298594-17298729	chr14:31140152-31140509
chr16:44150789-44150923	chr17:17399865-17400074	chr14:31141043-31141235
chr16:44154338-44154594	chr17:17422917-17423109	chr14:31143107-31143262
chr16:44176182-44176444	chr17:17576929-17577212	chr14:31145577-31145866
chr16:44210364-44210573	chr17:17731154-17731407	chr14:31147821-31148180
chr16:44210630-44210923	chr17:17842827-17843054	chr14:31165198-31165437
chr16:44227134-44227232	chr17:18046740-18046948	chr14:31167657-31167859
chr16:44244851-44244996	chr17:18070920-18071342	chr14:31190203-31190317
chr16:44245046-44245192	chr17:18086680-18086933	chr14:31210225-31210468
chr16:44496403-44496548	chr17:18138382-18138719	chr14:31250683-31250854
chr16:44542241-44542367	chr17:18157375-18157573	chr14:31345318-31345585
chr16:44657113-44657217	chr17:18164465-18164704	chr14:31364756-31364905
chr16:45116507-45116632	chr17:18172861-18172983	chr14:31380903-31381033
chr16:50987383-50987515	chr17:18182686-18182823	chr14:31414783-31414913
chr16:51785136-51785246	chr17:18188529-18188689	chr14:31424573-31424768
chr16:51802163-51802339	chr17:18191425-18191605	chr14:31428334-31428553
chr16:51864785-51864899	chr17:18215872-18216065	chr14:31449953-31450306
chr16:52532048-52532186	chr17:18238020-18238207	chr14:31452700-31452906
chr16:52542005-52542146	chr17:18257652-18258032	chr14:31574838-31574996
chr16:52542433-52542550	chr17:18274798-18274898	chr14:31904289-31904485
chr16:52624345-52624445	chr17:18276549-18276648	chr14:31907864-31908091
chr16:52951005-52951112	chr17:18280998-18281114	chr14:31908399-31909306
chr16:584120-584407	chr17:18306527-18306926	chr14:31909318-31909520
chr16:587153-587425	chr17:18344344-18344616	chr14:31915890-31916087
chr16:590527-590670	chr17:18368257-18368489	chr14:31921824-31922063
chr16:596976-597096	chr17:18420564-18420995	chr14:31924595-31924930
chr16:601562-601686	chr17:18439088-18439396	chr14:31928201-31928355
chr16:6215113-6215290	chr17:18452609-18452883	chr14:31939619-31939742
chr16:6442406-6442523	chr17:18459367-18459855	chr14:31943969-31944082
chr16:6455395-6455564	chr17:18470551-18470797	chr14:31944353-31944496
chr16:6455601-6455729	chr17:18487527-18487669	chr14:31946752-31947078
chr16:6463493-6463768	chr17:18491257-18491539	chr14:31962617-31962866
chr16:6472385-6472688	chr17:18496019-18496236	chr14:31969534-31969639
chr16:6479330-6479687	chr17:18503989-18504214	chr14:31969806-31970070
chr16:6482421-6482520	chr17:18515169-18515530	chr14:31981153-31981252
chr16:6491620-6491926	chr17:18521797-18522021	chr14:31987618-31987769
chr16:6499646-6499833	chr17:18522030-18522170	chr14:31988499-31988670
chr16:6515835-6516152	chr17:18535328-18535779	chr14:32007771-32008015
chr16:6520974-6521172	chr17:18564674-18564814	chr14:32023818-32023955
chr16:6523616-6523816	chr17:18567434-18567750	chr14:32029159-32029379
chr16:6524704-6525134	chr17:18576910-18577325	chr14:32031564-32031761
chr16:6531351-6531536	chr17:18577492-18577999	chr14:32032581-32032859
chr16:6533190-6533308	chr17:18597390-18597597	chr14:32035251-32035535
chr16:6537479-6537642	chr17:18623224-18623751	chr14:32036580-32036801
chr16:6537879-6538090	chr17:18634725-18635084	chr14:32037375-32037573
chr16:6542232-6542485	chr17:18641471-18641951	chr14:32049344-32049602
chr16:6547264-6547375	chr17:18642148-18642299	chr14:32050058-32050415
chr16:6547464-6547605	chr17:18658646-18658909	chr14:32062523-32062755
chr16:6559066-6559213	chr17:18663474-18663595	chr14:32071004-32071228
chr16:6559262-6559393	chr17:18669178-18669339	chr14:32080539-32081014
chr16:6564174-6564303	chr17:18681850-18681972	chr14:32082591-32082791
chr16:6571810-6571937	chr17:18700805-18701196	chr14:32095400-32095564
chr16:6583201-6583570	chr17:18707541-18708040	chr14:32097242-32097570
chr16:6592369-6592525	chr17:18723365-18723499	chr14:32120928-32121089
chr16:6602092-6602415	chr17:18730446-18730751	chr14:32121803-32121950
chr16:6605934-6606179	chr17:18759124-18759452	chr14:32122011-32122111
chr16:6626026-6626347	chr17:18759575-18759713	chr14:32130022-32130277
chr16:6665549-6665936	chr17:18764212-18764601	chr14:32258760-32258887
chr16:6668032-6668288	chr17:18767912-18768039	chr14:32397039-32397162
chr16:6668869-6669020	chr17:18785435-18785602	chr14:32417081-32417371
chr16:6676047-6676179	chr17:18792788-18793154	chr14:32452874-32453088
chr16:6691580-6691876	chr17:18800867-18801244	chr14:32505705-32505799
chr16:6713629-6713754	chr17:18809525-18809815	chr14:32553555-32553806
chr16:6713940-6714097	chr17:18810191-18810329	chr14:32566897-32567041
chr16:6724622-6724773	chr17:18817915-18818382	chr14:32591161-32591291
chr16:6734037-6734239	chr17:18858783-18858977	chr14:32614723-32614940
chr16:6734445-6734611	chr17:18861444-18861584	chr14:32615206-32615323
chr16:715427-715561	chr17:18863290-18863502	chr14:32640103-32640368
chr16:715755-716118	chr17:18874028-18874206	chr14:32640998-32641112
chr16:797834-797928	chr17:18983206-18983521	chr14:32641360-32641565
chr16:798116-798283	chr17:19033138-19033442	chr14:32652459-32652658
chr16:8750088-8750218	chr17:19090397-19090696	chr14:32655496-32655700
chr16:884374-884560	chr17:19180638-19180776	chr14:32655737-32655851
chr16:889468-889884	chr17:19185984-19186411	chr14:32658778-32658994
chr17:10322466-10322745	chr17:19226601-19226797	chr14:32679922-32680087
chr17:10386945-10387260	chr17:19288423-19288834	chr14:32682802-32682902
chr17:10454496-10455129	chr17:19292112-19292318	chr14:32682949-32683045
chr17:12796579-12796710	chr17:19299722-19299956	chr14:32702354-32702453
chr17:12819321-12819452	chr17:19326781-19327140	chr14:32704714-32704845
chr17:12819548-12819789	chr17:19337116-19337331	chr14:32708322-32708533
chr17:1289598-1289726	chr17:19337536-19337656	chr14:32715277-32715463
chr17:1294927-1295071	chr17:19368185-19368632	chr14:32716914-32717000
chr17:1297675-1297834	chr17:19377493-19377678	chr14:32725147-32725434
chr17:1299214-1299379	chr17:19385005-19385352	chr14:32725513-32725677
chr17:13042330-13042573	chr17:19393235-19393544	chr14:32733074-32733241
chr17:13042657-13042879	chr17:19396355-19396566	chr14:32739761-32739985
chr17:15118684-15118817	chr17:19428911-19429129	chr14:32740443-32740590
chr17:16287277-16287377	chr17:21091526-21091801	chr14:32740883-32741015
chr17:16667473-16667783	chr17:21096453-21096553	chr14:32757010-32757137
chr17:16914083-16914258	chr17:21206656-21206825	chr14:32820122-32820266
chr17:16914633-16914984	chr17:21635690-21635778	chr14:32900710-32900803
chr17:16923329-16923499	chr17:21635783-21635987	chr14:32904082-32904365
chr17:16926489-16926932	chr17:21690456-21690547	chr14:32909543-32909691
chr17:17196553-17196844	chr17:21690586-21690749	chr14:32914898-32915128
chr17:17278901-17279022	chr17:21698534-21698937	chr14:33014622-33014969
chr17:17278901-17279024	chr17:21706393-21706513	chr14:33017143-33017260
chr17:17279424-17279557	chr17:21729363-21729535	chr14:33020226-33020465
chr17:17279443-17279550	chr17:21734322-21734639	chr14:33025169-33025270
chr17:17279917-17280138	chr17:21751035-21751269	chr14:33025856-33025990
chr17:17279971-17280107	chr17:21754652-21754796	chr14:33035094-33035315
chr17:17373371-17373686	chr17:21780714-21780954	chr14:33065964-33066166
chr17:18050990-18051305	chr17:21783385-21783509	chr14:33088927-33089180
chr17:18080744-18081027	chr17:21805628-21805813	chr14:33110330-33110507
chr17:18149138-18149317	chr17:21805865-21806088	chr14:33124533-33124849
chr17:18149601-18149773	chr17:21814817-21815097	chr14:33175894-33175984
chr17:18165900-18166352	chr17:22503433-22503558	chr14:33178056-33178259
chr17:18190929-18191207	chr17:25953918-25954041	chr14:33187592-33187818
chr17:18194933-18195132	chr17:26248349-26248516	chr14:33191917-33192028
chr17:18233105-18233267	chr17:26354884-26355091	chr14:33192310-33192419
chr17:18244122-18244400	chr17:27506981-27507124	chr14:33198564-33198684
chr17:18274914-18275096	chr17:27586199-27586306	chr14:33460731-33460958
chr17:18275335-18275515	chr17:27622570-27622716	chr14:33640303-33640622
chr17:18276400-18276743	chr17:27794697-27794894	chr14:33659950-33660178
chr17:18281160-18281639	chr17:27806950-27807096	chr14:33671983-33672188
chr17:18287984-18288395	chr17:27843953-27844112	chr14:33676649-33676873
chr17:18291548-18291869	chr17:27843971-27844098	chr14:33682241-33682433
chr17:18317930-18318214	chr17:29411503-29411773	chr14:33693814-33694021
chr17:18317943-18318214	chr17:29450084-29450381	chr14:33696347-33696580
chr17:18385144-18385589	chr17:29471781-29471982	chr14:33713370-33713673
chr17:18387707-18387851	chr17:29474515-29474642	chr14:33720881-33721031
chr17:18391700-18392159	chr17:29495702-29495949	chr14:33725400-33725585
chr17:18400653-18401207	chr17:29513029-29513232	chr14:33739161-33739297
chr17:18404756-18405100	chr17:29528652-29528800	chr14:33747608-33747913
chr17:18428738-18429022	chr17:29533949-29534105	chr14:33764356-33764555
chr17:18467551-18467794	chr17:29534367-29534558	chr14:33779922-33780097
chr17:18468022-18468429	chr17:29558333-29558580	chr14:33780822-33781041
chr17:18476508-18476692	chr17:29563433-29563727	chr14:33781110-33781236
chr17:18487808-18488023	chr17:29589695-29589924	chr14:33801673-33801887
chr17:18507193-18507588	chr17:29601001-29601158	chr14:33805951-33806079
chr17:18534321-18534565	chr17:29653842-29654091	chr14:34139493-34139596
chr17:18538117-18538320	chr17:29776646-29776804	chr14:34167902-34168107
chr17:18551025-18551173	chr17:29791107-29791330	chr14:34167925-34168119
chr17:18602600-18602940	chr17:29791370-29791532	chr14:34220298-34220543
chr17:18617434-18617981	chr17:29812488-29812792	chr14:34281285-34281534
chr17:18629673-18629930	chr17:29838805-29839161	chr14:34284705-34284939
chr17:18643095-18643402	chr17:29842530-29842842	chr14:34323679-34323950
chr17:18645980-18646183	chr17:29878999-29879191	chr14:34371620-34371768
chr17:18655430-18655895	chr17:29882695-29882836	chr14:34375273-34375435
chr17:18661086-18661286	chr17:29883866-29884107	chr14:34378419-34378683
chr17:18662204-18662551	chr17:29885576-29885775	chr14:34388443-34388589
chr17:18692398-18692806	chr17:29929076-29929437	chr14:34406835-34407050
chr17:18711221-18711499	chr17:29931280-29931508	chr14:34418613-34418715
chr17:18717972-18718252	chr17:29949186-29949312	chr14:34450861-34451092
chr17:18722837-18723159	chr17:29967295-29967446	chr14:34617165-34617342
chr17:18726183-18726299	chr17:30034026-30034210	chr14:35550679-35550901
chr17:18731073-18731375	chr17:30065489-30065635	chr14:35574665-35574784
chr17:18732020-18732242	chr17:30071734-30071962	chr14:35649245-35649385
chr17:18741549-18741667	chr17:30091979-30092167	chr14:35655385-35655641
chr17:18741699-18742257	chr17:30103844-30104089	chr14:35806740-35806858
chr17:18768168-18768672	chr17:30143877-30144168	chr14:35919146-35919264
chr17:18775148-18775741	chr17:30182270-30182446	chr14:35938462-35938576
chr17:18803842-18804391	chr17:30182850-30182981	chr14:35950967-35951282
chr17:18821806-18822271	chr17:30202108-30202288	chr14:35954147-35954255
chr17:18837737-18838193	chr17:30207291-30207625	chr14:35957690-35957880
chr17:18845948-18846192	chr17:30217986-30218258	chr14:35965128-35965282
chr17:18867078-18867214	chr17:30248919-30249222	chr14:35969317-35969460
chr17:19330556-19330820	chr17:30267214-30267408	chr14:35969481-35969654
chr17:19355141-19355455	chr17:30337261-30337405	chr14:36002725-36003014
chr17:19355486-19355698	chr17:30356012-30356252	chr14:36027885-36028080
chr17:19358514-19358743	chr17:31411345-31411496	chr14:36040610-36040780
chr17:19374375-19374514	chr17:31526596-31526768	chr14:36060281-36060544
chr17:19374544-19375086	chr17:31662147-31662366	chr14:36070699-36070891
chr17:19384269-19384712	chr17:31674490-31674647	chr14:36081452-36081562
chr17:19388516-19389064	chr17:31678026-31678181	chr14:36084859-36084984
chr17:19389536-19389715	chr17:31686734-31686839	chr14:36092652-36092819
chr17:19413452-19413720	chr17:31923557-31923679	chr14:36096122-36096278
chr17:19598047-19598252	chr17:32043281-32043467	chr14:36166304-36166446
chr17:20701109-20701205	chr17:32816826-32817174	chr14:36190048-36190379
chr17:21403967-21404104	chr17:32860982-32861294	chr14:36203704-36203943
chr17:21407079-21407411	chr17:32936560-32936847	chr14:36205484-36205653
chr17:21441497-21441648	chr17:32976181-32976448	chr14:36208873-36209116
chr17:21442368-21442533	chr17:34296301-34296443	chr14:36311055-36311161
chr17:21635213-21635479	chr17:34304124-34304375	chr14:36508481-36508577
chr17:21645188-21645327	chr17:34304391-34304583	chr14:36557517-36557740
chr17:21668868-21669200	chr17:34310529-34310733	chr14:36574551-36574777
chr17:21676271-21676789	chr17:34324503-34324604	chr14:36586013-36586157
chr17:21680209-21680646	chr17:34342317-34342715	chr14:36706002-36706168
chr17:21682872-21683035	chr17:34361727-34362010	chr14:36954372-36954630
chr17:21683058-21683264	chr17:34396872-34397038	chr14:37036008-37036206
chr17:21687298-21687540	chr17:34397565-34397703	chr14:37094460-37094628
chr17:21696236-21696390	chr17:34401523-34401866	chr14:37097611-37097844
chr17:21705277-21705371	chr17:34493140-34493290	chr14:37114219-37114336
chr17:21705453-21705715	chr17:34514380-34514623	chr14:37116009-37116149
chr17:21706090-21706392	chr17:34520049-34520250	chr14:37131324-37131510
chr17:21711884-21711993	chr17:34539013-34539263	chr14:37184627-37184906
chr17:21715774-21715924	chr17:34605739-34605949	chr14:37187390-37187673
chr17:21731683-21731882	chr17:34627314-34627462	chr14:37213267-37213457
chr17:21751712-21751863	chr17:34631468-34631656	chr14:37226162-37226268
chr17:21768081-21768196	chr17:34670289-34670591	chr14:37245748-37245937
chr17:21773255-21773442	chr17:34699564-34699774	chr14:37320717-37320832
chr17:21778124-21778380	chr17:34703920-34704027	chr14:37364117-37364275
chr17:21778160-21778256	chr17:34723949-34724106	chr14:37554657-37554906
chr17:21787475-21787704	chr17:34767433-34767613	chr14:37630620-37630897
chr17:21787769-21788205	chr17:35406814-35406985	chr14:37901608-37901745
chr17:21788820-21788938	chr17:35437653-35438033	chr14:37972284-37972414
chr17:21795391-21795797	chr17:35451325-35451710	chr14:38010998-38011101
chr17:21798375-21798845	chr17:35454464-35454727	chr14:38016556-38016716
chr17:21798900-21799254	chr17:35495659-35495836	chr14:38034198-38034415
chr17:21811025-21811730	chr17:35520935-35521070	chr14:38061189-38061297
chr17:21813872-21813966	chr17:35548769-35548992	chr14:38136260-38136377
chr17:21813888-21814088	chr17:35578637-35578822	chr14:38139371-38139511
chr17:21814294-21814404	chr17:35578884-35579232	chr14:38152737-38152850
chr17:222904-223032	chr17:35614918-35615306	chr14:38198302-38198440
chr17:22496581-22496719	chr17:35650530-35650772	chr14:38247429-38247733
chr17:23971061-23971165	chr17:35744539-35744668	chr14:38252093-38252449
chr17:23971302-23971382	chr17:35751738-35751831	chr14:38254937-38255093
chr17:27278962-27279062	chr17:35764443-35764613	chr14:38332055-38332172
chr17:28135262-28135404	chr17:35817660-35817813	chr14:38473942-38474208
chr17:29396959-29397323	chr17:35855074-35855273	chr14:39230511-39230612
chr17:29400313-29400728	chr17:35865829-35866133	chr14:39283327-39283542
chr17:29410696-29411083	chr17:35969136-35969407	chr14:39323822-39323921
chr17:29417216-29417801	chr17:35969500-35969631	chr14:39338186-39338407
chr17:29441332-29441801	chr17:36015294-36015524	chr14:39340511-39340659
chr17:29462926-29463164	chr17:36040676-36040874	chr14:39340695-39340895
chr17:29495056-29495487	chr17:36063770-36064031	chr14:39344046-39344153
chr17:29549658-29549907	chr17:36172771-36173049	chr14:39361307-39361554
chr17:29549914-29550047	chr17:36263379-36263584	chr14:39371690-39371809
chr17:29550085-29550448	chr17:36270699-36270987	chr14:39383816-39383982
chr17:29552955-29553189	chr17:36300602-36300763	chr14:39421639-39421783
chr17:29573472-29573803	chr17:36314127-36314289	chr14:39442565-39442735
chr17:29621545-29621785	chr17:36406721-36406977	chr14:39447060-39447377
chr17:29637932-29638389	chr17:36427417-36427655	chr14:39455077-39455192
chr17:29647349-29647802	chr17:36453041-36453237	chr14:39480305-39480428
chr17:29658763-29659099	chr17:36479678-36480164	chr14:39480484-39480582
chr17:29694324-29694697	chr17:36489809-36490144	chr14:39490730-39490926
chr17:29696161-29696550	chr17:36988053-36988242	chr14:39497801-39497894
chr17:29746673-29747030	chr17:37047269-37047418	chr14:39525197-39525311
chr17:29802219-29802622	chr17:37111600-37111736	chr14:39525327-39525435
chr17:29807841-29808187	chr17:37311811-37311914	chr14:39535857-39536053
chr17:29809909-29810175	chr17:37566271-37566374	chr14:39566288-39566466
chr17:29818357-29818482	chr17:37708792-37708936	chr14:39578702-39578837
chr17:29819406-29819830	chr17:37848188-37848358	chr14:39585961-39586123
chr17:29826729-29826930	chr17:37848430-37848689	chr14:39589197-39589338
chr17:29830817-29831197	chr17:37874853-37875055	chr14:39628930-39629218
chr17:29837833-29837960	chr17:38045394-38045818	chr14:39660097-39660271
chr17:29854221-29854353	chr17:38068101-38068359	chr14:39671543-39671697
chr17:29871868-29872186	chr17:38083829-38084048	chr14:39685491-39685637
chr17:29957606-29958091	chr17:38087129-38087380	chr14:39726291-39726469
chr17:29959751-29960147	chr17:38090503-38090724	chr14:39739169-39739334
chr17:29975602-29975879	chr17:38120852-38121106	chr14:39765195-39765296
chr17:29981288-29981517	chr17:38182527-38183036	chr14:39765472-39765746
chr17:29989556-29989683	chr17:38218865-38219106	chr14:39769867-39770057
chr17:29989727-29989887	chr17:38261772-38262154	chr14:39776426-39776578
chr17:30002489-30002684	chr17:38342595-38342738	chr14:39782162-39782458
chr17:30040520-30041024	chr17:38381523-38381686	chr14:39792005-39792104
chr17:30043855-30044161	chr17:38577397-38577518	chr14:39807914-39808075
chr17:30069620-30069898	chr17:38778986-38779177	chr14:39813834-39814068
chr17:30076055-30076140	chr17:38779023-38779130	chr14:39817437-39817607
chr17:30132282-30132714	chr17:40118927-40119175	chr14:39821142-39821287
chr17:30148668-30148884	chr17:4068618-4068753	chr14:39833343-39833518
chr17:30163045-30163460	chr17:44108332-44108672	chr14:39838364-39838577
chr17:30174083-30174224	chr17:44121574-44121899	chr14:39859800-39859988
chr17:30187641-30187971	chr17:44215951-44216120	chr14:39871204-39871321
chr17:30188016-30188233	chr17:44224684-44224870	chr14:39875589-39875852
chr17:30189948-30190244	chr17:44238463-44238810	chr14:39890297-39890607
chr17:30197225-30197554	chr17:44239071-44239382	chr14:39891396-39891527
chr17:30197863-30198707	chr17:44253516-44253678	chr14:39891396-39891611
chr17:30210716-30210916	chr17:46019426-46019578	chr14:39904049-39904186
chr17:3021427-3021557	chr17:49019791-49019979	chr14:39920705-39920966
chr17:30220369-30220724	chr17:49974574-49974790	chr14:39923563-39923761
chr17:30224176-30224426	chr17:50296580-50296679	chr14:39927078-39927241
chr17:30233988-30234542	chr17:50447897-50448019	chr14:39929250-39929537
chr17:30263362-30263727	chr17:50447909-50448075	chr14:39947292-39947461
chr17:30298652-30298827	chr17:50499452-50499781	chr14:40005093-40005254
chr17:30304074-30304533	chr17:50512254-50512468	chr14:40008660-40008760
chr17:30311470-30311637	chr17:50516787-50516923	chr14:40012940-40013264
chr17:30315621-30315932	chr17:50623290-50623479	chr14:40047080-40047305
chr17:30317857-30318049	chr17:50630679-50630821	chr14:40047523-40047691
chr17:30326730-30326942	chr17:50721045-50721173	chr14:40054437-40054632
chr17:30329391-30329739	chr17:50747248-50747368	chr14:40070489-40070622
chr17:30332415-30332932	chr17:50770228-50770331	chr14:40079392-40079567
chr17:30337091-30337259	chr17:50889822-50889997	chr14:40083046-40083170
chr17:30347118-30347519	chr17:51247927-51248095	chr14:40102835-40103084
chr17:30351225-30351491	chr17:51267537-51267733	chr14:40120227-40120428
chr17:30356518-30356676	chr17:51297377-51297508	chr14:40127099-40127378
chr17:30356707-30357031	chr17:51438453-51438629	chr14:40140521-40140818
chr17:30359989-30360274	chr17:51507590-51507689	chr14:40153361-40153525
chr17:30488772-30488974	chr17:51508868-51508992	chr14:40161912-40162096
chr17:30862289-30862518	chr17:51997729-51998090	chr14:40162393-40162619
chr17:31655997-31656141	chr17:52022099-52022303	chr14:40187022-40187233
chr17:31660624-31660874	chr17:52081083-52081236	chr14:40211861-40211961
chr17:31662442-31662634	chr17:52142171-52142271	chr14:40233815-40233909
chr17:31678236-31678365	chr17:52160003-52160494	chr14:40254403-40254629
chr17:31678433-31678618	chr17:52186733-52186949	chr14:40259848-40259949
chr17:32500191-32500303	chr17:52196506-52196737	chr14:40300183-40300424
chr17:32813099-32813419	chr17:52198285-52198538	chr14:40305977-40306264
chr17:32827349-32827614	chr17:52208197-52208368	chr14:40310669-40310792
chr17:32865962-32866116	chr17:52219045-52219268	chr14:40319452-40319596
chr17:32927424-32927598	chr17:52234498-52234875	chr14:40326920-40327085
chr17:32961763-32961965	chr17:52247497-52247837	chr14:40331857-40332060
chr17:33004706-33005085	chr17:52250495-52250852	chr14:40344882-40344982
chr17:33112946-33113233	chr17:52273228-52273488	chr14:40349415-40349635
chr17:34291801-34292095	chr17:52305671-52305930	chr14:40350298-40350497
chr17:34337083-34337440	chr17:52308556-52308755	chr14:40350687-40350828
chr17:34352259-34352667	chr17:52336049-52336150	chr14:40352626-40352741
chr17:34361381-34361662	chr17:52350767-52351079	chr14:40359439-40359710
chr17:34372264-34372483	chr17:52366685-52366926	chr14:40360051-40360165
chr17:34390042-34390304	chr17:52381487-52381572	chr14:40378994-40379228
chr17:34441649-34441789	chr17:52393642-52393787	chr14:40381728-40381848
chr17:34463958-34464123	chr17:52394599-52394840	chr14:40409703-40410067
chr17:34507713-34508163	chr17:52400257-52400458	chr14:40410486-40410583
chr17:34533810-34534159	chr17:52405729-52405932	chr14:40416920-40417056
chr17:34565019-34565169	chr17:52408743-52408937	chr14:40453260-40453444
chr17:34577671-34577928	chr17:52419164-52419347	chr14:40461969-40462204
chr17:34597129-34597258	chr17:52425059-52425473	chr14:40475327-40475580
chr17:34597129-34597261	chr17:52464512-52464753	chr14:40484213-40484366
chr17:34618729-34619027	chr17:52477195-52477488	chr14:40487358-40487522
chr17:34781011-34781272	chr17:52496094-52496373	chr14:40491171-40491364
chr17:34790149-34790431	chr17:52514572-52515034	chr14:40504201-40504396
chr17:34886885-34887192	chr17:52538174-52538527	chr14:40563530-40563679
chr17:35483722-35484048	chr17:52538528-52538763	chr14:40576152-40576407
chr17:35606279-35606382	chr17:56619-56802	chr14:40585977-40586220
chr17:35627375-35627529	chr17:625847-626001	chr14:40626127-40626455
chr17:35676211-35676352	chr17:630378-630488	chr14:40649958-40650273
chr17:35873735-35874093	chr1:7713477-7713658	chr14:40693254-40693464
chr17:35997175-35997331	chr1:7734898-7735311	chr14:40693781-40694001
chr17:35997370-35997489	chr17:9049532-9049697	chr14:40695670-40695853
chr17:35997534-35997728	chr17:9102469-9102646	chr14:40709354-40709685
chr17:36029960-36030425	chr17:9120594-9120727	chr14:40709872-40710151
chr17:36033256-36033573	chr17:9211136-9211412	chr14:40754690-40755068
chr17:36147746-36148034	chr17:9214739-9215078	chr14:40797147-40797258
chr17:36163383-36163668	chr17:9256418-9256732	chr14:40800750-40800905
chr17:36245525-36245834	chr17:9282753-9283208	chr14:40874888-40875004
chr17:36294199-36294497	chr17:9374814-9375163	chr14:40952386-40952552
chr17:36474105-36474439	chr17:9409671-9409963	chr14:40972989-40973172
chr17:37790726-37790961	chr17:9461335-9461702	chr14:41021488-41021629
chr17:37791739-37791990	chr17:9581003-9581219	chr14:41108454-41108715
chr17:38037916-38038162	chr17:9685295-9685586	chr14:41132677-41132806
chr17:38061268-38061748	chr17:9773280-9773425	chr14:41142818-41142958
chr17:38065114-38065409	chr17:9809750-9810133	chr14:41182324-41182515
chr17:38090223-38090430	chr17:9898416-9898533	chr14:41217327-41217475
chr17:38105698-38105827	chr18:15211619-15211764	chr14:41231006-41231265
chr17:38170102-38170403	chr18:15297149-15297509	chr14:41245500-41245661
chr17:38219518-38219729	chr18:15332019-15332246	chr14:41264928-41265146
chr17:38253768-38254118	chr18:15336506-15336788	chr14:42353583-42353785
chr17:38254804-38255105	chr18:15374191-15374359	chr14:42484669-42485014
chr17:38257145-38257342	chr18:15599334-15599537	chr14:42505803-42506012
chr17:38262235-38262408	chr18:15624484-15624743	chr14:42578056-42578388
chr17:38267044-38267372	chr18:15773152-15773433	chr14:42604747-42605000
chr17:38268514-38268888	chr18:16188069-16188393	chr14:42672621-42672850
chr17:38270634-38271112	chr18:16206284-16206628	chr14:42750323-42750481
chr17:38272066-38272532	chr18:16239299-16239453	chr14:42830475-42830749
chr17:38276218-38276600	chr18:16422580-16422907	chr14:42885756-42885892
chr17:38315113-38315258	chr18:16449123-16449515	chr14:42887900-42888069
chr17:38317675-38317943	chr18:16481613-16481694	chr14:42893049-42893274
chr17:38325124-38325338	chr18:16510600-16510766	chr14:42952738-42952953
chr17:38350729-38351295	chr18:16558171-16558351	chr14:43038941-43039072
chr17:42033244-42033423	chr18:16655348-16655724	chr14:43109049-43109311
chr17:42091302-42091560	chr18:16681739-16682131	chr14:43112374-43112547
chr17:42214273-42214429	chr18:16729169-16729307	chr14:43299469-43299627
chr17:42416648-42416739	chr18:16731910-16732131	chr14:43342403-43342674
chr17:42416831-42416999	chr18:16734680-16734826	chr14:43392957-43393185
chr17:42506024-42506186	chr18:16734885-16735031	chr14:43657287-43657481
chr17:42509157-42509251	chr18:17281269-17281704	chr14:43740535-43740636
chr17:42527428-42527527	chr18:17284269-17284467	chr14:43772209-43772418
chr17:42550020-42550127	chr18:17288115-17288336	chr14:43891797-43892012
chr17:42557067-42557446	chr18:17290604-17290877	chr14:43897365-43897528
[truncated: 11,232 more rows]

## Sheet: t8_danio_genome_CNE_counts
Chrom	Start	End	VERT	NEOP	3R
1	1750001	2250000	1	0	0
1	2250001	2750000	0	1	1
1	2750001	3250000	0	2	1
1	3250001	3750000	1	0	0
1	3750001	4250000	0	4	1
1	4250001	4750000	0	1	1
1	4750001	5250000	0	0	3
1	5250001	5750000	2	4	3
1	5750001	6250000	0	0	1
1	6250001	6750000	1	2	3
1	6750001	7250000	0	1	2
1	7250001	7750000	2	2	4
1	7750001	8250000	12	1	3
1	8250001	8750000	1	1	1
1	8750001	9250000	0	0	1
1	9250001	9750000	10	1	2
1	9750001	10250000	0	1	0
1	10250001	10750000	0	1	0
1	11750001	12250000	1	0	0
1	12250001	12750000	0	1	1
1	14250001	14750000	0	0	3
1	14750001	15250000	0	0	1
1	16750001	17250000	2	0	3
1	18250001	18750000	0	1	2
1	18750001	19250000	1	0	2
1	19750001	20250000	1	1	1
1	21250001	21750000	2	3	3
1	21750001	22250000	2	1	3
1	23750001	24250000	0	0	2
1	24250001	24750000	0	0	1
1	25750001	26250000	2	0	1
1	26250001	26750000	0	5	3
1	26750001	27250000	14	14	13
1	27250001	27750000	3	2	8
1	27750001	28250000	2	0	2
1	28250001	28750000	0	1	1
1	28750001	29250000	0	1	1
1	29250001	29750000	1	0	1
1	30250001	30750000	2	0	0
1	31250001	31750000	1	0	0
1	31750001	32250000	1	0	1
1	32250001	32750000	0	2	8
1	32750001	33250000	1	6	8
1	33750001	34250000	1	0	0
1	34250001	34750000	0	1	0
1	34750001	35250000	0	0	1
1	35250001	35750000	0	0	2
1	35750001	36250000	1	0	2
1	36250001	36750000	15	8	14
1	38250001	38750000	0	0	1
1	38750001	39250000	2	2	3
1	39250001	39750000	1	1	0
1	40250001	40750000	1	2	2
1	40750001	41250000	3	6	4
1	42250001	42750000	2	1	0
1	44250001	44750000	0	1	0
1	44750001	45250000	0	0	2
1	45750001	46250000	11	3	1
1	46250001	46750000	0	1	2
1	46750001	47250000	1	2	2
1	47250001	47750000	2	0	1
1	47750001	48250000	1	0	6
1	48250001	48750000	5	2	8
1	48750001	49250000	1	6	5
1	49250001	49750000	1	5	13
1	49750001	50250000	4	4	16
1	50250001	50750000	0	1	5
1	51250001	51750000	0	1	1
1	52750001	53250000	1	0	3
1	53250001	53750000	10	1	5
1	53750001	54250000	1	2	0
1	55250001	55750000	0	1	2
1	56750001	57250000	0	1	0
1	57250001	57750000	0	1	4
1	57750001	58250000	0	0	2
1	58250001	58750000	1	0	0
1	58750001	59250000	0	1	1
2	250001	750000	5	3	11
2	750001	1250000	4	1	1
2	1250001	1750000	6	1	2
2	1750001	2250000	0	0	1
2	2250001	2750000	0	3	3
2	2750001	3250000	3	3	0
2	3250001	3750000	2	0	1
2	3750001	4250000	2	7	8
2	4250001	4750000	1	1	5
2	5750001	6250000	0	1	1
2	9250001	9750000	0	1	1
2	9750001	10250000	6	4	1
2	10250001	10750000	6	1	1
2	10750001	11250000	1	0	0
2	11250001	11750000	0	1	0
2	12250001	12750000	0	0	2
2	13250001	13750000	0	0	1
2	13750001	14250000	0	1	13
2	14250001	14750000	0	0	3
2	14750001	15250000	0	0	1
2	15250001	15750000	1	1	5
2	15750001	16250000	0	1	3
2	16250001	16750000	0	1	0
2	16750001	17250000	0	0	3
2	17250001	17750000	0	2	6
2	17750001	18250000	0	4	11
2	18250001	18750000	3	3	7
2	18750001	19250000	14	4	12
2	19250001	19750000	0	0	1
2	19750001	20250000	2	2	2
2	21250001	21750000	0	0	2
2	21750001	22250000	6	1	4
2	22250001	22750000	0	1	3
2	22750001	23250000	2	2	0
2	23250001	23750000	0	0	1
2	25250001	25750000	0	2	1
2	25750001	26250000	0	1	0
2	26250001	26750000	1	2	0
2	28750001	29250000	0	0	3
2	29250001	29750000	7	1	1
2	29750001	30250000	5	2	0
2	30250001	30750000	0	0	1
2	31750001	32250000	0	1	1
2	32250001	32750000	1	0	1
2	32750001	33250000	30	44	29
2	33250001	33750000	0	8	0
2	33750001	34250000	5	13	0
2	34250001	34750000	0	3	3
2	34750001	35250000	0	6	9
2	35250001	35750000	1	3	5
2	36250001	36750000	1	7	10
2	36750001	37250000	1	2	6
2	37250001	37750000	0	3	0
2	37750001	38250000	0	2	16
2	38250001	38750000	0	1	24
2	38750001	39250000	0	1	3
2	39250001	39750000	0	1	5
2	39750001	40250000	0	2	1
2	40250001	40750000	0	3	9
2	40750001	41250000	1	2	1
2	41250001	41750000	0	1	2
2	41750001	42250000	2	0	0
2	43750001	44250000	0	0	2
2	44750001	45250000	2	1	0
2	45250001	45750000	0	0	1
2	45750001	46250000	0	0	1
2	46250001	46750000	1	0	2
2	46750001	47250000	0	2	5
2	47750001	48250000	1	0	0
2	48250001	48750000	0	1	0
2	48750001	49250000	22	1	8
2	49250001	49750000	0	0	1
2	50250001	50750000	4	0	3
2	50750001	51250000	0	0	2
2	51250001	51750000	0	0	1
2	51750001	52250000	0	0	4
2	52250001	52750000	0	1	1
2	53250001	53750000	0	1	1
2	55250001	55750000	1	1	4
2	55750001	56250000	2	0	2
2	56750001	57250000	0	2	2
2	57250001	57750000	3	0	3
2	57750001	58250000	0	0	1
2	58250001	58750000	2	1	2
2	58750001	59250000	3	7	0
3	250001	750000	1	0	4
3	750001	1250000	1	1	0
3	1250001	1750000	2	1	1
3	1750001	2250000	3	0	2
3	2250001	2750000	0	4	1
3	2750001	3250000	0	8	2
3	3250001	3750000	2	0	0
3	3750001	4250000	3	1	0
3	4250001	4750000	0	1	0
3	4750001	5250000	4	1	3
3	5250001	5750000	0	0	1
3	5750001	6250000	1	2	2
3	6250001	6750000	1	0	0
3	7750001	8250000	2	1	1
3	8250001	8750000	2	2	0
3	8750001	9250000	1	0	1
3	9250001	9750000	2	1	1
3	9750001	10250000	10	2	3
3	10250001	10750000	0	1	0
3	11250001	11750000	1	0	0
3	11750001	12250000	1	0	4
3	12250001	12750000	0	1	3
3	12750001	13250000	1	0	3
3	13250001	13750000	0	0	1
3	13750001	14250000	6	4	7
3	14250001	14750000	4	5	4
3	14750001	15250000	2	13	24
3	15750001	16250000	1	0	0
3	16250001	16750000	0	0	1
3	16750001	17250000	0	1	1
3	17250001	17750000	0	0	1
3	17750001	18250000	0	2	2
3	18250001	18750000	0	0	2
3	19750001	20250000	0	0	7
3	20250001	20750000	0	1	15
3	20750001	21250000	0	1	14
3	21250001	21750000	0	1	0
3	22750001	23250000	0	1	0
3	23250001	23750000	18	5	3
3	23750001	24250000	4	1	2
3	24250001	24750000	0	1	1
3	25250001	25750000	1	1	6
3	25750001	26250000	0	1	6
3	26750001	27250000	0	0	1
3	29250001	29750000	0	0	1
3	29750001	30250000	0	2	6
3	30250001	30750000	0	0	23
3	30750001	31250000	0	0	6
3	31250001	31750000	0	0	1
3	31750001	32250000	0	0	2
3	32750001	33250000	0	2	1
3	33250001	33750000	0	4	0
3	33750001	34250000	4	1	8
3	34250001	34750000	0	3	6
3	35250001	35750000	0	1	1
3	35750001	36250000	0	0	1
3	36250001	36750000	1	1	1
3	36750001	37250000	0	1	3
3	37250001	37750000	0	0	2
3	39250001	39750000	0	2	1
3	39750001	40250000	0	3	1
3	40250001	40750000	3	2	1
3	41250001	41750000	0	0	1
3	41750001	42250000	1	1	8
3	42250001	42750000	1	5	18
3	42750001	43250000	6	15	26
3	43250001	43750000	17	9	21
3	43750001	44250000	0	1	14
3	44250001	44750000	0	7	32
3	44750001	45250000	1	6	14
3	45250001	45750000	0	0	6
3	45750001	46250000	0	0	3
3	46250001	46750000	0	0	9
3	46750001	47250000	2	4	11
3	47250001	47750000	0	1	12
3	47750001	48250000	2	2	35
3	48250001	48750000	0	0	8
3	48750001	49250000	0	0	1
3	49250001	49750000	0	3	2
3	49750001	50250000	0	0	1
3	51750001	52250000	3	0	1
3	52250001	52750000	0	0	2
3	52750001	53250000	1	6	11
3	53250001	53750000	0	3	26
3	53750001	54250000	1	3	17
3	54250001	54750000	0	1	17
3	54750001	55250000	0	1	0
3	55250001	55750000	6	5	9
3	55750001	56250000	3	0	3
3	56750001	57250000	1	4	10
3	57250001	57750000	0	0	1
3	57750001	58250000	0	3	5
3	58250001	58750000	0	1	1
3	58750001	59250000	1	1	0
3	59750001	60250000	0	0	2
3	60250001	60750000	1	0	3
3	60750001	61250000	0	3	4
3	61250001	61750000	0	0	1
3	61750001	62250000	0	3	2
4	250001	750000	0	0	2
4	1750001	2250000	0	0	1
4	2250001	2750000	2	0	0
4	2750001	3250000	1	1	1
4	3250001	3750000	0	1	0
4	3750001	4250000	0	0	1
4	4250001	4750000	1	2	0
4	4750001	5250000	0	1	0
4	5750001	6250000	0	1	0
4	6250001	6750000	6	0	1
4	6750001	7250000	0	0	4
4	7250001	7750000	1	0	0
4	8750001	9250000	4	7	9
4	9250001	9750000	0	3	6
4	9750001	10250000	0	1	3
4	10250001	10750000	1	0	2
4	10750001	11250000	0	1	4
4	11250001	11750000	0	0	5
4	11750001	12250000	0	0	2
4	12250001	12750000	29	28	55
4	12750001	13250000	10	2	3
4	13250001	13750000	1	0	1
4	13750001	14250000	2	0	2
4	14250001	14750000	0	1	0
4	14750001	15250000	1	4	1
4	15250001	15750000	0	0	2
4	15750001	16250000	0	4	6
4	16250001	16750000	1	1	1
4	16750001	17250000	16	24	29
4	17250001	17750000	4	9	21
4	18250001	18750000	1	3	7
4	18750001	19250000	1	0	13
4	19250001	19750000	1	2	17
4	19750001	20250000	0	0	2
4	20250001	20750000	2	2	2
4	21250001	21750000	0	0	1
4	22750001	23250000	1	0	0
4	23750001	24250000	5	2	4
4	24250001	24750000	0	3	6
4	24750001	25250000	0	0	1
4	25750001	26250000	0	0	3
4	26250001	26750000	0	0	2
4	26750001	27250000	1	0	8
4	27750001	28250000	0	2	1
4	28250001	28750000	0	1	2
4	28750001	29250000	0	0	12
4	29250001	29750000	0	0	11
4	29750001	30250000	0	0	13
4	30250001	30750000	0	0	2
4	32250001	32750000	0	0	3
4	32750001	33250000	0	0	1
4	33250001	33750000	0	0	2
4	33750001	34250000	0	0	2
4	34750001	35250000	0	0	1
4	35250001	35750000	0	0	8
4	35750001	36250000	0	0	1
4	36750001	37250000	0	0	1
4	37750001	38250000	0	0	7
4	38750001	39250000	0	0	1
4	39750001	40250000	0	0	3
4	40750001	41250000	0	0	1
4	42250001	42750000	0	6	8
4	42750001	43250000	0	0	1
4	44250001	44750000	0	0	3
4	46250001	46750000	0	0	4
4	47250001	47750000	0	0	3
4	47750001	48250000	0	0	1
4	48750001	49250000	0	0	1
4	49750001	50250000	0	0	3
4	50250001	50750000	0	0	2
4	51250001	51750000	0	0	1
4	52250001	52750000	0	0	5
4	53250001	53750000	1	0	2
4	54750001	55250000	0	0	1
4	55250001	55750000	0	0	3
4	55750001	56250000	0	0	1
4	56250001	56750000	0	0	8
4	56750001	57250000	0	0	8
4	57750001	58250000	0	0	5
4	58250001	58750000	0	0	4
4	59250001	59750000	0	0	2
4	59750001	60250000	0	0	1
4	60250001	60750000	0	2	3
4	61250001	61750000	0	0	1
4	62250001	62750000	0	0	1
4	62750001	63250000	0	0	3
4	63250001	63750000	0	0	1
4	64250001	64750000	0	0	2
4	66250001	66750000	0	0	7
4	66750001	67250000	0	0	5
4	67250001	67750000	0	0	2
4	67750001	68250000	0	0	1
4	68250001	68750000	0	0	1
4	68750001	69250000	0	0	2
4	69250001	69750000	0	0	1
4	70250001	70750000	0	3	5
4	70750001	71250000	0	0	1
4	71250001	71750000	0	0	1
4	71750001	72250000	2	0	1
4	72750001	73250000	0	0	2
4	73250001	73750000	0	0	3
4	74250001	74750000	1	3	1
4	76250001	76750000	0	5	1
4	77250001	77750000	1	0	0
5	250001	750000	1	0	0
5	750001	1250000	2	0	0
5	1250001	1750000	3	1	1
5	1750001	2250000	1	0	0
5	2250001	2750000	0	1	0
5	2750001	3250000	1	0	0
5	3250001	3750000	5	4	5
5	4250001	4750000	0	0	2
5	4750001	5250000	0	2	0
5	5250001	5750000	2	2	1
5	5750001	6250000	0	0	1
5	6250001	6750000	0	1	2
5	9250001	9750000	0	1	0
5	9750001	10250000	0	1	2
5	10250001	10750000	0	2	4
5	10750001	11250000	0	4	4
5	11250001	11750000	1	0	3
5	12250001	12750000	1	1	1
5	12750001	13250000	2	3	0
5	13250001	13750000	2	3	0
5	13750001	14250000	0	0	1
5	14250001	14750000	3	1	2
5	14750001	15250000	1	4	7
5	15250001	15750000	1	3	5
5	15750001	16250000	1	8	1
5	16250001	16750000	0	1	0
5	16750001	17250000	1	1	3
5	17250001	17750000	9	18	20
5	17750001	18250000	2	2	3
5	18250001	18750000	0	1	2
5	18750001	19250000	0	3	4
5	19250001	19750000	4	11	6
5	19750001	20250000	1	1	5
5	20250001	20750000	0	2	1
5	20750001	21250000	1	2	0
5	21750001	22250000	2	2	2
5	22250001	22750000	0	1	1
5	22750001	23250000	0	1	0
5	23250001	23750000	2	1	1
5	23750001	24250000	0	0	2
5	24250001	24750000	6	9	5
5	24750001	25250000	1	0	1
5	25250001	25750000	4	7	8
5	25750001	26250000	2	4	3
5	26250001	26750000	0	0	5
5	26750001	27250000	0	2	16
5	27250001	27750000	1	4	7
5	27750001	28250000	0	1	0
5	28250001	28750000	0	0	8
5	28750001	29250000	0	2	1
5	29250001	29750000	7	5	7
5	29750001	30250000	5	4	5
5	30250001	30750000	0	2	5
5	31250001	31750000	1	0	0
5	31750001	32250000	0	1	5
5	32250001	32750000	2	1	0
5	32750001	33250000	2	5	1
5	33250001	33750000	2	1	3
5	33750001	34250000	0	1	1
5	34250001	34750000	0	0	5
5	34750001	35250000	13	5	13
5	35250001	35750000	0	0	1
5	36250001	36750000	0	1	1
5	36750001	37250000	0	0	2
5	37250001	37750000	0	0	1
5	37750001	38250000	0	0	1
5	38250001	38750000	0	0	3
5	38750001	39250000	8	4	15
5	39250001	39750000	26	23	51
5	39750001	40250000	2	0	3
5	40250001	40750000	26	18	18
5	40750001	41250000	9	10	2
5	41250001	41750000	5	9	3
5	41750001	42250000	0	5	3
5	42250001	42750000	0	1	1
5	43750001	44250000	1	0	0
5	44250001	44750000	6	11	7
5	44750001	45250000	10	10	9
5	45250001	45750000	5	1	2
5	45750001	46250000	0	3	2
5	46250001	46750000	0	0	4
5	47250001	47750000	0	0	2
5	47750001	48250000	0	0	1
5	48750001	49250000	22	8	18
5	49250001	49750000	45	38	38
5	49750001	50250000	34	24	37
5	50250001	50750000	9	9	19
5	50750001	51250000	0	0	1
5	51250001	51750000	24	3	2
5	51750001	52250000	2	2	1
5	52250001	52750000	0	0	1
5	52750001	53250000	0	0	3
5	53250001	53750000	0	0	2
5	53750001	54250000	0	1	1
5	54250001	54750000	0	2	3
5	54750001	55250000	5	4	7
5	55250001	55750000	4	1	1
5	55750001	56250000	2	2	2
5	56250001	56750000	6	0	1
5	56750001	57250000	0	0	2
5	57250001	57750000	0	0	3
5	58250001	58750000	0	1	2
5	58750001	59250000	0	1	2
5	59250001	59750000	1	0	2
5	59750001	60250000	0	0	3
5	60250001	60750000	0	1	6
5	61250001	61750000	0	0	2
5	61750001	62250000	0	2	1
5	62750001	63250000	0	0	5
5	63250001	63750000	4	3	1
5	63750001	64250000	2	1	0
5	64250001	64750000	0	0	2
5	64750001	65250000	0	1	1
5	65250001	65750000	1	3	6
5	65750001	66250000	1	3	9
5	66250001	66750000	8	5	4
5	66750001	67250000	0	1	3
5	67250001	67750000	3	5	6
5	67750001	68250000	8	2	4
5	68250001	68750000	1	1	1
5	68750001	69250000	0	2	1
5	69750001	70250000	1	1	0
5	70250001	70750000	4	1	8
5	70750001	71250000	1	5	5
5	71250001	71750000	0	3	6
5	71750001	72250000	6	8	7
6	250001	750000	7	6	5
6	750001	1250000	32	9	3
6	1250001	1750000	5	2	7
6	1750001	2250000	0	2	0
6	2250001	2750000	9	4	9
6	2750001	3250000	0	0	3
6	3250001	3750000	10	3	8
6	4250001	4750000	16	11	4
6	4750001	5250000	5	5	7
6	5250001	5750000	1	7	9
6	5750001	6250000	1	8	11
6	6250001	6750000	6	2	1
6	7750001	8250000	0	2	0
6	8250001	8750000	1	0	0
6	8750001	9250000	0	1	0
6	9250001	9750000	1	0	0
6	9750001	10250000	0	0	3
6	10250001	10750000	3	3	2
6	10750001	11250000	0	0	4
6	11250001	11750000	0	1	0
6	11750001	12250000	11	2	8
6	12250001	12750000	5	3	3
6	12750001	13250000	0	0	1
6	14250001	14750000	29	15	33
6	14750001	15250000	19	6	16
6	15250001	15750000	0	0	1
6	15750001	16250000	12	12	2
6	16250001	16750000	1	1	1
6	17250001	17750000	0	0	4
6	18250001	18750000	0	0	2
6	18750001	19250000	0	0	5
6	20250001	20750000	1	1	3
6	20750001	21250000	1	0	4
6	22250001	22750000	0	1	7
6	22750001	23250000	0	0	7
6	23750001	24250000	0	0	1
6	24250001	24750000	11	6	14
6	24750001	25250000	46	37	44
6	25250001	25750000	18	13	14
6	25750001	26250000	23	15	17
6	26250001	26750000	16	31	26
6	26750001	27250000	8	9	13
6	27250001	27750000	0	5	18
6	27750001	28250000	0	5	3
6	28250001	28750000	0	9	22
6	28750001	29250000	1	9	13
6	29250001	29750000	0	0	1
6	29750001	30250000	3	1	0
6	30250001	30750000	0	4	8
6	31250001	31750000	0	1	0
6	31750001	32250000	30	21	21
6	32250001	32750000	6	4	4
6	32750001	33250000	0	5	5
6	33250001	33750000	1	1	4
6	34250001	34750000	0	0	1
6	34750001	35250000	0	1	0
6	35750001	36250000	0	2	0
6	36250001	36750000	3	0	1
6	39250001	39750000	1	2	0
6	39750001	40250000	0	0	1
6	41750001	42250000	0	0	1
6	42250001	42750000	0	1	0
6	42750001	43250000	0	1	1
6	43250001	43750000	46	28	28
6	43750001	44250000	16	8	30
6	44250001	44750000	0	9	10
6	44750001	45250000	0	4	12
6	45250001	45750000	2	5	16
6	45750001	46250000	0	1	4
6	46250001	46750000	0	0	3
6	46750001	47250000	2	0	3
6	47250001	47750000	0	1	3
6	47750001	48250000	0	1	1
6	48250001	48750000	0	3	15
6	48750001	49250000	0	3	10
6	49250001	49750000	0	1	3
6	52250001	52750000	0	6	1
6	52750001	53250000	0	0	1
6	53250001	53750000	1	5	11
6	53750001	54250000	0	1	10
6	54250001	54750000	2	2	6
6	54750001	55250000	3	1	0
6	55250001	55750000	2	4	0
6	55750001	56250000	0	5	8
6	56250001	56750000	0	6	8
6	56750001	57250000	0	5	9
6	57250001	57750000	0	1	6
6	57750001	58250000	7	10	5
6	58250001	58750000	2	2	3
6	58750001	59250000	1	0	4
6	59250001	59750000	1	4	7
6	59750001	60250000	3	0	1
7	1250001	1750000	0	1	0
7	2250001	2750000	5	0	15
7	2750001	3250000	3	0	3
7	3250001	3750000	2	0	2
7	5250001	5750000	0	0	1
7	5750001	6250000	0	1	0
7	7750001	8250000	0	0	1
7	9750001	10250000	2	0	7
7	11250001	11750000	0	3	0
7	11750001	12250000	0	0	1
7	14250001	14750000	0	0	2
7	14750001	15250000	1	1	4
7	15250001	15750000	0	4	3
7	15750001	16250000	5	2	1
7	16250001	16750000	2	1	6
7	16750001	17250000	7	2	4
7	17250001	17750000	0	0	7
7	17750001	18250000	0	0	3
7	18250001	18750000	0	0	1
7	18750001	19250000	3	0	4
7	20250001	20750000	0	0	1
7	20750001	21250000	0	1	11
7	21250001	21750000	0	1	17
7	23750001	24250000	0	0	1
7	25250001	25750000	0	0	3
7	26250001	26750000	0	0	1
7	26750001	27250000	1	18	16
7	27250001	27750000	68	57	50
7	27750001	28250000	18	31	23
7	28250001	28750000	7	21	19
7	28750001	29250000	0	0	1
7	29250001	29750000	9	4	1
7	29750001	30250000	2	1	0
7	30250001	30750000	2	3	8
7	30750001	31250000	0	1	1
7	31250001	31750000	0	3	8
7	31750001	32250000	2	9	16
7	32250001	32750000	1	1	11
7	32750001	33250000	0	0	2
7	33250001	33750000	13	11	16
7	33750001	34250000	18	17	5
7	34250001	34750000	1	0	4
7	34750001	35250000	0	4	2
7	35250001	35750000	1	0	0
7	35750001	36250000	12	1	15
7	36250001	36750000	17	12	26
7	36750001	37250000	31	26	31
7	37250001	37750000	15	18	31
7	37750001	38250000	0	2	1
7	38250001	38750000	2	0	0
7	39250001	39750000	1	1	1
7	39750001	40250000	1	0	0
7	40250001	40750000	10	7	6
7	40750001	41250000	2	0	2
7	41250001	41750000	0	1	0
7	41750001	42250000	0	1	2
7	42250001	42750000	3	7	14
7	42750001	43250000	7	21	35
7	43250001	43750000	5	22	23
7	43750001	44250000	0	5	3
7	44250001	44750000	0	0	1
7	44750001	45250000	0	1	1
7	45250001	45750000	2	1	0
7	45750001	46250000	9	48	41
7	46250001	46750000	65	77	67
7	46750001	47250000	51	31	30
7	47250001	47750000	0	0	4
7	47750001	48250000	0	1	3
7	48250001	48750000	1	4	2
7	48750001	49250000	0	1	0
7	49250001	49750000	2	2	0
7	49750001	50250000	0	1	3
7	50250001	50750000	1	1	1
7	51250001	51750000	0	1	2
7	51750001	52250000	0	0	2
7	52250001	52750000	7	8	4
7	52750001	53250000	1	1	0
7	53250001	53750000	0	6	7
7	53750001	54250000	2	4	6
7	54250001	54750000	12	2	4
7	54750001	55250000	0	3	1
7	55250001	55750000	1	11	5
7	55750001	56250000	5	21	5
7	56250001	56750000	9	3	9
7	56750001	57250000	1	0	4
7	57250001	57750000	2	0	1
7	57750001	58250000	2	2	1
7	58750001	59250000	0	0	1
7	59250001	59750000	0	0	3
7	59750001	60250000	8	1	2
7	60750001	61250000	0	1	2
7	61750001	62250000	0	0	2
7	62250001	62750000	1	6	16
7	62750001	63250000	0	0	19
7	63250001	63750000	5	2	18
7	63750001	64250000	1	1	22
7	64250001	64750000	0	0	5
7	64750001	65250000	0	0	1
7	65750001	66250000	7	5	8
7	66250001	66750000	0	0	5
7	66750001	67250000	0	1	3
7	67250001	67750000	1	0	2
7	67750001	68250000	16	39	28
7	68250001	68750000	28	89	60
7	68750001	69250000	7	31	21
7	69250001	69750000	1	4	3
7	69750001	70250000	0	1	2
7	70250001	70750000	4	13	23
7	70750001	71250000	3	18	34
7	71250001	71750000	1	6	7
7	71750001	72250000	5	0	2
7	72250001	72750000	0	1	0
7	72750001	73250000	1	0	2
7	73750001	74250000	3	0	0
8	1250001	1750000	0	0	3
8	2750001	3250000	11	3	11
8	3250001	3750000	5	2	6
8	3750001	4250000	2	9	4
8	4250001	4750000	0	0	1
8	5250001	5750000	0	2	2
8	5750001	6250000	0	0	1
8	6750001	7250000	0	1	0
8	7250001	7750000	0	1	0
8	8250001	8750000	0	1	0
8	8750001	9250000	1	2	0
8	9250001	9750000	0	0	2
8	11250001	11750000	1	5	4
8	11750001	12250000	2	2	2
8	12750001	13250000	1	0	0
8	15250001	15750000	0	2	3
8	15750001	16250000	0	0	2
8	16250001	16750000	1	0	0
8	16750001	17250000	2	1	3
8	17250001	17750000	0	0	1
8	17750001	18250000	6	9	12
8	18250001	18750000	17	11	24
8	18750001	19250000	0	1	2
8	19250001	19750000	2	6	7
8	19750001	20250000	6	10	11
8	20250001	20750000	0	3	1
8	20750001	21250000	1	1	0
8	21250001	21750000	1	1	5
8	21750001	22250000	0	2	4
8	22250001	22750000	0	0	1
8	24250001	24750000	0	0	2
8	24750001	25250000	0	1	1
8	25250001	25750000	0	1	3
8	25750001	26250000	0	2	0
8	26250001	26750000	1	0	0
8	27250001	27750000	0	0	1
8	28750001	29250000	1	1	7
8	29750001	30250000	0	0	1
8	30250001	30750000	0	1	1
8	30750001	31250000	1	0	0
8	31750001	32250000	0	0	1
8	32250001	32750000	0	1	2
8	32750001	33250000	1	6	11
8	33250001	33750000	36	28	36
8	33750001	34250000	51	22	36
8	34250001	34750000	5	6	11
8	35250001	35750000	0	0	1
8	36250001	36750000	0	0	1
8	36750001	37250000	1	0	2
8	37250001	37750000	0	1	1
8	37750001	38250000	0	2	4
8	38250001	38750000	5	1	3
8	38750001	39250000	0	1	1
8	40250001	40750000	0	2	1
8	42250001	42750000	0	0	1
8	42750001	43250000	0	0	4
8	43250001	43750000	1	1	1
8	43750001	44250000	1	5	6
8	44250001	44750000	3	3	3
8	44750001	45250000	3	0	12
8	45250001	45750000	0	1	9
8	46250001	46750000	0	2	3
8	46750001	47250000	0	1	5
8	47250001	47750000	0	0	3
8	48250001	48750000	2	1	1
8	48750001	49250000	0	0	1
8	51250001	51750000	0	1	1
8	51750001	52250000	0	3	5
8	52250001	52750000	1	4	1
8	52750001	53250000	0	0	2
8	53250001	53750000	2	2	1
8	53750001	54250000	5	1	4
9	750001	1250000	1	0	1
9	1250001	1750000	2	2	2
9	1750001	2250000	42	19	14
9	2250001	2750000	28	9	6
9	2750001	3250000	11	5	2
9	3250001	3750000	18	6	4
9	3750001	4250000	2	2	5
9	4250001	4750000	0	1	1
9	4750001	5250000	1	1	0
9	5250001	5750000	1	1	3
9	5750001	6250000	0	0	1
9	6250001	6750000	7	1	1
9	6750001	7250000	6	2	4
9	7250001	7750000	0	7	5
9	7750001	8250000	1	1	4
9	8250001	8750000	2	0	2
9	8750001	9250000	0	0	1
9	9750001	10250000	4	7	6
9	10250001	10750000	1	1	9
9	10750001	11250000	1	14	19
9	11250001	11750000	1	7	3
9	13750001	14250000	0	0	1
9	15250001	15750000	0	0	1
9	15750001	16250000	0	2	1
9	16250001	16750000	5	11	7
9	16750001	17250000	3	5	4
9	17250001	17750000	2	0	1
9	17750001	18250000	1	5	7
9	18250001	18750000	0	3	2
9	18750001	19250000	3	4	0
9	19250001	19750000	0	2	1
9	20750001	21250000	0	0	1
9	21250001	21750000	7	2	0
9	21750001	22250000	0	2	6
9	22250001	22750000	0	0	2
9	22750001	23250000	1	0	2
9	23750001	24250000	0	3	2
9	24250001	24750000	0	3	9
9	24750001	25250000	0	1	4
9	25250001	25750000	3	2	5
9	25750001	26250000	15	6	9
9	26250001	26750000	1	1	9
9	26750001	27250000	1	0	14
9	27250001	27750000	0	0	4
9	28750001	29250000	0	0	1
9	29250001	29750000	0	1	1
9	29750001	30250000	3	0	3
9	30250001	30750000	2	5	6
9	30750001	31250000	73	41	48
9	31250001	31750000	27	23	21
9	31750001	32250000	6	4	6
9	32250001	32750000	4	13	15
9	32750001	33250000	5	3	5
9	33250001	33750000	0	5	5
9	33750001	34250000	4	3	3
9	34250001	34750000	7	0	3
9	35750001	36250000	0	0	1
9	36250001	36750000	1	1	2
9	36750001	37250000	0	0	1
9	37250001	37750000	1	2	8
9	37750001	38250000	0	0	4
9	38250001	38750000	3	1	2
9	38750001	39250000	2	3	5
9	39250001	39750000	2	5	7
9	39750001	40250000	0	1	17
9	40250001	40750000	0	0	15
9	40750001	41250000	0	3	2
9	41250001	41750000	3	5	3
9	41750001	42250000	1	8	10
9	42750001	43250000	6	3	1
9	43750001	44250000	1	0	0
9	44250001	44750000	1	0	0
9	44750001	45250000	0	1	0
9	45250001	45750000	2	0	0
9	47250001	47750000	0	1	0
9	47750001	48250000	0	1	1
9	49250001	49750000	1	1	2
9	50250001	50750000	3	0	6
9	50750001	51250000	4	0	1
9	51750001	52250000	1	0	0
9	52750001	53250000	10	2	3
9	53250001	53750000	2	1	5
9	53750001	54250000	0	1	2
9	54750001	55250000	0	0	4
9	55250001	55750000	1	0	0
9	55750001	56250000	1	0	0
10	250001	750000	2	3	5
10	750001	1250000	0	3	17
10	1250001	1750000	3	5	10
10	2250001	2750000	0	0	1
10	2750001	3250000	0	2	1
10	3250001	3750000	5	2	4
10	3750001	4250000	8	2	5
10	4750001	5250000	1	0	0
10	5250001	5750000	0	0	2
10	6750001	7250000	2	0	0
10	7250001	7750000	0	2	0
10	7750001	8250000	1	0	0
10	9250001	9750000	0	2	3
10	10250001	10750000	0	0	1
10	11250001	11750000	4	8	11
10	11750001	12250000	1	0	1
10	14250001	14750000	1	0	0
10	14750001	15250000	3	0	2
10	15250001	15750000	0	0	1
10	15750001	16250000	1	0	3
10	16750001	17250000	4	4	12
10	17250001	17750000	1	2	9
10	18250001	18750000	0	2	7
10	18750001	19250000	0	0	6
10	19750001	20250000	0	0	1
10	20250001	20750000	0	1	2
10	20750001	21250000	1	5	32
10	21250001	21750000	0	1	4
10	21750001	22250000	2	0	7
10	22250001	22750000	0	0	7
10	22750001	23250000	0	0	1
10	24250001	24750000	0	0	1
10	24750001	25250000	0	0	2
10	25250001	25750000	0	1	3
10	25750001	26250000	0	0	2
10	26250001	26750000	0	2	2
10	27750001	28250000	2	0	1
10	28250001	28750000	0	1	0
10	29250001	29750000	2	1	1
10	29750001	30250000	4	9	10
10	30250001	30750000	0	4	4
10	30750001	31250000	4	11	5
10	31250001	31750000	1	5	7
10	31750001	32250000	0	1	1
10	32750001	33250000	2	0	0
10	33250001	33750000	0	0	2
10	33750001	34250000	0	0	1
10	34250001	34750000	1	0	0
10	34750001	35250000	0	0	1
10	35250001	35750000	0	2	1
10	35750001	36250000	1	1	0
10	36250001	36750000	0	0	1
10	36750001	37250000	1	3	2
10	37250001	37750000	2	4	2
10	37750001	38250000	6	4	12
10	38250001	38750000	2	3	9
10	38750001	39250000	1	1	9
10	39250001	39750000	0	4	6
10	39750001	40250000	0	4	0
10	40750001	41250000	1	0	1
10	43250001	43750000	1	0	0
10	43750001	44250000	1	1	6
10	44250001	44750000	4	0	3
11	250001	750000	1	0	0
11	750001	1250000	0	1	1
11	1250001	1750000	0	1	2
11	1750001	2250000	0	4	0
11	2250001	2750000	0	0	1
11	3250001	3750000	0	0	3
11	3750001	4250000	0	0	1
11	4250001	4750000	0	0	1
11	4750001	5250000	0	1	0
11	6750001	7250000	0	0	1
11	7250001	7750000	5	8	13
11	7750001	8250000	4	9	5
11	8750001	9250000	0	2	0
11	9250001	9750000	0	0	1
11	10250001	10750000	0	0	1
11	10750001	11250000	0	0	1
11	11750001	12250000	0	0	2
11	12750001	13250000	0	0	1
11	13250001	13750000	0	0	2
11	13750001	14250000	0	0	1
11	14250001	14750000	0	1	2
11	14750001	15250000	0	0	1
11	15250001	15750000	0	0	1
11	15750001	16250000	0	0	2
11	16250001	16750000	4	7	16
11	16750001	17250000	4	3	14
11	17250001	17750000	0	4	7
11	17750001	18250000	1	0	2
11	18250001	18750000	2	1	6
11	19750001	20250000	1	2	4
11	20250001	20750000	1	2	16
11	20750001	21250000	0	0	3
11	21750001	22250000	1	1	1
11	22250001	22750000	0	0	2
11	25250001	25750000	1	1	3
11	25750001	26250000	0	0	3
11	27250001	27750000	9	12	15
11	28250001	28750000	0	2	3
11	29250001	29750000	0	1	1
11	29750001	30250000	0	1	0
11	30250001	30750000	0	1	2
11	30750001	31250000	2	2	1
11	32750001	33250000	0	0	1
11	34250001	34750000	0	0	2
11	34750001	35250000	0	0	1
11	35250001	35750000	0	1	0
11	35750001	36250000	0	0	4
11	37250001	37750000	0	0	1
11	39750001	40250000	2	0	1
11	40250001	40750000	0	0	1
11	41250001	41750000	0	3	8
11	41750001	42250000	0	3	2
11	42750001	43250000	1	0	0
11	43750001	44250000	5	5	2
11	44250001	44750000	1	0	2
11	44750001	45250000	0	1	1
12	250001	750000	1	1	1
12	750001	1250000	0	0	1
12	1250001	1750000	1	0	1
12	2250001	2750000	1	1	3
12	3250001	3750000	7	3	3
12	3750001	4250000	0	0	4
12	4250001	4750000	1	0	1
12	4750001	5250000	0	0	2
12	5250001	5750000	0	1	3
12	5750001	6250000	1	7	12
12	6250001	6750000	0	0	1
12	7250001	7750000	15	0	0
12	7750001	8250000	2	0	1
12	8250001	8750000	3	0	1
12	8750001	9250000	3	3	0
12	10250001	10750000	0	1	2
12	10750001	11250000	0	4	0
12	11250001	11750000	0	0	3
12	11750001	12250000	0	1	0
12	12250001	12750000	0	1	1
12	12750001	13250000	0	1	0
12	13250001	13750000	0	0	2
12	13750001	14250000	0	0	1
12	14250001	14750000	0	0	2
12	14750001	15250000	1	2	0
12	16250001	16750000	0	0	12
12	16750001	17250000	0	0	11
12	17250001	17750000	0	3	3
12	17750001	18250000	1	6	6
12	18250001	18750000	2	2	3
12	18750001	19250000	1	1	0
12	19250001	19750000	0	0	6
12	20750001	21250000	0	2	8
12	21250001	21750000	0	0	1
12	21750001	22250000	1	0	1
12	22250001	22750000	0	2	7
12	22750001	23250000	1	6	13
12	23250001	23750000	2	4	4
12	24250001	24750000	2	0	0
12	24750001	25250000	1	0	2
12	25250001	25750000	5	0	0
12	25750001	26250000	2	1	0
12	26250001	26750000	0	0	3
12	26750001	27250000	6	4	15
12	27250001	27750000	2	7	29
12	27750001	28250000	3	2	3
12	28250001	28750000	0	9	7
12	28750001	29250000	1	0	2
12	29250001	29750000	3	1	13
12	29750001	30250000	0	1	5
12	30750001	31250000	37	38	44
12	31250001	31750000	15	15	23
12	31750001	32250000	2	1	2
12	32250001	32750000	5	18	9
12	32750001	33250000	10	45	15
12	33250001	33750000	1	2	1
12	34250001	34750000	3	8	10
12	34750001	35250000	2	3	2
12	35250001	35750000	0	0	1
12	35750001	36250000	0	3	3
12	36250001	36750000	0	7	18
12	36750001	37250000	1	5	13
12	37750001	38250000	0	0	1
12	38250001	38750000	0	3	1
12	38750001	39250000	0	0	5
12	39250001	39750000	0	0	13
12	39750001	40250000	2	1	8
12	40250001	40750000	0	0	5
12	40750001	41250000	0	0	7
12	41250001	41750000	2	0	2
12	42250001	42750000	3	0	0
12	42750001	43250000	0	1	0
12	43250001	43750000	1	0	0
12	43750001	44250000	0	0	1
12	44750001	45250000	0	0	1
12	45250001	45750000	1	3	0
12	45750001	46250000	32	13	5
12	47250001	47750000	2	0	1
13	250001	750000	1	0	2
13	750001	1250000	1	0	2
13	1250001	1750000	15	11	9
13	1750001	2250000	4	4	5
13	3250001	3750000	0	1	0
13	3750001	4250000	1	0	2
13	4250001	4750000	0	0	1
13	4750001	5250000	7	7	2
13	5250001	5750000	58	32	48
13	5750001	6250000	13	6	7
13	6250001	6750000	0	0	2
13	8250001	8750000	1	1	5
13	9750001	10250000	0	0	1
13	10250001	10750000	8	0	0
13	11250001	11750000	1	0	1
13	11750001	12250000	2	6	4
13	12250001	12750000	0	0	1
13	12750001	13250000	0	0	1
13	13250001	13750000	0	3	4
13	13750001	14250000	0	1	7
13	15750001	16250000	7	2	12
13	16250001	16750000	1	4	6
13	16750001	17250000	75	41	30
13	17250001	17750000	54	34	27
13	17750001	18250000	0	0	1
13	18250001	18750000	2	2	3
13	19250001	19750000	0	0	1
13	21250001	21750000	0	0	1
13	22250001	22750000	0	0	1
13	22750001	23250000	1	0	1
13	23750001	24250000	0	0	1
13	24250001	24750000	7	6	5
13	24750001	25250000	9	6	4
13	25250001	25750000	3	4	16
13	25750001	26250000	31	22	19
13	26250001	26750000	38	27	33
13	26750001	27250000	12	8	6
13	27250001	27750000	1	1	2
13	27750001	28250000	1	0	2
13	28250001	28750000	19	11	5
13	28750001	29250000	2	5	32
13	29250001	29750000	37	36	22
13	29750001	30250000	34	39	14
13	30250001	30750000	12	12	21
13	30750001	31250000	11	5	6
13	31250001	31750000	1	3	4
13	31750001	32250000	2	4	4
13	32250001	32750000	0	3	2
13	32750001	33250000	0	2	0
13	33250001	33750000	0	1	3
13	33750001	34250000	2	8	40
13	34250001	34750000	1	6	9
13	34750001	35250000	0	5	7
13	35250001	35750000	3	4	3
13	35750001	36250000	1	1	2
13	36250001	36750000	0	0	1
13	36750001	37250000	0	5	23
13	37250001	37750000	0	1	1
13	37750001	38250000	0	1	0
13	38250001	38750000	0	1	2
13	39250001	39750000	0	0	1
13	39750001	40250000	0	4	5
13	40250001	40750000	0	7	4
13	40750001	41250000	3	4	3
13	41250001	41750000	0	0	2
13	42250001	42750000	5	4	1
13	42750001	43250000	1	2	8
13	43250001	43750000	2	2	0
13	43750001	44250000	1	2	6
13	44250001	44750000	0	2	5
13	45250001	45750000	0	2	1
13	46250001	46750000	1	0	14
13	48250001	48750000	1	1	0
13	48750001	49250000	4	1	1
13	50250001	50750000	0	0	2
13	50750001	51250000	0	0	2
13	51250001	51750000	3	1	4
14	750001	1250000	0	0	2
14	1250001	1750000	0	0	1
14	1750001	2250000	0	0	2
14	2250001	2750000	0	1	0
14	4750001	5250000	0	6	12
14	5250001	5750000	4	26	15
14	5750001	6250000	2	5	3
14	6750001	7250000	2	0	3
14	7750001	8250000	2	0	1
14	8250001	8750000	0	0	1
14	8750001	9250000	0	0	1
14	9250001	9750000	1	0	0
14	10250001	10750000	0	2	1
14	10750001	11250000	1	9	11
14	11250001	11750000	0	0	1
14	11750001	12250000	0	0	2
14	12250001	12750000	1	1	1
14	12750001	13250000	0	1	4
14	13750001	14250000	0	0	1
14	14250001	14750000	0	2	0
14	15250001	15750000	0	0	9
14	16750001	17250000	16	4	3
14	17250001	17750000	0	0	2
14	18250001	18750000	0	2	1
14	18750001	19250000	0	1	3
14	19250001	19750000	0	1	0
14	19750001	20250000	0	1	3
14	20250001	20750000	2	1	0
14	20750001	21250000	0	0	1
14	21250001	21750000	0	6	12
14	21750001	22250000	0	1	6
14	22250001	22750000	0	0	9
14	22750001	23250000	0	0	3
14	23250001	23750000	0	0	1
14	25250001	25750000	0	0	1
14	26750001	27250000	0	0	3
14	27750001	28250000	0	0	1
14	28250001	28750000	0	0	1
14	28750001	29250000	0	0	1
14	29250001	29750000	1	2	0
14	29750001	30250000	0	0	1
14	30250001	30750000	0	7	12
14	30750001	31250000	0	2	20
14	31250001	31750000	1	3	10
14	31750001	32250000	12	19	38
14	32250001	32750000	9	8	31
14	32750001	33250000	4	15	22
14	33250001	33750000	0	10	13
14	33750001	34250000	1	1	9
14	34250001	34750000	0	0	11
14	34750001	35250000	6	1	0
14	35250001	35750000	2	0	4
14	35750001	36250000	18	9	23
14	36250001	36750000	4	1	6
14	36750001	37250000	0	1	12
14	37250001	37750000	0	4	4
14	37750001	38250000	0	7	11
14	38250001	38750000	1	4	4
14	38750001	39250000	1	1	1
14	39250001	39750000	1	23	30
14	39750001	40250000	3	37	42
14	40250001	40750000	0	25	37
14	40750001	41250000	0	3	14
14	41250001	41750000	0	1	1
14	42250001	42750000	0	2	6
14	42750001	43250000	1	6	9
14	43250001	43750000	0	2	5
14	43750001	44250000	0	2	11
14	44250001	44750000	0	2	10
14	44750001	45250000	0	0	1
14	46250001	46750000	3	0	4
14	46750001	47250000	3	0	5
14	47250001	47750000	0	0	3
14	47750001	48250000	0	0	3
14	48250001	48750000	0	1	5
14	49750001	50250000	0	2	3
14	50250001	50750000	0	2	6
14	50750001	51250000	0	1	2
14	51250001	51750000	1	3	0
14	51750001	52250000	1	1	2
15	250001	750000	0	2	0
15	750001	1250000	0	0	1
15	1250001	1750000	1	2	1
15	1750001	2250000	13	5	9
15	2250001	2750000	14	2	7
15	2750001	3250000	1	0	4
15	3250001	3750000	1	0	0
15	5750001	6250000	1	2	0
15	6250001	6750000	4	6	12
15	6750001	7250000	2	1	4
15	7250001	7750000	1	4	11
15	7750001	8250000	1	3	15
15	8250001	8750000	0	0	4
15	9250001	9750000	0	0	5
15	9750001	10250000	3	3	15
15	10250001	10750000	0	6	8
15	10750001	11250000	4	2	6
15	11250001	11750000	0	1	1
15	11750001	12250000	0	0	2
15	12250001	12750000	0	0	1
15	14750001	15250000	0	0	1
15	15250001	15750000	0	1	2
15	15750001	16250000	2	6	10
15	16250001	16750000	0	0	3
15	16750001	17250000	0	1	1
15	17250001	17750000	0	1	3
15	17750001	18250000	0	1	4
15	18250001	18750000	8	2	0
15	18750001	19250000	1	4	0
15	19750001	20250000	2	0	0
15	20750001	21250000	0	2	0
15	21250001	21750000	4	5	10
15	21750001	22250000	2	5	7
15	22250001	22750000	0	0	10
15	22750001	23250000	0	0	7
15	23250001	23750000	1	4	4
15	24750001	25250000	1	0	0
15	25750001	26250000	0	0	1
15	26250001	26750000	0	0	1
15	26750001	27250000	16	13	22
15	27250001	27750000	32	32	17
15	27750001	28250000	34	39	15
15	28250001	28750000	0	0	4
15	28750001	29250000	0	2	2
15	29250001	29750000	2	4	2
15	29750001	30250000	0	0	1
15	30250001	30750000	5	4	0
15	31250001	31750000	0	1	1
15	31750001	32250000	0	6	11
15	32250001	32750000	0	0	1
15	32750001	33250000	21	9	18
15	33250001	33750000	1	1	5
15	34250001	34750000	1	0	1
15	34750001	35250000	0	0	1
15	35250001	35750000	17	6	10
15	36250001	36750000	1	0	10
15	36750001	37250000	0	8	28
15	38750001	39250000	0	0	3
15	39250001	39750000	0	0	1
15	39750001	40250000	0	1	1
15	43250001	43750000	0	0	1
15	45750001	46250000	0	0	2
15	46750001	47250000	1	1	1
15	47250001	47750000	1	2	0
16	250001	750000	8	1	3
16	750001	1250000	5	3	2
16	1250001	1750000	0	1	0
16	1750001	2250000	0	1	3
16	2250001	2750000	1	3	5
16	2750001	3250000	0	0	3
16	3250001	3750000	0	1	5
16	3750001	4250000	0	0	3
16	4750001	5250000	0	0	1
16	5250001	5750000	0	1	0
16	5750001	6250000	1	0	1
16	6250001	6750000	39	8	13
16	7250001	7750000	0	8	4
16	7750001	8250000	0	0	1
16	8250001	8750000	0	0	1
16	8750001	9250000	1	0	2
16	9250001	9750000	0	0	2
16	9750001	10250000	1	0	4
16	10750001	11250000	0	5	7
16	11250001	11750000	0	0	2
16	12250001	12750000	0	1	7
16	12750001	13250000	0	1	7
16	13250001	13750000	1	0	5
16	13750001	14250000	1	0	9
16	16250001	16750000	0	0	3
16	16750001	17250000	0	0	1
16	17250001	17750000	0	0	1
16	17750001	18250000	0	0	2
16	18250001	18750000	1	0	2
16	18750001	19250000	1	0	2
16	19250001	19750000	3	0	1
16	20750001	21250000	2	1	0
16	21250001	21750000	1	0	1
16	21750001	22250000	0	0	1
16	22250001	22750000	0	1	1
16	22750001	23250000	1	1	5
16	23250001	23750000	1	0	5
16	23750001	24250000	0	0	4
16	24250001	24750000	1	1	8
16	24750001	25250000	0	4	7
16	25250001	25750000	0	0	2
16	25750001	26250000	1	0	1
16	27750001	28250000	2	1	4
16	28250001	28750000	0	1	6
16	30250001	30750000	2	1	0
16	30750001	31250000	0	2	0
16	31250001	31750000	0	1	0
16	31750001	32250000	0	0	1
16	32250001	32750000	5	3	5
16	32750001	33250000	3	3	6
16	33750001	34250000	1	1	0
16	34250001	34750000	0	1	4
16	34750001	35250000	0	1	0
16	36250001	36750000	0	0	3
16	36750001	37250000	0	13	12
16	37250001	37750000	0	6	28
16	37750001	38250000	0	1	6
16	38250001	38750000	1	0	1
16	38750001	39250000	1	2	5
16	41750001	42250000	1	2	2
16	42250001	42750000	5	4	5
16	42750001	43250000	0	1	0
16	43250001	43750000	0	3	3
16	43750001	44250000	46	33	33
16	44250001	44750000	3	2	10
16	44750001	45250000	1	0	0
16	45250001	45750000	0	0	4
16	45750001	46250000	0	4	9
16	46250001	46750000	0	4	16
16	46750001	47250000	0	2	6
16	48250001	48750000	0	0	2
16	49750001	50250000	0	0	4
16	50250001	50750000	0	0	13
16	50750001	51250000	1	0	4
16	51250001	51750000	0	0	1
16	51750001	52250000	3	5	8
16	52250001	52750000	4	3	4
16	52750001	53250000	2	0	1
16	53250001	53750000	0	1	1
16	53750001	54250000	0	1	2
16	54250001	54750000	0	1	3
16	54750001	55250000	0	2	2
17	250001	750000	1	2	1
17	750001	1250000	1	0	3
17	1250001	1750000	4	2	0
17	1750001	2250000	0	0	3
17	2750001	3250000	1	0	1
17	3750001	4250000	0	1	0
17	4250001	4750000	1	0	1
17	6250001	6750000	1	0	1
17	8750001	9250000	6	5	3
17	9250001	9750000	16	7	6
17	9750001	10250000	3	3	1
17	10250001	10750000	3	1	0
17	11750001	12250000	0	0	1
17	12250001	12750000	0	0	1
17	12750001	13250000	5	1	0
17	14750001	15250000	1	2	0
17	15250001	15750000	0	0	1
17	15750001	16250000	0	0	3
17	16250001	16750000	2	0	0
17	16750001	17250000	5	1	1
17	17250001	17750000	4	5	2
17	17750001	18250000	9	13	10
17	18250001	18750000	41	37	19
17	18750001	19250000	7	20	16
17	19250001	19750000	11	12	9
17	19750001	20250000	0	0	1
17	20250001	20750000	1	0	1
17	20750001	21250000	0	3	2
17	21250001	21750000	22	8	7
17	21750001	22250000	13	7	6
17	22250001	22750000	1	1	0
17	23250001	23750000	0	0	1
17	23750001	24250000	2	0	1
17	24250001	24750000	0	0	2
17	25750001	26250000	0	2	2
17	26250001	26750000	0	1	3
17	27250001	27750000	1	3	8
17	27750001	28250000	1	3	2
17	28250001	28750000	0	0	3
17	29250001	29750000	19	14	6
17	29750001	30250000	35	26	9
17	30250001	30750000	16	3	3
17	30750001	31250000	1	0	1
17	31250001	31750000	5	6	4
17	31750001	32250000	0	2	0
17	32250001	32750000	1	0	0
17	32750001	33250000	7	4	3
17	34250001	34750000	15	21	34
17	34750001	35250000	3	1	8
17	35250001	35750000	4	12	37
17	35750001	36250000	9	11	44
17	36250001	36750000	2	9	28
17	36750001	37250000	0	3	8
17	37250001	37750000	0	3	15
17	37750001	38250000	10	11	46
17	38250001	38750000	13	4	21
17	38750001	39250000	0	1	0
17	39750001	40250000	0	1	2
17	40250001	40750000	0	0	5
17	40750001	41250000	0	0	7
17	41250001	41750000	1	0	1
17	41750001	42250000	3	0	0
17	42250001	42750000	8	0	1
17	43750001	44250000	7	6	11
17	44250001	44750000	0	1	3
17	45750001	46250000	0	1	0
17	47250001	47750000	1	0	0
17	48250001	48750000	0	0	8
17	48750001	49250000	0	1	0
17	49250001	49750000	1	0	4
17	49750001	50250000	0	1	4
17	50250001	50750000	7	9	11
17	50750001	51250000	0	3	4
17	51250001	51750000	17	5	10
17	51750001	52250000	6	12	6
17	52250001	52750000	10	21	15
17	52750001	53250000	2	0	0
18	250001	750000	3	1	3
18	750001	1250000	0	0	9
18	1250001	1750000	2	0	2
18	1750001	2250000	3	3	3
18	2250001	2750000	2	2	0
18	2750001	3250000	2	5	5
18	3250001	3750000	0	0	2
18	3750001	4250000	0	2	5
18	4250001	4750000	0	0	2
18	5250001	5750000	1	0	0
18	5750001	6250000	4	0	3
18	6250001	6750000	3	1	1
18	7250001	7750000	0	4	0
18	7750001	8250000	0	0	4
18	8250001	8750000	2	0	2
18	8750001	9250000	0	0	2
18	9250001	9750000	0	0	1
18	9750001	10250000	0	0	1
18	10250001	10750000	0	0	1
18	12750001	13250000	0	0	1
18	13750001	14250000	0	0	1
18	14250001	14750000	9	0	4
18	14750001	15250000	0	1	4
18	15250001	15750000	7	6	7
18	15750001	16250000	2	4	12
18	16250001	16750000	3	11	27
18	16750001	17250000	0	0	3
18	17250001	17750000	11	20	19
18	17750001	18250000	0	2	3
18	18250001	18750000	1	0	3
18	18750001	19250000	0	2	11
18	19250001	19750000	11	22	39
18	19750001	20250000	26	38	40
18	20250001	20750000	6	17	23
18	20750001	21250000	1	5	13
18	21250001	21750000	0	0	1
18	21750001	22250000	0	0	3
18	22250001	22750000	1	0	1
18	22750001	23250000	1	12	17
18	23250001	23750000	41	63	58
18	23750001	24250000	58	42	23
18	24250001	24750000	25	34	22
18	24750001	25250000	0	2	13
18	25250001	25750000	0	1	1
18	25750001	26250000	0	0	1
18	26250001	26750000	0	1	0
18	27750001	28250000	7	2	1
18	28250001	28750000	0	0	2
18	28750001	29250000	4	0	1
18	29250001	29750000	5	8	20
18	29750001	30250000	8	2	2
18	30250001	30750000	2	11	5
18	30750001	31250000	1	1	3
18	32250001	32750000	0	0	9
18	32750001	33250000	1	0	3
18	33250001	33750000	0	1	0
18	33750001	34250000	0	0	3
18	34250001	34750000	0	0	1
18	35250001	35750000	1	2	7
18	35750001	36250000	0	1	4
18	36250001	36750000	1	3	2
18	36750001	37250000	1	1	7
18	37250001	37750000	0	2	10
18	37750001	38250000	1	1	1
18	38250001	38750000	1	0	1
18	38750001	39250000	1	0	0
18	39250001	39750000	0	0	1
18	40250001	40750000	0	1	3
18	40750001	41250000	0	0	2
18	41250001	41750000	2	1	0
18	41750001	42250000	0	2	0
18	42250001	42750000	0	0	2
18	42750001	43250000	0	7	13
18	43250001	43750000	3	7	16
18	43750001	44250000	0	7	35
18	44250001	44750000	1	2	4
18	44750001	45250000	0	0	1
18	45250001	45750000	0	0	4
18	45750001	46250000	1	0	1
18	46250001	46750000	0	0	1
18	46750001	47250000	0	4	9
18	47250001	47750000	0	11	18
18	47750001	48250000	1	17	11
18	48250001	48750000	5	5	13
18	48750001	49250000	0	0	1
18	49750001	50250000	0	2	1
18	50250001	50750000	0	0	8
19	250001	750000	1	1	1
19	750001	1250000	0	2	0
19	1250001	1750000	0	1	0
19	1750001	2250000	10	3	3
19	2250001	2750000	5	1	2
19	2750001	3250000	3	0	0
19	3250001	3750000	0	0	4
19	4250001	4750000	2	0	1
19	4750001	5250000	0	0	4
19	6250001	6750000	1	0	0
19	7250001	7750000	0	0	1
19	7750001	8250000	0	0	17
19	8750001	9250000	0	0	1
19	9250001	9750000	0	0	2
19	9750001	10250000	0	0	4
19	10250001	10750000	0	0	2
19	11250001	11750000	0	0	1
19	11750001	12250000	0	1	1
19	12250001	12750000	1	1	2
19	12750001	13250000	10	2	0
19	13250001	13750000	5	3	0
19	13750001	14250000	0	1	0
19	14250001	14750000	1	1	1
19	15250001	15750000	0	3	11
19	15750001	16250000	0	3	2
19	16250001	16750000	0	0	1
19	16750001	17250000	0	0	6
19	17250001	17750000	0	3	3
19	17750001	18250000	0	0	4
19	18750001	19250000	0	0	1
19	19250001	19750000	3	3	4
19	19750001	20250000	10	1	5
19	20250001	20750000	0	0	4
19	20750001	21250000	24	11	10
19	21250001	21750000	24	16	16
19	21750001	22250000	15	5	9
19	22250001	22750000	1	2	2
19	22750001	23250000	0	0	3
19	23250001	23750000	0	0	13
19	24250001	24750000	0	1	0
19	24750001	25250000	0	0	1
19	25250001	25750000	3	0	3
19	25750001	26250000	2	4	8
19	26250001	26750000	0	0	2
19	26750001	27250000	0	0	5
19	27250001	27750000	0	0	1
19	27750001	28250000	6	2	2
19	28250001	28750000	0	0	14
19	28750001	29250000	1	0	1
19	29250001	29750000	0	0	3
19	29750001	30250000	0	0	2
19	30250001	30750000	0	0	1
19	31250001	31750000	0	2	0
19	32750001	33250000	0	1	1
19	33250001	33750000	1	3	3
19	34250001	34750000	0	0	2
19	35750001	36250000	0	0	2
19	36250001	36750000	0	0	1
19	36750001	37250000	0	1	6
19	37750001	38250000	0	0	1
19	38750001	39250000	0	1	0
19	39250001	39750000	0	0	1
19	39750001	40250000	0	2	6
19	40250001	40750000	1	2	5
19	40750001	41250000	2	2	1
19	41250001	41750000	7	21	21
19	41750001	42250000	4	4	9
19	42750001	43250000	0	0	1
19	43250001	43750000	0	0	2
19	43750001	44250000	2	0	0
19	44250001	44750000	0	0	3
19	45250001	45750000	1	0	2
19	45750001	46250000	2	0	4
19	46250001	46750000	0	2	10
19	46750001	47250000	0	2	6
19	47250001	47750000	0	0	2
19	47750001	48250000	0	0	1
20	250001	750000	1	0	0
20	750001	1250000	2	0	0
20	1250001	1750000	0	1	0
20	1750001	2250000	2	1	2
20	2750001	3250000	2	0	1
20	3250001	3750000	1	1	0
20	4250001	4750000	15	3	6
20	5250001	5750000	1	0	0
20	6250001	6750000	0	0	1
20	7250001	7750000	1	0	0
20	8250001	8750000	0	0	2
20	9250001	9750000	0	1	0
20	9750001	10250000	7	1	3
20	10250001	10750000	0	1	1
20	10750001	11250000	1	4	6
20	11250001	11750000	0	0	2
20	11750001	12250000	0	0	4
20	13750001	14250000	0	2	3
20	14250001	14750000	0	0	3
20	14750001	15250000	0	0	1
20	15250001	15750000	2	0	1
20	15750001	16250000	0	0	10
20	16250001	16750000	3	0	4
20	16750001	17250000	0	0	1
20	18750001	19250000	1	4	18
20	19250001	19750000	0	1	4
20	19750001	20250000	1	0	0
20	20250001	20750000	3	1	0
20	20750001	21250000	0	0	1
20	21750001	22250000	0	1	2
20	23250001	23750000	0	0	4
20	23750001	24250000	4	4	11
20	24250001	24750000	4	5	19
20	24750001	25250000	6	8	33
20	25250001	25750000	0	2	0
20	25750001	26250000	0	0	4
20	26250001	26750000	1	0	5
20	26750001	27250000	0	0	1
20	27750001	28250000	0	0	1
20	28750001	29250000	0	0	2
20	29250001	29750000	1	2	4
20	29750001	30250000	2	2	9
20	30250001	30750000	2	2	9
20	30750001	31250000	1	0	1
20	33250001	33750000	0	0	1
20	33750001	34250000	0	0	1
20	34250001	34750000	5	4	8
20	34750001	35250000	0	0	1
20	35250001	35750000	0	0	1
20	35750001	36250000	0	3	5
20	36250001	36750000	0	0	1
20	36750001	37250000	1	3	3
20	37250001	37750000	2	2	1
20	37750001	38250000	0	0	3
20	38250001	38750000	0	2	0
20	39750001	40250000	0	0	1
20	40250001	40750000	1	4	9
20	40750001	41250000	0	0	1
20	41750001	42250000	0	0	1
20	42250001	42750000	3	0	1
20	43750001	44250000	3	5	25
20	44250001	44750000	0	0	4
20	44750001	45250000	1	1	4
20	45250001	45750000	1	0	4
20	45750001	46250000	2	7	12
20	46750001	47250000	1	0	2
20	47250001	47750000	0	1	1
20	47750001	48250000	1	0	0
20	48250001	48750000	0	1	1
20	48750001	49250000	1	0	0
20	49250001	49750000	1	0	0
20	51750001	52250000	8	4	7
20	52250001	52750000	0	0	1
20	52750001	53250000	2	1	1
20	53750001	54250000	0	1	1
20	54250001	54750000	1	0	0
21	250001	750000	0	1	2
21	750001	1250000	4	0	0
21	1250001	1750000	3	0	0
21	1750001	2250000	0	0	1
21	2750001	3250000	4	2	1
21	3250001	3750000	1	0	1
21	4250001	4750000	2	3	8
21	4750001	5250000	2	0	2
21	5250001	5750000	1	0	1
21	6750001	7250000	0	1	1
21	7250001	7750000	22	3	4
21	7750001	8250000	1	0	0
21	8250001	8750000	0	0	14
21	8750001	9250000	0	0	8
21	9250001	9750000	0	0	4
21	9750001	10250000	10	0	1
21	11250001	11750000	1	1	3
21	11750001	12250000	0	0	1
21	12250001	12750000	0	2	3
21	12750001	13250000	0	0	2
21	13250001	13750000	0	0	2
21	13750001	14250000	0	1	2
21	14250001	14750000	1	2	4
21	14750001	15250000	0	1	4
21	15250001	15750000	1	0	2
21	15750001	16250000	0	0	2
21	16250001	16750000	1	0	4
21	16750001	17250000	0	0	4
21	17250001	17750000	14	27	40
21	17750001	18250000	1	4	17
21	18250001	18750000	0	2	11
21	18750001	19250000	25	12	17
21	19250001	19750000	8	6	8
21	19750001	20250000	0	1	1
21	20250001	20750000	3	2	13
21	20750001	21250000	0	3	4
21	21250001	21750000	1	0	3
21	21750001	22250000	4	3	6
21	22250001	22750000	3	3	2
21	22750001	23250000	11	9	9
21	23250001	23750000	4	12	10
21	23750001	24250000	2	15	19
21	24250001	24750000	4	10	9
21	24750001	25250000	0	2	6
21	25250001	25750000	0	0	1
21	25750001	26250000	3	0	0
21	26250001	26750000	0	0	2
21	26750001	27250000	0	0	1
21	27250001	27750000	1	0	5
21	28250001	28750000	0	0	1
21	29750001	30250000	0	1	0
21	33250001	33750000	1	0	3
21	33750001	34250000	7	2	1
21	34250001	34750000	4	0	0
21	34750001	35250000	0	1	0
21	35250001	35750000	0	1	4
21	35750001	36250000	0	3	9
21	36250001	36750000	0	4	4
21	36750001	37250000	0	3	8
21	37250001	37750000	1	5	7
21	37750001	38250000	0	0	1
21	40250001	40750000	2	0	1
21	40750001	41250000	1	0	0
21	41250001	41750000	1	3	2
21	42750001	43250000	1	0	0
21	43250001	43750000	0	1	0
21	44250001	44750000	3	4	2
21	44750001	45250000	0	3	1
21	45250001	45750000	1	3	1
22	1250001	1750000	0	0	1
22	2750001	3250000	0	0	2
22	3750001	4250000	0	2	3
22	4750001	5250000	2	2	3
22	6750001	7250000	0	1	0
22	7250001	7750000	0	0	3
22	7750001	8250000	0	2	3
22	8250001	8750000	0	0	3
22	8750001	9250000	0	0	1
22	9250001	9750000	0	0	3
22	10250001	10750000	0	1	0
22	10750001	11250000	1	3	3
22	11250001	11750000	0	0	2
22	12250001	12750000	1	0	0
22	12750001	13250000	2	1	0
22	13250001	13750000	0	0	1
22	13750001	14250000	0	1	0
22	14250001	14750000	1	0	1
22	14750001	15250000	0	1	1
22	15250001	15750000	0	2	1
22	15750001	16250000	1	2	0
22	16750001	17250000	1	0	0
22	17250001	17750000	1	0	1
22	18250001	18750000	0	1	0
22	18750001	19250000	1	2	9
22	20250001	20750000	5	6	11
22	20750001	21250000	3	6	18
22	21250001	21750000	0	3	12
22	21750001	22250000	1	3	2
22	22250001	22750000	16	13	17
22	22750001	23250000	8	10	23
22	23250001	23750000	10	4	14
22	23750001	24250000	1	4	9
22	24250001	24750000	0	0	2
22	24750001	25250000	1	0	5
22	25250001	25750000	0	2	3
22	25750001	26250000	0	0	3
22	26250001	26750000	0	0	3
22	26750001	27250000	0	0	1
22	27750001	28250000	0	1	0
22	28250001	28750000	0	0	3
22	28750001	29250000	1	0	0
22	29250001	29750000	0	0	2
22	29750001	30250000	0	0	1
22	30250001	30750000	1	0	2
22	31250001	31750000	1	0	0
22	31750001	32250000	1	0	2
22	32250001	32750000	0	2	1
22	32750001	33250000	0	2	4
22	33250001	33750000	1	0	3
22	33750001	34250000	0	1	0
22	34250001	34750000	0	1	0
22	34750001	35250000	5	0	2
22	35250001	35750000	0	6	0
22	35750001	36250000	1	7	11
22	36250001	36750000	0	2	8
22	36750001	37250000	7	4	1
22	37250001	37750000	23	5	3
22	37750001	38250000	0	1	2
22	38250001	38750000	0	1	0
23	250001	750000	1	1	0
23	750001	1250000	1	0	0
23	1750001	2250000	4	1	4
23	2250001	2750000	3	2	3
23	2750001	3250000	12	15	4
23	3250001	3750000	5	8	7
23	3750001	4250000	1	2	2
23	4250001	4750000	1	0	4
23	4750001	5250000	1	1	7
23	5250001	5750000	0	1	0
23	6250001	6750000	0	5	9
23	7250001	7750000	0	0	1
23	10250001	10750000	1	0	0
23	11250001	11750000	1	1	1
23	11750001	12250000	2	2	1
23	13250001	13750000	1	4	5
23	13750001	14250000	1	5	4
23	14250001	14750000	1	0	1
23	14750001	15250000	1	0	0
23	15250001	15750000	0	0	1
23	15750001	16250000	0	0	2
23	16250001	16750000	0	0	3
23	16750001	17250000	0	0	1
23	17250001	17750000	8	7	10
23	17750001	18250000	1	3	1
23	18250001	18750000	1	0	3
23	18750001	19250000	0	4	2
23	19250001	19750000	0	0	1
23	19750001	20250000	0	0	1
23	20250001	20750000	1	2	4
23	21250001	21750000	1	10	2
23	21750001	22250000	1	3	0
23	22250001	22750000	1	3	18
23	22750001	23250000	3	7	17
23	24250001	24750000	0	1	10
23	24750001	25250000	0	2	3
23	25750001	26250000	0	0	3
23	26250001	26750000	0	0	1
23	26750001	27250000	4	8	21
23	27250001	27750000	4	8	14
23	27750001	28250000	3	6	20
23	28250001	28750000	1	10	32
23	28750001	29250000	39	91	57
23	29250001	29750000	12	16	18
23	29750001	30250000	3	10	13
23	30250001	30750000	9	47	47
23	30750001	31250000	1	1	1
23	31250001	31750000	0	0	1
23	32250001	32750000	2	4	9
23	32750001	33250000	0	18	19
23	33250001	33750000	2	1	7
23	33750001	34250000	0	3	1
23	34250001	34750000	2	2	4
23	35250001	35750000	0	0	1
23	35750001	36250000	3	1	0
23	36250001	36750000	5	0	0
23	37250001	37750000	1	4	3
23	37750001	38250000	0	5	10
23	38250001	38750000	24	27	35
23	38750001	39250000	4	3	7
23	39250001	39750000	0	0	3
23	40250001	40750000	0	0	7
23	40750001	41250000	1	1	0
23	41750001	42250000	0	0	1
23	42250001	42750000	0	1	0
23	42750001	43250000	0	0	6
23	43250001	43750000	4	5	1
23	43750001	44250000	6	0	2
23	44750001	45250000	2	0	0
23	45250001	45750000	1	0	1
24	250001	750000	0	0	2
24	1250001	1750000	0	0	1
24	3250001	3750000	10	12	12
24	3750001	4250000	8	16	34
24	4250001	4750000	1	14	31
24	4750001	5250000	1	3	2
24	5750001	6250000	0	1	2
24	6250001	6750000	3	3	7
24	6750001	7250000	0	1	8
24	7250001	7750000	0	0	5
24	7750001	8250000	0	3	7
24	8750001	9250000	1	0	0
24	9250001	9750000	2	0	1
24	9750001	10250000	17	4	17
24	10250001	10750000	3	3	8
24	10750001	11250000	0	0	4
24	11250001	11750000	10	4	10
24	11750001	12250000	0	2	5
24	12250001	12750000	0	0	3
24	12750001	13250000	1	1	6
24	13250001	13750000	2	5	4
24	13750001	14250000	29	18	30
24	14250001	14750000	1	0	0
24	14750001	15250000	0	0	1
24	15750001	16250000	0	0	2
24	16750001	17250000	0	0	1
24	17750001	18250000	0	0	1
24	18750001	19250000	0	0	6
24	19250001	19750000	1	3	12
24	20250001	20750000	0	0	2
24	20750001	21250000	0	0	1
24	21750001	22250000	0	0	1
24	22250001	22750000	0	0	1
24	22750001	23250000	12	15	11
24	23250001	23750000	64	32	27
24	23750001	24250000	15	9	9
24	24250001	24750000	1	0	0
24	25750001	26250000	1	0	0
24	26750001	27250000	0	0	3
24	28250001	28750000	0	0	3
24	28750001	29250000	6	7	10
24	29250001	29750000	1	3	7
24	29750001	30250000	1	0	0
24	30750001	31250000	0	1	0
24	32250001	32750000	4	0	1
24	32750001	33250000	1	0	6
24	33250001	33750000	1	0	0
24	33750001	34250000	9	7	4
24	34250001	34750000	2	5	10
24	34750001	35250000	16	13	9
24	35250001	35750000	8	2	2
24	35750001	36250000	14	5	8
24	37250001	37750000	1	2	0
24	37750001	38250000	1	1	7
24	38250001	38750000	6	1	4
24	38750001	39250000	4	3	1
24	39250001	39750000	4	0	3
24	39750001	40250000	3	4	2
24	40250001	40750000	1	3	5
24	40750001	41250000	0	1	0
24	41250001	41750000	1	2	1
25	250001	750000	0	0	1
25	750001	1250000	0	0	1
25	1750001	2250000	2	2	0
25	2250001	2750000	0	0	2
25	3250001	3750000	0	6	2
25	4250001	4750000	1	0	0
25	5250001	5750000	0	0	1
25	6750001	7250000	1	1	4
25	7250001	7750000	1	0	0
25	7750001	8250000	1	1	1
25	8250001	8750000	0	0	1
25	8750001	9250000	0	2	13
25	9250001	9750000	1	2	15
25	9750001	10250000	0	2	11
25	10250001	10750000	1	3	12
25	12250001	12750000	0	3	1
25	14250001	14750000	4	1	0
25	15750001	16250000	0	2	1
25	16250001	16750000	1	0	0
25	16750001	17250000	0	0	3
25	17750001	18250000	0	1	2
25	18250001	18750000	2	3	10
25	19250001	19750000	0	0	2
25	19750001	20250000	0	1	4
25	20250001	20750000	5	5	0
25	21250001	21750000	1	0	2
25	21750001	22250000	1	1	1
25	22250001	22750000	1	3	12
25	23250001	23750000	0	2	2
25	23750001	24250000	0	4	3
25	24250001	24750000	1	0	0
25	24750001	25250000	0	0	1
25	25750001	26250000	0	0	6
25	26750001	27250000	0	0	1
25	27750001	28250000	0	2	1
25	28250001	28750000	1	2	4
25	28750001	29250000	0	1	3
25	29250001	29750000	3	1	2
25	29750001	30250000	2	2	0
25	30250001	30750000	0	0	2
25	30750001	31250000	1	5	17
25	32250001	32750000	1	0	0
25	32750001	33250000	0	1	6
25	33250001	33750000	0	0	1
25	33750001	34250000	2	0	0
25	34250001	34750000	0	1	1
25	35250001	35750000	0	0	1
25	35750001	36250000	6	1	1
25	36250001	36750000	7	2	0
25	36750001	37250000	7	2	1

## Sheet: t9_atCNE_presence
Species	vertebrate_atCNE	neopterygia_atCNE	3R_atCNE	Missing	total
Tetraodon	4899	4142	4831	11518	13872
Oryzias	5089	4439	4977	10885	14505
Poecilia	5449	4853	5845	9243	16147
Gasterosteus	5045	4875	6189	9281	16109
Takifugu	5361	4583	5849	9597	15793
Mola	5490	5124	6353	8423	16967
Kryptolebias	5297	4981	6312	8800	16590
Xiphophorus	5551	4900	5962	8977	16413
Scophthalmus	5411	5067	6499	8413	16977
Monopterus	5675	5418	6980	7317	18073
Channa	5520	5473	7372	7025	18365
Zebra	5596	5267	7039	7488	17902
Oreochromis	5790	5629	7584	6387	19003
Perca	5713	5550	7997	6130	19260
Larimichthys	5840	5959	8547	5044	20346
Lates	5882	6027	8639	4842	20548
Dicentrarchus	5838	6011	8722	4819	20571
Seriola	5933	6037	8641	4779	20611
Pangasianodon	5870	5800	8480	5240	20150
Sparus	5736	5868	8851	4935	20455
Collichthys	5973	5993	8782	4642	20748
Triplophysa	5985	6193	10065	3147	22243
Astyanax	6099	6496	10810	1985	23405
Danio	6231	6542	11199	1418	23972

## Sheet: t10_phyloP
CNE	danio	oreochromis	takifugu	category
12_42493610_42493748	2.01699	2.17622	#N/A	VERTEBRATE
6_26689576_26689825	1.96364	2.18987	#N/A	VERTEBRATE
6_26698607_26698782	1.96129	2.18486	#N/A	VERTEBRATE
24_35880839_35881077	1.93705	2.26552	#N/A	VERTEBRATE
23_28991436_28991629	1.93518	2.14072	1.93831	VERTEBRATE
23_29030813_29031146	1.91586	2.11248	1.92959	VERTEBRATE
6_25945642_25945843	1.90377	2.12424	#N/A	VERTEBRATE
23_38691249_38691382	1.87852	2.08069	#N/A	VERTEBRATE
23_29044449_29044871	1.85668	2.16666	1.96945	VERTEBRATE
23_38335067_38335437	1.85054	2.06341	#N/A	VERTEBRATE
3_53036346_53036475	1.84831	1.94694	1.80621	NEOPTERYGIAN
13_29816320_29816431	1.84125	2.0974	#N/A	VERTEBRATE
13_17393506_17393627	1.8373	2.05556	#N/A	VERTEBRATE
7_28183237_28183568	1.83528	2.06615	1.86289	VERTEBRATE
7_28153740_28154057	1.82309	2.02304	1.83168	VERTEBRATE
16_43936204_43936446	1.82275	2.01426	1.8159	VERTEBRATE
16_44150579_44150733	1.81046	1.82443	1.61269	VERTEBRATE
4_20480215_20480314	1.80894	2.03338	#N/A	VERTEBRATE
16_43996009_43996205	1.80655	1.98941	1.75888	VERTEBRATE
12_42560688_42560820	1.80636	1.95871	#N/A	VERTEBRATE
23_30259331_30259458	1.802	1.92174	#N/A	VERTEBRATE
24_35847644_35847769	1.80191	2.11897	#N/A	VERTEBRATE
6_26629317_26629565	1.79121	2.0052	#N/A	VERTEBRATE
23_38413533_38413771	1.77906	2.00951	#N/A	VERTEBRATE
1_36575900_36576004	1.77661	1.98562	#N/A	VERTEBRATE
11_39869950_39870125	1.77586	1.97405	#N/A	VERTEBRATE
7_68309310_68309560	1.7734	1.98943	1.79605	VERTEBRATE
7_46983724_46983896	1.77004	1.49275	1.28913	VERTEBRATE
7_28154117_28154220	1.76943	1.97198	1.77982	VERTEBRATE
1_49833412_49833602	1.76583	1.9859	1.76395	VERTEBRATE
23_28897863_28898078	1.75994	1.97465	1.7561	VERTEBRATE
6_43679778_43679878	1.75783	1.97336	#N/A	VERTEBRATE
22_23403030_23403147	1.75734	2.13509	#N/A	VERTEBRATE
2_33993637_33993746	1.75666	2.06369	#N/A	VERTEBRATE
4_17512574_17512680	1.75552	1.82156	#N/A	VERTEBRATE
6_24906437_24906723	1.75514	1.96976	#N/A	VERTEBRATE
1_49762695_49762835	1.75343	1.97421	1.81059	NEOPTERYGIAN
6_24811639_24812159	1.7497	1.97273	#N/A	VERTEBRATE
24_35833086_35833459	1.74942	2.06993	#N/A	VERTEBRATE
23_38691424_38691633	1.74605	2.05592	#N/A	VERTEBRATE
23_29284210_29284412	1.74486	1.97242	1.76027	VERTEBRATE
14_46721085_46721166	1.74031	1.77645	#N/A	VERTEBRATE
2_10195358_10195518	1.73741	1.9351	1.80847	VERTEBRATE
7_27601210_27601367	1.73565	1.91942	1.72643	VERTEBRATE
9_38952278_38952514	1.73432	1.95978	#N/A	VERTEBRATE
1_26162242_26162488	1.72395	1.92547	#N/A	VERTEBRATE
12_31013847_31014216	1.72068	1.92112	#N/A	VERTEBRATE
7_55842798_55842886	1.71903	1.86004	1.69102	NEOPTERYGIAN
6_26736615_26736974	1.71877	1.93128	#N/A	VERTEBRATE
18_24344626_24345065	1.71167	1.96953	#N/A	VERTEBRATE
1_36575688_36575837	1.71099	1.97854	#N/A	VERTEBRATE
24_35083659_35083880	1.71061	2.06514	#N/A	VERTEBRATE
3_46799579_46799693	1.71033	2.02865	1.82832	NEOPTERYGIAN
6_32221879_32222313	1.71002	1.97362	1.74479	VERTEBRATE
7_36280660_36280748	1.7076	1.89969	#N/A	NEOPTERYGIAN
11_18702852_18703015	1.70742	1.9028	1.74022	VERTEBRATE
7_28068853_28069216	1.70579	1.88661	1.70244	VERTEBRATE
22_37526470_37526870	1.70515	2.00393	1.7877	VERTEBRATE
13_10315192_10315338	1.70009	1.70415	#N/A	VERTEBRATE
9_30927942_30928120	1.69794	1.94325	#N/A	VERTEBRATE
7_46859416_46859611	1.69534	1.90362	1.70648	VERTEBRATE
16_44150437_44150565	1.69509	1.41806	1.2169	VERTEBRATE
20_23970212_23970383	1.69501	1.9054	1.73927	VERTEBRATE
18_24002693_24002868	1.69342	1.96249	#N/A	VERTEBRATE
12_31085251_31085538	1.6931	1.92312	#N/A	VERTEBRATE
17_44125055_44125221	1.68729	1.91921	1.75221	VERTEBRATE
2_33094628_33094748	1.68564	1.85497	#N/A	VERTEBRATE
8_33815655_33815905	1.68346	2.05219	#N/A	VERTEBRATE
15_33024940_33025097	1.68247	1.90982	#N/A	VERTEBRATE
18_23984602_23984771	1.68111	1.94682	#N/A	VERTEBRATE
13_29678081_29678303	1.67828	2.07062	1.87543	VERTEBRATE
23_28875491_28875866	1.67774	1.92834	1.72531	VERTEBRATE
22_22580964_22581048	1.67719	2.18118	#N/A	VERTEBRATE
6_26735503_26736035	1.6734	1.89178	#N/A	VERTEBRATE
7_31937815_31937914	1.66765	1.90712	1.71615	NEOPTERYGIAN
9_31278049_31278279	1.6674	1.89053	#N/A	VERTEBRATE
16_44065373_44065618	1.66633	1.99225	1.81157	VERTEBRATE
7_34325054_34325144	1.66606	1.91845	1.71684	VERTEBRATE
8_33580719_33581003	1.66544	2.03196	#N/A	VERTEBRATE
17_42509157_42509251	1.66527	1.8753	#N/A	VERTEBRATE
17_52965432_52965769	1.66109	1.87468	#N/A	VERTEBRATE
7_55685972_55686077	1.66104	1.84489	1.64112	NEOPTERYGIAN
24_35456511_35456721	1.65891	2.05778	#N/A	VERTEBRATE
14_31988009_31988247	1.65862	1.87475	1.67894	VERTEBRATE
18_15367276_15367500	1.65128	1.89171	1.68389	VERTEBRATE
6_16581169_16581247	1.64994	2.05478	#N/A	VERTEBRATE
7_27344434_27344651	1.64631	1.84311	1.63013	VERTEBRATE
6_26591227_26591587	1.64517	1.86166	#N/A	VERTEBRATE
22_37513299_37513538	1.64386	1.96905	1.59882	VERTEBRATE
7_56013104_56013359	1.64263	1.82706	1.63655	VERTEBRATE
6_32219621_32219823	1.64229	2.00388	1.76941	VERTEBRATE
10_28245275_28245374	1.6415	1.85146	#N/A	VERTEBRATE
24_10049672_10049797	1.64082	1.99009	1.79327	VERTEBRATE
12_42496292_42496588	1.63996	1.77623	#N/A	VERTEBRATE
24_35097920_35098155	1.63826	2.02031	#N/A	VERTEBRATE
15_19888182_19888388	1.63684	1.86545	#N/A	VERTEBRATE
3_43224386_43224618	1.63454	1.79502	#N/A	VERTEBRATE
6_24906774_24906951	1.63417	1.97867	#N/A	VERTEBRATE
6_43628857_43629068	1.63258	1.86959	#N/A	VERTEBRATE
6_25948356_25948538	1.6309	1.83144	#N/A	VERTEBRATE
17_53337729_53338250	1.63086	2.0547	#N/A	VERTEBRATE
6_26832326_26832938	1.63054	1.88715	#N/A	VERTEBRATE
12_27196679_27196796	1.62934	1.87315	#N/A	3R
17_37791739_37791990	1.62589	1.72205	#N/A	VERTEBRATE
5_49117737_49118328	1.62567	1.91488	1.71928	VERTEBRATE
4_17070848_17071211	1.62497	1.7924	1.59379	VERTEBRATE
8_33467666_33467895	1.62306	1.81902	#N/A	VERTEBRATE
7_56406546_56406751	1.62275	1.80827	1.82959	VERTEBRATE
7_37377057_37377174	1.62256	1.78235	#N/A	VERTEBRATE
7_46356616_46356811	1.62189	1.79656	1.64837	NEOPTERYGIAN
6_25892312_25892786	1.62176	1.82786	#N/A	VERTEBRATE
4_16981537_16981774	1.61966	1.62165	1.45949	VERTEBRATE
9_30894618_30894826	1.61952	1.95921	#N/A	VERTEBRATE
5_67911236_67911327	1.61904	1.90552	1.67348	VERTEBRATE
1_26292080_26292228	1.6188	1.80972	#N/A	NEOPTERYGIAN
24_35062372_35062757	1.61581	1.92018	#N/A	VERTEBRATE
23_38494519_38494968	1.61153	1.86687	#N/A	VERTEBRATE
7_15880883_15881233	1.61151	1.86907	1.6764	VERTEBRATE
16_44077140_44077736	1.6114	1.83875	1.72232	VERTEBRATE
5_67515001_67515435	1.61069	2.13909	#N/A	VERTEBRATE
2_10190772_10190884	1.60823	1.5033	1.38968	VERTEBRATE
3_46799142_46799344	1.60779	1.86161	1.66568	NEOPTERYGIAN
9_30950266_30950435	1.60725	1.98078	#N/A	VERTEBRATE
15_27364138_27364242	1.6058	1.79101	1.57544	VERTEBRATE
23_28839745_28839978	1.60572	1.91187	1.7261	NEOPTERYGIAN
13_24962558_24962725	1.60359	1.97959	1.77312	VERTEBRATE
5_66570228_66570439	1.6022	1.69287	#N/A	VERTEBRATE
23_38494229_38494446	1.60187	1.86394	#N/A	VERTEBRATE
12_31017646_31017862	1.60109	1.87587	#N/A	VERTEBRATE
13_10357008_10357111	1.59848	1.75541	#N/A	VERTEBRATE
8_33830091_33830338	1.5978	1.83216	#N/A	VERTEBRATE
16_44285823_44286102	1.59591	1.85278	1.67472	NEOPTERYGIAN
18_19743658_19743762	1.59476	1.35688	1.18136	NEOPTERYGIAN
12_31019558_31019906	1.59449	1.83781	#N/A	VERTEBRATE
6_32263264_32263968	1.59314	2.0179	1.81721	VERTEBRATE
5_50334210_50334410	1.59234	1.86661	1.67362	VERTEBRATE
7_69400983_69401083	1.58968	1.76384	1.59833	NEOPTERYGIAN
18_23730859_23731070	1.58882	1.84162	#N/A	VERTEBRATE
16_43856477_43856838	1.58671	1.58215	1.44089	VERTEBRATE
14_36213831_36213989	1.58637	1.82861	1.6498	VERTEBRATE
24_10296667_10296935	1.58612	1.8882	1.68364	VERTEBRATE
23_30265745_30266146	1.58599	1.95316	#N/A	VERTEBRATE
4_16952676_16952932	1.58232	1.65401	1.46807	NEOPTERYGIAN
14_46853758_46853926	1.58186	1.71815	#N/A	VERTEBRATE
16_37207728_37207938	1.58103	1.78552	#N/A	NEOPTERYGIAN
5_49318020_49318466	1.58039	2.01568	1.82215	VERTEBRATE
16_44123789_44124179	1.5801	1.5224	1.3496	VERTEBRATE
12_30875103_30875304	1.57952	1.78617	#N/A	3R
7_35550143_35550474	1.57926	1.81799	#N/A	VERTEBRATE
2_47812580_47812697	1.57744	1.82312	1.68312	VERTEBRATE
5_65695711_65695801	1.57702	1.77927	#N/A	NEOPTERYGIAN
15_10157183_10157293	1.57632	1.77791	1.61115	NEOPTERYGIAN
18_23875650_23876028	1.57486	1.82478	#N/A	VERTEBRATE
7_37361557_37361731	1.57358	1.77655	#N/A	VERTEBRATE
7_37212394_37212726	1.57307	1.77045	#N/A	VERTEBRATE
8_33632440_33632567	1.57172	1.80875	1.71511	VERTEBRATE
16_43843312_43843535	1.57126	2.00763	#N/A	VERTEBRATE
7_46158531_46159271	1.5709	1.84562	1.65712	VERTEBRATE
22_20455094_20455260	1.57054	1.63475	1.28626	NEOPTERYGIAN
9_31247260_31247451	1.56978	1.7818	#N/A	VERTEBRATE
23_29150459_29150877	1.56883	1.92342	1.73592	VERTEBRATE
6_26374689_26374865	1.56806	1.80087	#N/A	VERTEBRATE
5_65695481_65695699	1.56784	1.89037	#N/A	VERTEBRATE
23_38528677_38528877	1.56733	1.7667	#N/A	VERTEBRATE
24_35503074_35503239	1.56726	1.98633	#N/A	VERTEBRATE
23_30233829_30234052	1.56646	1.60413	#N/A	NEOPTERYGIAN
5_36630065_36630177	1.56608	1.88107	1.73296	3R
5_49368191_49368531	1.56501	1.80227	1.66804	VERTEBRATE
24_10182164_10182369	1.56481	2.06029	1.85299	VERTEBRATE
12_31181460_31181574	1.56287	2.00059	#N/A	VERTEBRATE
15_27364274_27364393	1.56198	1.75723	1.54543	VERTEBRATE
7_67955369_67955657	1.55933	1.78962	1.61838	VERTEBRATE
24_23262550_23262630	1.55734	1.90196	1.71642	NEOPTERYGIAN
17_18291548_18291869	1.55731	1.79466	1.75856	VERTEBRATE
7_68463318_68463571	1.55689	1.88875	1.69995	VERTEBRATE
14_32717053_32717142	1.55661	1.7811	1.60681	NEOPTERYGIAN
2_33019296_33019424	1.55658	1.95923	#N/A	NEOPTERYGIAN
3_43224170_43224367	1.55517	1.76866	#N/A	VERTEBRATE
7_37448417_37448592	1.55513	1.73867	#N/A	VERTEBRATE
21_17447303_17447426	1.55472	1.8656	1.71609	VERTEBRATE
15_30422452_30422535	1.55463	1.70645	#N/A	VERTEBRATE
5_49670719_49670895	1.55384	1.81756	1.62658	VERTEBRATE
8_34013701_34013837	1.55374	1.95226	#N/A	VERTEBRATE
5_49754443_49754597	1.55365	1.81658	1.63578	VERTEBRATE
14_32765712_32766065	1.55311	1.82825	1.61108	VERTEBRATE
8_34020011_34020178	1.55219	1.88468	#N/A	VERTEBRATE
5_49489841_49490159	1.55209	1.83893	1.6485	VERTEBRATE
7_68406689_68406811	1.55193	1.78309	1.54966	NEOPTERYGIAN
18_15373621_15373944	1.55047	1.86519	1.71138	VERTEBRATE
7_46061350_46061745	1.55001	1.75158	1.56711	VERTEBRATE
6_26466117_26466455	1.54993	1.72868	#N/A	NEOPTERYGIAN
7_68327959_68328215	1.5487	1.83939	1.62879	NEOPTERYGIAN
23_28973420_28973625	1.5476	1.82397	1.64816	VERTEBRATE
7_68463151_68463315	1.54645	1.75097	1.5577	NEOPTERYGIAN
25_20377502_20377633	1.54643	#N/A	#N/A	NEOPTERYGIAN
4_17071240_17071409	1.54613	1.59529	1.41693	VERTEBRATE
5_17394426_17394532	1.54567	1.7497	1.56759	VERTEBRATE
7_46377251_46377503	1.54508	1.72393	1.54487	NEOPTERYGIAN
7_67920580_67920861	1.54493	1.80326	1.62624	VERTEBRATE
23_30227708_30227817	1.54485	1.68555	#N/A	VERTEBRATE
5_14393490_14393811	1.54385	1.76155	#N/A	VERTEBRATE
23_29030442_29030711	1.54371	1.79613	1.56302	VERTEBRATE
5_49113759_49114162	1.54346	1.79078	1.59978	VERTEBRATE
9_30969055_30969633	1.54311	1.75957	#N/A	VERTEBRATE
2_29714961_29715174	1.54298	1.68872	#N/A	VERTEBRATE
6_25649726_25649896	1.54204	1.77318	#N/A	VERTEBRATE
9_31033279_31033648	1.54129	1.81693	#N/A	VERTEBRATE
16_46263308_46263416	1.54019	1.75274	#N/A	NEOPTERYGIAN
22_22581068_22581310	1.53997	2.04429	#N/A	VERTEBRATE
23_29105899_29106212	1.53961	2.12347	1.9335	VERTEBRATE
6_24853500_24853686	1.53889	1.75075	#N/A	VERTEBRATE
23_29068001_29068522	1.53847	1.75795	1.57445	VERTEBRATE
5_19412396_19412578	1.53687	1.74212	#N/A	VERTEBRATE
3_13855529_13855629	1.5361	1.94421	1.70641	VERTEBRATE
18_23515048_23515363	1.53608	1.85406	#N/A	VERTEBRATE
24_34227335_34227480	1.53443	2.04395	#N/A	VERTEBRATE
17_42033244_42033423	1.53422	1.54928	#N/A	VERTEBRATE
12_43321417_43321861	1.5323	1.93171	1.63367	VERTEBRATE
1_21637311_21637426	1.53176	2.12839	#N/A	NEOPTERYGIAN
15_27510743_27510913	1.53094	1.83417	1.61566	VERTEBRATE
19_41729585_41729798	1.53029	1.79031	#N/A	VERTEBRATE
3_43350798_43351221	1.52991	1.78222	#N/A	VERTEBRATE
22_37380114_37380447	1.5294	1.69375	1.50461	VERTEBRATE
24_34128960_34129289	1.52831	1.92667	#N/A	VERTEBRATE
6_25947576_25947748	1.52584	1.65022	#N/A	VERTEBRATE
25_37009449_37009592	1.52253	1.76574	1.58065	VERTEBRATE
2_33987180_33987493	1.52236	1.72969	#N/A	VERTEBRATE
5_72345765_72345860	1.5217	1.89401	#N/A	NEOPTERYGIAN
8_33632131_33632347	1.52125	1.74372	1.54479	VERTEBRATE
16_43839134_43839329	1.52061	1.73261	1.53787	VERTEBRATE
1_26287826_26287995	1.5204	1.70751	#N/A	NEOPTERYGIAN
23_38308412_38308604	1.52014	1.84647	#N/A	VERTEBRATE
12_31326462_31326887	1.51967	1.76254	#N/A	VERTEBRATE
23_29065239_29065363	1.51889	1.81366	1.61389	NEOPTERYGIAN
17_50630679_50630821	1.51743	1.78715	#N/A	NEOPTERYGIAN
17_53322032_53322481	1.51673	1.81054	#N/A	VERTEBRATE
23_22572110_22572236	1.51525	1.81725	#N/A	NEOPTERYGIAN
8_33426690_33426873	1.51482	1.75442	#N/A	VERTEBRATE
16_44003037_44003250	1.51434	1.75006	1.52301	VERTEBRATE
8_33665012_33665409	1.51406	1.79017	#N/A	VERTEBRATE
17_35483722_35484048	1.51406	1.874	#N/A	VERTEBRATE
9_31205236_31205531	1.51396	1.72556	#N/A	VERTEBRATE
7_68284113_68284447	1.51329	1.73625	1.57171	VERTEBRATE
3_46798537_46798690	1.51226	2.05438	1.82061	VERTEBRATE
23_27145623_27145757	1.51223	1.83044	#N/A	3R
17_51345681_51345898	1.51196	1.80561	#N/A	VERTEBRATE
20_52751146_52751295	1.51109	1.88153	#N/A	NEOPTERYGIAN
4_19771559_19771687	1.51104	1.63053	1.34452	3R
23_39085458_39085620	1.51058	1.69232	#N/A	VERTEBRATE
22_37353088_37353243	1.50993	1.80078	1.57925	VERTEBRATE
3_43214298_43214498	1.50963	1.6721	#N/A	VERTEBRATE
7_46395614_46395754	1.50868	1.89316	1.70366	NEOPTERYGIAN
19_21013680_21013826	1.50755	1.64718	#N/A	VERTEBRATE
15_36985255_36985392	1.50747	1.77583	#N/A	NEOPTERYGIAN
23_38395593_38395796	1.50669	1.76041	#N/A	NEOPTERYGIAN
23_38430493_38430736	1.50607	1.74642	#N/A	VERTEBRATE
7_68849935_68850099	1.50549	1.73837	1.55997	VERTEBRATE
8_33290320_33290767	1.50528	1.77896	#N/A	VERTEBRATE
3_54444187_54444298	1.50468	1.85767	1.65739	NEOPTERYGIAN
16_44210630_44210923	1.5045	1.79964	1.46665	VERTEBRATE
14_21325683_21325797	1.50368	1.74849	#N/A	NEOPTERYGIAN
7_46061905_46062016	1.50275	1.7131	1.55857	3R
3_46810630_46810737	1.5023	1.91033	1.69878	3R
23_29269035_29269260	1.50177	1.82142	1.6724	VERTEBRATE
14_32639684_32640050	1.49902	1.71642	1.54184	VERTEBRATE
4_17107674_17108027	1.49806	1.50714	1.51148	VERTEBRATE
2_33111721_33111885	1.49779	1.84787	1.75641	NEOPTERYGIAN
8_34371608_34371968	1.49721	1.76536	#N/A	VERTEBRATE
5_50353119_50353253	1.49705	1.78868	1.58964	NEOPTERYGIAN
2_33368212_33368334	1.4968	1.85069	#N/A	NEOPTERYGIAN
7_37258435_37258674	1.49644	1.66299	#N/A	VERTEBRATE
5_67956510_67957049	1.49633	1.84194	1.64852	VERTEBRATE
6_25983691_25983825	1.49625	1.67048	#N/A	VERTEBRATE
14_21534550_21534660	1.49603	1.77595	#N/A	NEOPTERYGIAN
3_43143560_43143772	1.49491	1.71355	#N/A	3R
7_46128709_46128814	1.49465	1.86605	1.63178	NEOPTERYGIAN
24_23938923_23939021	1.49449	1.74791	1.54294	VERTEBRATE
7_46973705_46974031	1.4934	1.07563	0.868034	VERTEBRATE
23_13756319_13756422	1.49286	1.78642	1.64152	NEOPTERYGIAN
24_34082143_34082551	1.49214	1.98099	#N/A	VERTEBRATE
17_38315113_38315258	1.49185	1.68904	#N/A	VERTEBRATE
2_29722601_29722803	1.48916	1.70823	#N/A	VERTEBRATE
18_48341924_48342038	1.48803	1.71046	#N/A	VERTEBRATE
4_16981386_16981511	1.48795	1.90046	1.66973	VERTEBRATE
8_33433191_33433490	1.48782	1.73185	#N/A	VERTEBRATE
22_22529928_22530141	1.48747	2.06522	#N/A	VERTEBRATE
17_30188016_30188233	1.48653	1.60923	#N/A	VERTEBRATE
6_56271913_56272035	1.48642	1.81472	#N/A	NEOPTERYGIAN
5_55178532_55178778	1.48587	1.73629	#N/A	VERTEBRATE
7_56409578_56409717	1.48586	1.6672	1.4938	VERTEBRATE
9_31028099_31028375	1.48492	1.7504	#N/A	VERTEBRATE
6_43692821_43693105	1.4835	1.92745	#N/A	VERTEBRATE
7_36869356_36869442	1.48242	1.75416	#N/A	VERTEBRATE
9_31360167_31360393	1.48211	1.74937	#N/A	NEOPTERYGIAN
23_37803798_37803927	1.48095	1.69179	#N/A	NEOPTERYGIAN
9_27055036_27055152	1.48079	1.67475	#N/A	VERTEBRATE
5_39330707_39330914	1.47999	1.85992	#N/A	VERTEBRATE
13_30911301_30911599	1.47909	1.76977	#N/A	VERTEBRATE
16_44022860_44023098	1.47907	1.3494	1.18249	NEOPTERYGIAN
7_46670938_46671178	1.47895	1.69558	1.53734	VERTEBRATE
18_24406449_24406821	1.47803	1.72964	#N/A	VERTEBRATE
21_17344918_17345056	1.4778	1.70343	1.57586	NEOPTERYGIAN
18_23493066_23493617	1.47774	1.74433	#N/A	VERTEBRATE
17_52154130_52154797	1.47662	1.78686	1.56231	VERTEBRATE
6_43773870_43774120	1.476	1.71767	#N/A	VERTEBRATE
16_13115870_13115996	1.47531	1.78022	1.594	NEOPTERYGIAN
22_23422318_23422612	1.47497	1.66003	#N/A	VERTEBRATE
14_35995067_35995426	1.47486	1.75552	1.58426	VERTEBRATE
16_45885577_45885721	1.47443	1.72036	1.53121	NEOPTERYGIAN
5_36630708_36630830	1.47412	1.78463	1.52026	NEOPTERYGIAN
23_38721281_38721544	1.47412	1.81931	#N/A	VERTEBRATE
22_23422633_23422813	1.47362	1.80992	#N/A	VERTEBRATE
2_33060615_33060725	1.47267	1.83229	#N/A	NEOPTERYGIAN
16_43930842_43931268	1.47143	1.73425	1.54834	VERTEBRATE
6_57923866_57923955	1.47138	1.72215	1.69884	VERTEBRATE
6_25947779_25947893	1.47108	1.87388	#N/A	VERTEBRATE
24_35112542_35112770	1.47041	1.88693	#N/A	VERTEBRATE
18_23505458_23505583	1.47004	1.73915	#N/A	NEOPTERYGIAN
21_17487469_17487757	1.46994	1.39369	1.24653	VERTEBRATE
17_42506024_42506186	1.46923	1.71912	#N/A	VERTEBRATE
7_36873333_36873453	1.46907	1.79915	#N/A	NEOPTERYGIAN
15_32933970_32934067	1.46862	1.80783	#N/A	VERTEBRATE
12_31098333_31098624	1.4684	1.70645	#N/A	VERTEBRATE
5_63515839_63516011	1.46679	1.69447	#N/A	VERTEBRATE
9_30934776_30935366	1.46678	1.74372	#N/A	VERTEBRATE
9_30852184_30852518	1.46672	1.71516	#N/A	VERTEBRATE
9_30980859_30981191	1.46559	1.71757	#N/A	NEOPTERYGIAN
23_36018884_36019122	1.46392	1.72619	1.52637	VERTEBRATE
16_42018244_42018367	1.46254	1.70397	#N/A	VERTEBRATE
23_29010031_29010557	1.4619	1.92158	1.72988	NEOPTERYGIAN
2_55517885_55517965	1.46179	1.58897	1.50173	3R
6_43649241_43649367	1.46156	1.77084	#N/A	VERTEBRATE
10_44402584_44402717	1.46144	1.90174	1.78233	VERTEBRATE
6_32099361_32099526	1.46101	1.75081	1.54353	VERTEBRATE
16_43960368_43960483	1.46079	1.46677	1.31724	VERTEBRATE
7_55597052_55597249	1.45991	1.81909	1.63394	NEOPTERYGIAN
14_32639218_32639357	1.45969	1.68209	1.48544	VERTEBRATE
17_21787769_21788205	1.459	1.70802	#N/A	VERTEBRATE
21_27638515_27638609	1.45829	2.20767	1.7654	VERTEBRATE
4_23881512_23881957	1.45828	1.76117	1.53477	VERTEBRATE
5_55620579_55620780	1.45766	1.60917	#N/A	VERTEBRATE
10_20978480_20978715	1.45705	1.7428	1.55492	NEOPTERYGIAN
7_28338128_28338624	1.45656	1.67402	1.53236	VERTEBRATE
16_43930492_43930724	1.4561	1.85918	1.66037	VERTEBRATE
15_27605244_27605464	1.45576	1.7822	#N/A	VERTEBRATE
12_31016028_31016234	1.45467	1.85403	#N/A	VERTEBRATE
24_35041079_35041321	1.45462	1.77518	#N/A	NEOPTERYGIAN
1_26825140_26825248	1.45383	1.77233	1.61367	NEOPTERYGIAN
7_28350940_28351280	1.45362	1.66442	1.47296	NEOPTERYGIAN
12_31080906_31081175	1.45316	2.04415	#N/A	VERTEBRATE
7_68159479_68159601	1.45316	1.64698	1.48571	VERTEBRATE
5_17394553_17394691	1.45081	1.65199	1.57503	NEOPTERYGIAN
22_20976390_20976522	1.45052	1.63817	1.43877	3R
22_35105438_35105559	1.45013	1.57401	#N/A	VERTEBRATE
19_20966554_20966885	1.44984	1.68244	#N/A	VERTEBRATE
4_16927984_16928162	1.44965	1.51888	1.30947	NEOPTERYGIAN
7_27371810_27371998	1.44904	1.6777	1.48987	VERTEBRATE
7_27365232_27365347	1.44872	1.61053	1.47951	NEOPTERYGIAN
12_31336478_31336797	1.44824	1.71097	#N/A	VERTEBRATE
1_36498774_36499036	1.44735	1.84281	#N/A	VERTEBRATE
10_20917428_20917697	1.44527	1.75229	#N/A	VERTEBRATE
18_23088000_23088126	1.44477	1.68732	#N/A	NEOPTERYGIAN
5_67907668_67907828	1.44429	1.70483	1.51294	VERTEBRATE
20_19546456_19546543	1.44332	1.7758	1.58173	NEOPTERYGIAN
24_23911562_23912183	1.44298	1.86023	1.66111	VERTEBRATE
23_38560144_38560512	1.44272	1.6662	#N/A	VERTEBRATE
7_28080626_28080998	1.44255	1.66736	1.47691	VERTEBRATE
16_44176182_44176444	1.44197	2.07097	1.83897	VERTEBRATE
17_35606279_35606382	1.44197	1.71005	#N/A	VERTEBRATE
16_10934189_10934287	1.44163	1.70946	1.4681	NEOPTERYGIAN
9_30883837_30884291	1.44101	1.59639	#N/A	VERTEBRATE
9_36682082_36682221	1.44096	1.51937	#N/A	VERTEBRATE
5_39180010_39180482	1.44077	1.59487	#N/A	VERTEBRATE
22_20450130_20450275	1.44073	1.57084	1.39071	NEOPTERYGIAN
12_30992888_30993008	1.4405	1.71566	#N/A	VERTEBRATE
14_17075884_17076094	1.43971	1.94528	#N/A	VERTEBRATE
5_50134298_50134736	1.43959	1.75899	1.60426	VERTEBRATE
9_31835206_31835395	1.43949	1.5382	#N/A	VERTEBRATE
22_10922927_10923047	1.43926	1.58981	#N/A	VERTEBRATE
1_27022999_27023105	1.43856	1.63505	1.43544	3R
12_31239986_31240101	1.43843	1.80662	#N/A	VERTEBRATE
7_46385522_46385749	1.43796	1.91542	1.70795	VERTEBRATE
23_32353435_32353545	1.43775	1.91338	#N/A	NEOPTERYGIAN
6_25024048_25024396	1.43661	1.73127	#N/A	VERTEBRATE
7_55932855_55932964	1.43487	1.6244	#N/A	NEOPTERYGIAN
6_24879838_24880236	1.43487	1.63093	#N/A	VERTEBRATE
17_50516787_50516923	1.43443	1.6422	#N/A	NEOPTERYGIAN
5_72359166_72359283	1.43399	1.60389	#N/A	NEOPTERYGIAN
12_31326305_31326396	1.4332	1.77387	#N/A	VERTEBRATE
23_29101659_29101845	1.4329	1.67375	1.48834	NEOPTERYGIAN
15_47433048_47433152	1.43289	1.65181	1.46224	NEOPTERYGIAN
5_55175548_55175791	1.43236	1.83855	#N/A	VERTEBRATE
18_19648024_19648176	1.43195	1.62698	1.5579	VERTEBRATE
22_37459009_37459365	1.43189	1.71564	1.51747	VERTEBRATE
6_25084162_25084425	1.43174	1.623	#N/A	VERTEBRATE
5_14393246_14393396	1.43139	1.79628	#N/A	VERTEBRATE
23_29098410_29099068	1.43126	1.75418	1.62161	VERTEBRATE
23_29017614_29017897	1.4303	1.81622	1.74871	NEOPTERYGIAN
18_23806083_23806507	1.4302	1.82355	#N/A	VERTEBRATE
13_26594206_26594414	1.42884	1.98691	1.75378	NEOPTERYGIAN
16_44210364_44210573	1.42873	1.77818	1.63979	VERTEBRATE
19_41451900_41452255	1.42835	1.90014	#N/A	NEOPTERYGIAN
8_44349387_44349624	1.42791	1.64926	#N/A	3R
7_56409731_56409859	1.42784	1.43978	1.32322	NEOPTERYGIAN
24_35163830_35163928	1.42727	2.06793	#N/A	NEOPTERYGIAN
3_14841456_14841555	1.42603	1.57628	#N/A	NEOPTERYGIAN
16_42637777_42638239	1.42571	1.71368	#N/A	VERTEBRATE
17_52408743_52408937	1.4254	1.7352	1.56567	NEOPTERYGIAN
4_16938800_16939228	1.42446	1.58038	1.29477	NEOPTERYGIAN
5_72457123_72457256	1.42396	1.22145	#N/A	NEOPTERYGIAN
23_29158216_29158595	1.42359	1.79735	1.76152	VERTEBRATE
12_10792426_10792535	1.42354	1.65084	#N/A	NEOPTERYGIAN
3_19973467_19973613	1.42318	1.58863	1.40412	3R
5_69054144_69054296	1.42172	1.88417	#N/A	NEOPTERYGIAN
7_68413945_68414130	1.4213	1.60706	1.42176	NEOPTERYGIAN
13_26689701_26689968	1.42076	1.69856	1.38372	NEOPTERYGIAN
8_33467918_33468069	1.42054	1.73424	#N/A	VERTEBRATE
16_44150152_44150371	1.42047	1.5094	1.35696	VERTEBRATE
6_43585636_43586031	1.42036	1.78612	#N/A	VERTEBRATE
9_30844942_30845515	1.42023	1.42624	#N/A	VERTEBRATE
17_21682872_21683035	1.4192	1.85066	#N/A	VERTEBRATE
23_30466525_30466645	1.41844	1.73865	#N/A	3R
7_46338096_46338197	1.41836	1.67328	1.43752	VERTEBRATE
6_24826558_24826736	1.41829	1.62247	#N/A	NEOPTERYGIAN
7_27284003_27284140	1.41797	1.78726	1.59572	VERTEBRATE
23_28823404_28823570	1.41646	1.8176	1.67659	NEOPTERYGIAN
23_38302465_38302993	1.41599	1.60685	#N/A	VERTEBRATE
5_17466398_17466595	1.41531	1.60815	1.43675	VERTEBRATE
9_30833863_30834329	1.41506	1.95295	#N/A	VERTEBRATE
7_68452825_68452949	1.41487	1.64641	1.44807	NEOPTERYGIAN
7_46342656_46342874	1.41483	1.7912	1.62808	NEOPTERYGIAN
18_24341695_24342170	1.41477	1.68662	#N/A	VERTEBRATE
6_26656040_26656340	1.41473	1.65758	#N/A	VERTEBRATE
7_28358073_28358334	1.41441	1.71464	1.53188	VERTEBRATE
17_52415420_52415776	1.41407	1.81811	1.68725	VERTEBRATE
19_21297152_21297380	1.41362	2.0012	#N/A	VERTEBRATE
24_35071610_35071749	1.4135	1.72116	#N/A	NEOPTERYGIAN
19_26158335_26158512	1.41056	1.58738	#N/A	VERTEBRATE
3_43278948_43279198	1.41048	1.56374	#N/A	VERTEBRATE
18_23200079_23200155	1.41033	1.69401	#N/A	3R
8_33761895_33762056	1.41024	1.65337	#N/A	VERTEBRATE
7_56409479_56409573	1.41022	1.612	1.42109	VERTEBRATE
17_34390042_34390304	1.4102	1.9325	1.7444	VERTEBRATE
18_23767842_23768013	1.40957	1.83319	#N/A	VERTEBRATE
24_36027427_36027567	1.40927	1.70365	1.57527	VERTEBRATE
9_34354725_34354832	1.40869	1.66375	#N/A	VERTEBRATE
22_37403317_37403540	1.40785	2.08315	1.85981	VERTEBRATE
7_68363086_68363382	1.4076	1.41692	1.30449	VERTEBRATE
18_23709733_23710009	1.40744	1.67414	#N/A	VERTEBRATE
6_58341909_58342048	1.40623	2.05555	1.73365	VERTEBRATE
24_23258181_23258379	1.40588	1.96447	1.71386	VERTEBRATE
17_21690456_21690547	1.40535	1.86632	#N/A	NEOPTERYGIAN
12_31348306_31348660	1.40518	1.62128	#N/A	VERTEBRATE
4_19049609_19049714	1.40471	1.87874	1.66522	VERTEBRATE
7_36176471_36176606	1.40427	1.74769	#N/A	VERTEBRATE
21_23225439_23225625	1.40414	1.68478	1.48737	3R
7_55842890_55842992	1.40363	1.76765	1.58537	NEOPTERYGIAN
9_30952661_30953178	1.40336	1.76977	#N/A	VERTEBRATE
1_26845313_26845414	1.40313	1.61416	1.41251	3R
9_53164552_53164965	1.40268	1.7456	#N/A	VERTEBRATE
15_27533461_27533560	1.40247	2.0216	#N/A	VERTEBRATE
9_30940788_30940966	1.40244	1.66319	#N/A	VERTEBRATE
12_31114982_31115509	1.40239	1.85732	#N/A	VERTEBRATE
6_24935040_24935499	1.40216	1.71997	#N/A	VERTEBRATE
23_17601571_17601770	1.40188	1.58573	#N/A	VERTEBRATE
17_34361277_34361378	1.40187	1.03605	0.857227	VERTEBRATE
15_16011203_16011359	1.40167	1.63404	#N/A	VERTEBRATE
24_35869481_35869848	1.40128	1.80576	#N/A	VERTEBRATE
10_22059671_22059807	1.40098	1.40471	1.24601	VERTEBRATE
7_55857591_55857701	1.39969	1.62521	1.42353	3R
12_31013417_31013651	1.39945	1.74384	#N/A	VERTEBRATE
17_18149601_18149773	1.39933	1.63561	1.60097	VERTEBRATE
5_66522214_66522390	1.39901	1.7502	1.57495	VERTEBRATE
7_27347138_27347281	1.3988	1.71211	1.50022	VERTEBRATE
23_29255436_29255636	1.39868	1.8183	1.53275	VERTEBRATE
17_21798375_21798845	1.39861	1.68827	#N/A	VERTEBRATE
16_12882296_12882381	1.39786	1.56344	1.45549	3R
2_50622817_50622970	1.39691	1.67931	#N/A	VERTEBRATE
13_42477880_42478002	1.39639	1.63337	1.46861	NEOPTERYGIAN
16_43843232_43843310	1.39632	1.63483	#N/A	3R
17_27278962_27279062	1.39608	1.95915	#N/A	VERTEBRATE
7_36979667_36979827	1.39604	1.6825	#N/A	VERTEBRATE
22_22557317_22557532	1.39543	1.87322	#N/A	VERTEBRATE
4_17488827_17488995	1.39392	1.44264	#N/A	NEOPTERYGIAN
18_24136736_24137209	1.39353	1.87201	#N/A	VERTEBRATE
17_18732020_18732242	1.39332	1.77176	1.61634	VERTEBRATE
8_33998407_33998674	1.3927	1.72342	#N/A	VERTEBRATE
19_19762010_19762183	1.392	1.67214	1.5027	VERTEBRATE
23_38606550_38606927	1.39186	1.59944	#N/A	VERTEBRATE
23_27142929_27143047	1.39031	1.77136	#N/A	NEOPTERYGIAN
7_36846032_36846206	1.38993	1.69306	#N/A	NEOPTERYGIAN
20_52079878_52080158	1.38979	1.64641	1.43744	VERTEBRATE
13_26163445_26163638	1.38975	#N/A	1.41805	VERTEBRATE
3_43319130_43319328	1.38937	1.90155	#N/A	VERTEBRATE
24_10145998_10146108	1.38895	1.7015	1.5065	VERTEBRATE
12_31154728_31155080	1.38854	1.90074	#N/A	VERTEBRATE
18_44270273_44270381	1.38851	1.73659	#N/A	NEOPTERYGIAN
21_23178250_23178389	1.38805	1.30593	1.13345	NEOPTERYGIAN
17_21798900_21799254	1.38794	1.63326	#N/A	VERTEBRATE
6_26631384_26631712	1.38781	1.59526	#N/A	VERTEBRATE
6_25485036_25485167	1.38732	1.65917	#N/A	VERTEBRATE
5_71865252_71865342	1.38717	1.82407	#N/A	NEOPTERYGIAN
12_31339378_31339693	1.38624	1.65033	#N/A	NEOPTERYGIAN
22_22579909_22580151	1.38511	1.89292	#N/A	VERTEBRATE
23_38272704_38272867	1.38492	1.76455	#N/A	NEOPTERYGIAN
7_55831274_55831391	1.38474	1.55129	1.36827	NEOPTERYGIAN
18_43399502_43399588	1.38363	1.88349	#N/A	VERTEBRATE
24_35032917_35033416	1.38344	1.80788	#N/A	NEOPTERYGIAN
5_15274373_15274514	1.38339	1.57657	#N/A	VERTEBRATE
23_29000296_29000609	1.38331	1.83364	1.47544	VERTEBRATE
9_30993587_30994144	1.38245	1.84011	#N/A	VERTEBRATE
23_29106237_29106544	1.38225	1.76606	1.47986	VERTEBRATE
7_36956113_36956293	1.38194	1.55292	#N/A	VERTEBRATE
8_37243666_37243806	1.38172	1.77292	1.58331	VERTEBRATE
5_17496396_17496537	1.38123	1.68032	1.41376	NEOPTERYGIAN
23_30181347_30181503	1.38083	1.82571	#N/A	VERTEBRATE
4_17332918_17333119	1.38076	1.73217	1.51973	NEOPTERYGIAN
7_37239912_37240091	1.38069	1.68635	#N/A	VERTEBRATE
7_27774299_27774431	1.38033	1.66351	1.48871	VERTEBRATE
16_43887973_43888208	1.37987	1.90398	1.72178	VERTEBRATE
8_33290800_33290977	1.37976	1.85712	#N/A	VERTEBRATE
16_21682209_21682421	1.37951	1.65209	#N/A	VERTEBRATE
8_34320975_34321126	1.37936	1.68799	#N/A	VERTEBRATE
7_68366902_68367143	1.37924	1.66839	1.6425	VERTEBRATE
13_35284902_35285052	1.37919	1.58969	1.41098	NEOPTERYGIAN
18_20239171_20239307	1.37914	1.85132	1.65362	3R
16_44037195_44037413	1.37853	1.69109	1.49995	NEOPTERYGIAN
17_31678433_31678618	1.37835	1.59242	#N/A	VERTEBRATE
15_27965618_27965819	1.37787	1.58605	#N/A	NEOPTERYGIAN
18_30447942_30448040	1.37729	1.62274	#N/A	NEOPTERYGIAN
12_31347936_31348184	1.37647	1.82325	#N/A	VERTEBRATE
1_53630307_53630443	1.37639	1.56946	#N/A	VERTEBRATE
7_68557764_68557925	1.37612	1.64949	1.42348	NEOPTERYGIAN
19_15792912_15793036	1.37573	1.93089	#N/A	NEOPTERYGIAN
6_24733916_24734196	1.37573	1.61439	#N/A	VERTEBRATE
7_36173240_36173462	1.37547	1.65262	#N/A	VERTEBRATE
7_36245659_36245786	1.3754	1.82095	#N/A	VERTEBRATE
23_28991667_28991755	1.37538	1.63057	1.45457	NEOPTERYGIAN
2_33114965_33115324	1.37502	1.74482	#N/A	VERTEBRATE
2_33982738_33982871	1.37446	1.62718	#N/A	NEOPTERYGIAN
7_46427807_46428042	1.37436	1.91501	1.72057	NEOPTERYGIAN
3_53026294_53026420	1.37435	1.84399	1.66703	3R
8_20111066_20111170	1.37404	1.8375	#N/A	NEOPTERYGIAN
5_72444797_72444977	1.374	1.67881	#N/A	NEOPTERYGIAN
11_18711975_18712121	1.37244	1.62382	1.40689	NEOPTERYGIAN
23_29069690_29069957	1.37161	1.69685	1.49885	NEOPTERYGIAN
23_29031219_29031522	1.37151	1.86486	1.66363	VERTEBRATE
6_43604533_43604621	1.37134	1.57839	#N/A	VERTEBRATE
18_23660929_23661034	1.37104	1.77666	#N/A	3R
18_23681327_23681527	1.37089	1.98868	#N/A	VERTEBRATE
5_50248203_50248544	1.37064	1.87481	1.67083	VERTEBRATE
25_36502871_36503271	1.3705	1.51045	1.40915	VERTEBRATE
6_24705324_24705764	1.37014	1.57641	#N/A	VERTEBRATE
19_20846304_20846593	1.3699	1.85846	#N/A	VERTEBRATE
11_40203892_40203989	1.36974	1.56304	1.45829	VERTEBRATE
17_42527428_42527527	1.36974	1.62732	#N/A	VERTEBRATE
18_24431144_24431382	1.36966	1.75791	#N/A	VERTEBRATE
23_38691073_38691231	1.36889	1.9531	#N/A	VERTEBRATE
18_23360985_23361183	1.36877	1.61283	#N/A	VERTEBRATE
18_23563094_23563209	1.36792	1.63466	#N/A	VERTEBRATE
5_39204606_39204991	1.36775	1.78371	#N/A	VERTEBRATE
5_49514433_49514554	1.36769	1.57417	1.39713	3R
9_31371871_31372124	1.36751	1.82194	#N/A	VERTEBRATE
12_31328797_31328973	1.36728	1.61856	#N/A	VERTEBRATE
17_34361381_34361662	1.36699	1.56541	1.382	VERTEBRATE
5_67906991_67907647	1.36684	1.93625	1.73844	VERTEBRATE
9_11550712_11551116	1.36638	1.57848	1.41648	NEOPTERYGIAN
14_32655933_32656151	1.36638	1.64576	1.46047	NEOPTERYGIAN
23_17641949_17642223	1.36616	1.66656	#N/A	VERTEBRATE
5_49984044_49984371	1.366	1.65429	1.46165	VERTEBRATE
17_34597129_34597261	1.36596	1.6921	1.54459	VERTEBRATE
16_43829851_43830079	1.36566	1.7688	1.59515	VERTEBRATE
18_21125038_21125194	1.36562	1.79931	1.5906	VERTEBRATE
7_55785114_55785319	1.36509	1.66959	1.48743	VERTEBRATE
23_28960727_28960901	1.36498	1.8317	1.77982	VERTEBRATE
5_50150725_50150882	1.36474	1.6666	1.48118	VERTEBRATE
7_27357231_27357474	1.36436	1.5727	1.33529	VERTEBRATE
10_14790749_14790916	1.36409	1.65615	#N/A	VERTEBRATE
7_46426206_46426688	1.36373	1.73479	1.57922	VERTEBRATE
17_42416831_42416999	1.36299	1.18852	#N/A	VERTEBRATE
15_47626357_47626690	1.36293	#N/A	#N/A	NEOPTERYGIAN
23_28028642_28028855	1.36263	1.60873	#N/A	NEOPTERYGIAN
4_14725391_14725529	1.36241	1.92671	1.68574	NEOPTERYGIAN
9_30908745_30909001	1.36123	1.74559	#N/A	VERTEBRATE
8_33949691_33949807	1.36073	1.56782	#N/A	VERTEBRATE
23_29201663_29202340	1.36061	1.65544	1.47414	NEOPTERYGIAN
6_24673641_24674000	1.36058	1.68039	#N/A	NEOPTERYGIAN
14_32716914_32717000	1.35977	1.56685	1.38587	3R
13_11818625_11818764	1.35951	1.59824	#N/A	NEOPTERYGIAN
24_35098176_35098316	1.35944	1.71642	#N/A	NEOPTERYGIAN
7_55659476_55659566	1.35901	1.51545	1.36345	NEOPTERYGIAN
9_53228916_53229176	1.35736	1.66348	#N/A	VERTEBRATE
18_23455817_23456033	1.35727	1.67701	#N/A	VERTEBRATE
7_47041214_47041389	1.35689	1.76379	1.5812	VERTEBRATE
16_13176565_13176690	1.35671	1.58019	1.41823	3R
6_24798390_24798693	1.35638	1.58078	#N/A	VERTEBRATE
14_32061465_32061640	1.35623	1.71433	1.52805	NEOPTERYGIAN
16_12571779_12572117	1.35564	1.56243	1.37058	3R
16_19535039_19535145	1.35527	1.64007	1.65259	VERTEBRATE
7_68747660_68748041	1.35508	1.66754	1.41589	VERTEBRATE
7_46349904_46350068	1.35457	1.54144	1.37506	NEOPTERYGIAN
7_20768416_20768874	1.35368	1.99892	#N/A	NEOPTERYGIAN
17_52477195_52477488	1.3534	2.02645	1.82673	NEOPTERYGIAN
3_46819360_46819525	1.35333	1.51952	1.33396	NEOPTERYGIAN
10_37746453_37746560	1.35324	1.72745	1.49914	VERTEBRATE
17_52454475_52454717	1.35295	1.66827	1.48338	VERTEBRATE
4_74646365_74646627	1.35292	1.33374	1.09705	VERTEBRATE
16_43870275_43870489	1.35271	1.77676	1.56701	NEOPTERYGIAN
18_24089288_24089539	1.3527	1.69016	#N/A	VERTEBRATE
13_51599216_51599326	1.3523	1.72948	1.54059	VERTEBRATE
18_23486451_23486599	1.35193	1.65023	#N/A	3R
15_11244758_11244956	1.35105	1.70527	1.49012	VERTEBRATE
17_21683058_21683264	1.35056	1.63141	#N/A	VERTEBRATE
7_27780602_27780756	1.35051	1.55246	1.37362	VERTEBRATE
14_21528041_21528172	1.35034	1.66781	#N/A	3R
8_33173813_33173918	1.35031	1.63103	#N/A	NEOPTERYGIAN
7_28100000_28100250	1.35024	1.75228	1.43101	NEOPTERYGIAN
8_33424003_33424145	1.34977	1.56626	#N/A	3R
7_36277571_36277699	1.34963	1.62533	#N/A	VERTEBRATE
4_17011338_17011787	1.34949	1.57192	1.38777	VERTEBRATE
19_40294355_40294559	1.3493	1.84446	1.59607	VERTEBRATE
7_59918543_59918634	1.34909	1.95835	#N/A	VERTEBRATE
14_36002725_36003014	1.34855	1.82325	1.64195	3R
4_24498813_24498973	1.34833	1.64204	1.44209	NEOPTERYGIAN
18_47425399_47425659	1.34812	1.858	#N/A	NEOPTERYGIAN
11_16308168_16308257	1.34801	1.5409	1.36928	VERTEBRATE
9_34331031_34331268	1.34696	#N/A	#N/A	VERTEBRATE
16_43900565_43900945	1.34683	1.17694	1.15243	VERTEBRATE
22_22712285_22712489	1.34585	1.5175	#N/A	3R
7_46346738_46347066	1.34485	1.73452	1.52731	VERTEBRATE
7_68540386_68540502	1.34466	1.66619	1.46972	NEOPTERYGIAN
9_25681806_25681911	1.34431	1.45803	1.34929	VERTEBRATE
3_53042642_53042726	1.3442	1.49391	1.3157	3R
22_23385856_23385989	1.34356	1.73868	#N/A	3R
16_44150789_44150923	1.34322	1.41496	1.31519	VERTEBRATE
14_32039067_32039428	1.3431	1.72584	1.54545	VERTEBRATE
18_24014668_24014814	1.34302	1.61085	#N/A	VERTEBRATE
21_17432110_17432398	1.34166	1.60753	1.3955	VERTEBRATE
7_46128841_46128943	1.34141	1.69467	1.53997	NEOPTERYGIAN
7_27270084_27270359	1.34118	1.49979	1.3078	NEOPTERYGIAN
8_54074960_54075078	1.34059	1.80081	1.61884	VERTEBRATE
18_20272035_20272353	1.34045	1.59348	1.40577	NEOPTERYGIAN
4_20317848_20317991	1.33992	1.44808	#N/A	NEOPTERYGIAN
22_37339923_37340054	1.33963	1.73528	1.51739	VERTEBRATE
13_10339583_10339879	1.3396	1.78367	#N/A	VERTEBRATE
8_33770296_33770438	1.33959	1.76788	#N/A	NEOPTERYGIAN
7_36280323_36280609	1.33927	1.7137	#N/A	VERTEBRATE
7_37099774_37099950	1.33909	1.49633	#N/A	VERTEBRATE
6_58682860_58682959	1.33875	1.62402	1.43102	3R
17_34779362_34779534	1.33858	1.7344	1.54636	3R
18_24038148_24038492	1.33849	1.66095	#N/A	VERTEBRATE
12_10812728_10812849	1.33841	1.39516	#N/A	NEOPTERYGIAN
23_28883013_28883570	1.33811	1.63164	1.44475	NEOPTERYGIAN
15_26992707_26992934	1.33808	#N/A	#N/A	VERTEBRATE
18_23857914_23858126	1.3379	1.61809	#N/A	VERTEBRATE
5_52137559_52137661	1.33735	1.61292	#N/A	VERTEBRATE
17_29854221_29854353	1.33697	1.41737	#N/A	VERTEBRATE
1_26837612_26837805	1.33683	1.6439	1.45442	NEOPTERYGIAN
4_17489051_17489199	1.33681	1.42937	#N/A	VERTEBRATE
14_32714936_32715084	1.33674	1.76609	1.62925	NEOPTERYGIAN
7_37412318_37412769	1.33577	1.63547	#N/A	3R
5_41129801_41129900	1.33547	1.64061	1.4584	VERTEBRATE
16_44154338_44154594	1.33529	1.69142	1.50561	VERTEBRATE
19_13088026_13088292	1.33529	1.58768	#N/A	VERTEBRATE
5_67516081_67516346	1.33514	1.70309	#N/A	3R
4_24094945_24095055	1.33508	1.33803	1.22529	3R
17_35969500_35969631	1.3349	1.60364	#N/A	NEOPTERYGIAN
18_23504994_23505208	1.33483	1.42949	#N/A	NEOPTERYGIAN
20_45927633_45927913	1.33471	1.73112	#N/A	3R
18_24242204_24242557	1.33425	1.74459	#N/A	VERTEBRATE
1_26831726_26831841	1.3339	1.65145	1.46453	VERTEBRATE
2_32906746_32906933	1.33384	1.65991	#N/A	3R
13_26636152_26636559	1.33367	1.76254	1.57664	VERTEBRATE
17_50504688_50504842	1.33342	1.63469	#N/A	VERTEBRATE
11_45304175_45304272	1.33312	1.7336	1.55471	3R
6_24802791_24803240	1.33286	1.59522	#N/A	VERTEBRATE
17_35997534_35997728	1.33245	1.71968	#N/A	VERTEBRATE
5_51723296_51723396	1.33244	1.87169	#N/A	VERTEBRATE
13_15967550_15967865	1.33201	1.48085	#N/A	VERTEBRATE
9_31079847_31080028	1.33192	1.73894	#N/A	VERTEBRATE
17_52381487_52381572	1.33188	1.80164	1.64974	NEOPTERYGIAN
17_29837833_29837960	1.33115	1.73125	#N/A	VERTEBRATE
16_10001966_10002197	1.331	1.56162	1.42854	VERTEBRATE
5_49943676_49943893	1.33099	1.60538	1.69867	VERTEBRATE
3_57098990_57099160	1.33096	1.46892	#N/A	3R
5_49358491_49358695	1.33084	1.53025	1.36777	VERTEBRATE
18_41516939_41517127	1.33019	1.6013	1.38469	VERTEBRATE
18_23422167_23422323	1.32995	1.66384	#N/A	NEOPTERYGIAN
6_26484376_26484502	1.32994	1.56199	#N/A	3R
24_11654841_11654999	1.32963	1.59018	#N/A	VERTEBRATE
7_46339614_46339889	1.32949	1.48159	1.35565	VERTEBRATE
5_35090536_35090788	1.32923	1.5305	#N/A	VERTEBRATE
6_43677126_43677271	1.3291	1.64081	#N/A	VERTEBRATE
13_26176552_26176709	1.32855	1.56998	1.40984	VERTEBRATE
15_36989936_36990121	1.32833	1.38006	#N/A	3R
7_40610366_40610742	1.32811	1.56655	#N/A	VERTEBRATE
7_68518281_68518418	1.3272	1.50222	1.32693	3R
13_16994416_16994649	1.3272	1.88677	#N/A	VERTEBRATE
7_68407129_68407256	1.32642	1.53719	1.29216	NEOPTERYGIAN
7_31982358_31982468	1.32572	1.62682	1.44014	3R
17_51516610_51516969	1.32526	1.71267	#N/A	VERTEBRATE
21_45420592_45420832	1.32491	1.69809	1.57557	VERTEBRATE
7_37377179_37377334	1.32341	1.72247	#N/A	VERTEBRATE
19_20933983_20934089	1.32234	1.94718	#N/A	VERTEBRATE
18_23639708_23640070	1.32209	1.59363	#N/A	NEOPTERYGIAN
22_23125995_23126306	1.32175	1.95715	#N/A	VERTEBRATE
24_34199647_34199782	1.32175	1.77693	#N/A	VERTEBRATE
8_34018251_34018362	1.32174	1.52426	#N/A	3R
9_53782688_53782800	1.32146	1.51375	#N/A	NEOPTERYGIAN
3_43227452_43227595	1.32138	1.87589	#N/A	3R
5_67429258_67429409	1.32128	1.66948	1.45164	VERTEBRATE
1_49855618_49855737	1.32122	1.56948	1.3857	3R
7_46338648_46338746	1.321	1.90762	1.72032	VERTEBRATE
14_37825130_37825274	1.32051	1.71943	1.43075	NEOPTERYGIAN
13_26417443_26417791	1.32033	1.7379	1.52948	VERTEBRATE
5_66558741_66558905	1.3199	1.71334	#N/A	NEOPTERYGIAN
5_61812793_61812892	1.31986	1.63695	1.6524	NEOPTERYGIAN
7_37375446_37375657	1.31977	1.6276	#N/A	VERTEBRATE
17_21787475_21787704	1.31967	1.67978	#N/A	VERTEBRATE
12_31239872_31239984	1.31949	2.11516	#N/A	VERTEBRATE
7_46428272_46428491	1.31897	1.57839	1.42194	NEOPTERYGIAN
23_38585233_38585749	1.31897	1.66574	#N/A	VERTEBRATE
16_37207541_37207668	1.3178	1.46478	#N/A	NEOPTERYGIAN
1_26948347_26948507	1.31744	1.86504	1.66748	NEOPTERYGIAN
18_23457619_23457826	1.31735	1.68261	#N/A	NEOPTERYGIAN
8_19666056_19666202	1.31732	1.5638	#N/A	NEOPTERYGIAN
6_26622953_26623209	1.31651	1.54507	#N/A	VERTEBRATE
18_45758923_45759074	1.3163	1.84136	#N/A	VERTEBRATE
5_49113488_49113698	1.31609	1.75121	1.56701	VERTEBRATE
12_31268674_31268821	1.31598	1.53992	#N/A	VERTEBRATE
3_43140204_43140381	1.31571	1.73167	#N/A	NEOPTERYGIAN
19_20963740_20963989	1.31567	1.76356	#N/A	VERTEBRATE
17_52366685_52366926	1.31551	1.69194	1.53723	NEOPTERYGIAN
23_38419465_38419623	1.31513	1.70197	#N/A	3R
2_50646213_50646319	1.3137	1.64624	#N/A	3R
1_36501270_36501402	1.3132	1.92378	#N/A	NEOPTERYGIAN
9_31246781_31247107	1.31314	1.72337	#N/A	VERTEBRATE
23_38591220_38591402	1.3117	1.56081	#N/A	VERTEBRATE
12_30997564_30998215	1.31112	1.77279	#N/A	VERTEBRATE
5_17724173_17724377	1.31091	1.50167	1.32696	NEOPTERYGIAN
16_43544640_43544766	1.31052	1.66269	1.46294	NEOPTERYGIAN
23_29057236_29057745	1.31049	1.95022	1.7416	VERTEBRATE
1_21783303_21783431	1.31021	1.71683	#N/A	VERTEBRATE
7_46369587_46369826	1.30973	1.48643	1.30487	3R
24_35847793_35847901	1.30913	1.59174	#N/A	VERTEBRATE
12_45972140_45972274	1.30893	1.60804	#N/A	VERTEBRATE
5_35210943_35211172	1.30876	1.68055	#N/A	VERTEBRATE
21_16517981_16518095	1.3078	1.2727	1.17096	VERTEBRATE
18_23851547_23851790	1.30767	1.4794	#N/A	VERTEBRATE
3_43261111_43261475	1.30729	1.47004	#N/A	NEOPTERYGIAN
7_28370074_28370422	1.30717	1.47523	1.40905	NEOPTERYGIAN
2_33990217_33990340	1.30669	1.70551	#N/A	NEOPTERYGIAN
18_23760900_23761063	1.30647	1.53621	#N/A	VERTEBRATE
6_25825651_25825802	1.30646	1.82493	#N/A	NEOPTERYGIAN
16_45491439_45491543	1.30638	1.46858	1.26689	3R
3_48148812_48148906	1.30627	1.58062	1.38776	3R
5_67912300_67912450	1.30623	1.55562	1.36719	VERTEBRATE
6_26676718_26676896	1.30558	1.67442	#N/A	NEOPTERYGIAN
8_38175648_38175765	1.30526	1.5383	#N/A	NEOPTERYGIAN
24_35857883_35858242	1.30519	1.74496	#N/A	VERTEBRATE
6_26762376_26762536	1.30476	1.56889	#N/A	VERTEBRATE
7_27332097_27332222	1.30452	1.73201	1.54762	VERTEBRATE
20_52060997_52061227	1.3045	1.51842	1.33801	VERTEBRATE
14_17068713_17068921	1.30424	1.75222	#N/A	VERTEBRATE
9_34355451_34355553	1.30403	1.76593	#N/A	VERTEBRATE
3_43229657_43230137	1.30387	1.59658	#N/A	NEOPTERYGIAN
8_33348214_33348418	1.30351	1.74165	#N/A	VERTEBRATE
5_49162688_49163067	1.30342	1.76283	1.54511	VERTEBRATE
22_21848651_21848747	1.30306	1.45908	1.07882	VERTEBRATE
8_34302283_34302638	1.30292	1.53022	#N/A	VERTEBRATE
4_17329100_17329230	1.30289	1.43479	1.19857	NEOPTERYGIAN
8_33528592_33528848	1.3024	1.50078	#N/A	NEOPTERYGIAN
3_52866106_52866323	1.30236	1.74247	1.44084	NEOPTERYGIAN
14_32647239_32647559	1.30202	1.54917	1.46386	VERTEBRATE
12_45849584_45849691	1.30178	1.66913	#N/A	NEOPTERYGIAN
13_24990764_24990902	1.30103	1.6035	1.41073	3R
23_28879696_28879931	1.30016	1.60569	1.43361	3R
5_49766237_49766360	1.30014	1.64922	1.42902	VERTEBRATE
24_10129851_10130079	1.30004	1.57221	1.51207	VERTEBRATE
23_29031544_29031763	1.30002	1.67213	1.56517	VERTEBRATE
3_47555140_47555277	1.29889	1.63438	1.45047	3R
8_34230147_34230587	1.29756	1.74503	#N/A	VERTEBRATE
23_29090056_29090221	1.29743	1.74656	1.59129	NEOPTERYGIAN
6_59755349_59755467	1.29714	1.67078	1.53133	VERTEBRATE
7_36188888_36189181	1.29686	1.47137	#N/A	3R
13_25048683_25048788	1.29655	2.0092	1.81049	VERTEBRATE
7_68527998_68528093	1.29637	1.6041	1.35659	NEOPTERYGIAN
18_23710087_23710199	1.29624	1.57831	#N/A	VERTEBRATE
8_34169166_34169513	1.29612	1.59656	#N/A	VERTEBRATE
23_38779329_38779607	1.29503	1.83965	#N/A	VERTEBRATE
23_27664154_27664810	1.29483	1.58101	#N/A	VERTEBRATE
7_27411856_27412003	1.29482	1.47301	1.26213	NEOPTERYGIAN
17_18722837_18723159	1.2947	1.52839	1.37868	VERTEBRATE
2_11747745_11747851	1.29457	1.59208	1.64902	NEOPTERYGIAN
22_21848281_21848416	1.29441	1.48013	1.31851	NEOPTERYGIAN
24_35018088_35018341	1.29435	1.71109	#N/A	NEOPTERYGIAN
5_49339422_49339745	1.29426	1.5739	1.36791	VERTEBRATE
20_19036253_19036631	1.29374	1.80588	1.62496	VERTEBRATE
5_50334510_50334674	1.2936	1.51391	1.34659	VERTEBRATE
25_16008830_16008940	1.29354	1.45006	1.2767	NEOPTERYGIAN
18_24168141_24168607	1.29351	1.59175	#N/A	VERTEBRATE
1_27151898_27151999	1.29314	1.72189	1.38719	VERTEBRATE
7_28129194_28129339	1.29312	1.6673	1.52903	VERTEBRATE
22_37349968_37350109	1.29306	1.66761	1.36596	VERTEBRATE
13_17056085_17056328	1.29244	1.44454	#N/A	VERTEBRATE
23_30185447_30185553	1.29222	1.61827	#N/A	3R
19_21687945_21688282	1.29194	1.66581	#N/A	VERTEBRATE
3_13854477_13854717	1.29186	1.57215	1.32751	VERTEBRATE
5_40639820_40639982	1.29157	1.43279	#N/A	NEOPTERYGIAN
7_36461447_36461704	1.29152	1.51054	#N/A	VERTEBRATE
7_28263639_28263801	1.2913	1.51195	1.34639	NEOPTERYGIAN
22_20472909_20473104	1.29068	1.44603	1.33604	3R
23_27138555_27138672	1.29052	2.00232	#N/A	3R
15_26966760_26966990	1.29041	1.65604	1.44406	VERTEBRATE
16_44196172_44196315	1.28995	1.65148	1.50232	VERTEBRATE
17_52165712_52165825	1.28989	1.50017	1.37502	VERTEBRATE
10_37131796_37132050	1.28978	1.59926	1.49933	VERTEBRATE
17_34291801_34292095	1.28971	1.71255	1.53792	VERTEBRATE
6_25741287_25741455	1.2894	1.54054	#N/A	VERTEBRATE
7_46767705_46767946	1.28935	1.35741	1.14206	VERTEBRATE
9_30958931_30959409	1.28923	1.56288	#N/A	VERTEBRATE
7_28278409_28278565	1.2886	1.5567	1.38801	NEOPTERYGIAN
18_23399620_23399946	1.28858	1.64395	#N/A	NEOPTERYGIAN
6_48747394_48747489	1.28804	1.66136	#N/A	NEOPTERYGIAN
24_34237827_34237944	1.28791	1.80531	#N/A	VERTEBRATE
23_29130248_29130654	1.28769	1.76216	1.73294	VERTEBRATE
24_35033594_35033849	1.2874	1.63789	#N/A	NEOPTERYGIAN
9_11276453_11276581	1.28736	1.80803	1.66726	NEOPTERYGIAN
24_34075270_34075542	1.28722	1.75927	#N/A	NEOPTERYGIAN
6_43508867_43509267	1.28682	1.53116	#N/A	VERTEBRATE
12_30896049_30896165	1.28665	1.68033	#N/A	3R
2_46740592_46740707	1.28617	1.61436	1.5255	VERTEBRATE
7_68362040_68362208	1.28596	1.67793	1.61588	NEOPTERYGIAN
6_11848901_11848999	1.28586	1.43517	1.23147	3R
15_27812523_27813073	1.28584	1.73901	1.48839	VERTEBRATE
24_10188975_10189212	1.28566	1.74747	1.57513	NEOPTERYGIAN
7_68251496_68252012	1.28547	1.58125	1.38898	NEOPTERYGIAN
5_40594521_40594629	1.28505	1.71679	#N/A	VERTEBRATE
7_37195783_37196098	1.28479	1.53237	#N/A	VERTEBRATE
6_26762557_26762762	1.28477	1.66749	#N/A	VERTEBRATE
22_23305929_23306092	1.28444	1.86934	#N/A	3R
6_26465897_26466056	1.28443	1.4987	#N/A	NEOPTERYGIAN
7_46389594_46389745	1.28437	1.40969	1.64596	NEOPTERYGIAN
6_25945330_25945608	1.28428	1.47356	#N/A	VERTEBRATE
18_15374191_15374359	1.28418	1.67859	1.48158	NEOPTERYGIAN
18_19669913_19670203	1.28343	1.50779	1.46572	VERTEBRATE
9_31246298_31246418	1.28255	1.45802	#N/A	VERTEBRATE
10_41085834_41085945	1.28232	1.55472	#N/A	VERTEBRATE
10_21121257_21121368	1.28222	1.67679	1.51608	3R
17_34577671_34577928	1.28221	1.92317	1.74617	VERTEBRATE
3_53003015_53003127	1.28213	1.89227	1.69692	3R
12_31147115_31147264	1.28209	1.60804	#N/A	VERTEBRATE
18_19898458_19898698	1.28192	1.63647	1.40157	NEOPTERYGIAN
2_37301771_37301923	1.28174	1.37713	#N/A	NEOPTERYGIAN
5_49093260_49093446	1.28171	1.7197	1.57823	VERTEBRATE
15_33102080_33102232	1.28155	1.53601	#N/A	VERTEBRATE
1_26979270_26979402	1.28131	1.46691	1.25776	VERTEBRATE
8_33821390_33821583	1.28049	1.4928	#N/A	NEOPTERYGIAN
9_30896681_30897280	1.2804	1.43647	#N/A	VERTEBRATE
7_55784983_55785107	1.2801	1.5913	1.37244	NEOPTERYGIAN
23_32573806_32573908	1.27993	2.00545	#N/A	VERTEBRATE
14_17067481_17067949	1.27958	1.79791	#N/A	VERTEBRATE
7_68609473_68609581	1.27922	1.4469	1.4964	NEOPTERYGIAN
24_23956182_23956298	1.279	1.5542	1.36931	NEOPTERYGIAN
15_33059170_33059325	1.27843	1.68857	#N/A	VERTEBRATE
24_23317543_23317878	1.27842	2.02451	1.81835	VERTEBRATE
19_26158138_26158270	1.27805	1.56551	#N/A	VERTEBRATE
2_26635036_26635317	1.27802	1.89368	#N/A	VERTEBRATE
9_30831999_30832184	1.27767	1.55953	#N/A	3R
19_15608491_15608693	1.2776	1.50507	#N/A	3R
13_30914316_30915263	1.27657	1.54264	#N/A	VERTEBRATE
17_44125254_44125864	1.27595	1.68564	1.56218	VERTEBRATE
7_46337638_46338007	1.27514	1.63647	1.44979	VERTEBRATE
18_20279395_20279583	1.27509	1.55155	1.3647	NEOPTERYGIAN
21_23228421_23228548	1.27492	1.82947	1.63558	VERTEBRATE
17_35817660_35817813	1.27484	1.82736	#N/A	NEOPTERYGIAN
18_23223232_23223445	1.27476	1.78354	#N/A	NEOPTERYGIAN
6_30122572_30122707	1.27465	1.77152	#N/A	VERTEBRATE
17_34631468_34631656	1.27449	1.55088	1.44796	NEOPTERYGIAN
23_29084660_29084991	1.27426	1.82974	1.75212	VERTEBRATE
18_29705704_29705924	1.27426	1.47263	#N/A	VERTEBRATE
6_26591705_26591945	1.2739	1.58537	#N/A	NEOPTERYGIAN
7_27283539_27283978	1.27389	1.88967	1.71885	VERTEBRATE
23_30464241_30464337	1.27375	1.24599	#N/A	NEOPTERYGIAN
20_44090928_44091086	1.27313	1.5179	1.28471	VERTEBRATE
18_23606693_23607001	1.27262	1.55224	#N/A	NEOPTERYGIAN
18_23489264_23489465	1.27204	1.67124	#N/A	NEOPTERYGIAN
14_32639514_32639637	1.27142	1.45729	1.28415	VERTEBRATE
22_37575470_37576023	1.27133	1.43546	1.62148	VERTEBRATE
2_18885577_18885986	1.27121	1.34589	#N/A	VERTEBRATE
24_23362704_23362889	1.27072	1.60147	1.41713	NEOPTERYGIAN
17_21705277_21705371	1.27043	1.73727	#N/A	VERTEBRATE
23_30416671_30416877	1.27032	1.72511	#N/A	NEOPTERYGIAN
3_46803998_46804146	1.27	1.50786	1.43978	3R
7_46078958_46079088	1.26989	1.51632	1.35613	NEOPTERYGIAN
13_30911675_30911870	1.26977	1.43533	#N/A	VERTEBRATE
18_24073955_24074274	1.26965	1.61227	#N/A	NEOPTERYGIAN
9_31093422_31093635	1.2693	1.65412	#N/A	3R
4_16978235_16978402	1.2688	1.52374	1.36818	NEOPTERYGIAN
6_25083763_25083954	1.26874	1.53108	#N/A	VERTEBRATE
7_27367839_27368073	1.26846	1.46662	1.29885	VERTEBRATE
7_36995147_36995305	1.26794	1.6221	#N/A	VERTEBRATE
5_33352639_33352844	1.26783	1.55443	1.77388	VERTEBRATE
7_36352904_36353109	1.26749	1.60574	#N/A	VERTEBRATE
18_23664596_23664916	1.26742	1.77433	#N/A	VERTEBRATE
23_24757913_24758003	1.26652	1.51296	1.47687	3R
24_35843835_35844160	1.26619	1.63312	#N/A	NEOPTERYGIAN
11_44951298_44951533	1.26583	1.42654	1.23701	NEOPTERYGIAN
8_33337752_33337920	1.265	1.50313	#N/A	NEOPTERYGIAN
14_36081452_36081562	1.26486	1.4927	1.3094	3R
24_11823962_11824150	1.26485	1.65162	#N/A	NEOPTERYGIAN
17_38105698_38105827	1.26479	1.4441	#N/A	VERTEBRATE
20_51973316_51973555	1.26458	1.64447	#N/A	VERTEBRATE
17_53339502_53339717	1.26427	1.78634	#N/A	VERTEBRATE
12_34463645_34463762	1.26358	1.84325	1.65993	NEOPTERYGIAN
16_43910570_43910909	1.26249	1.21339	1.05246	VERTEBRATE
3_43169001_43169360	1.26229	1.82851	#N/A	VERTEBRATE
17_36294199_36294497	1.26223	1.56557	#N/A	VERTEBRATE
7_68589650_68589769	1.26206	1.58753	1.51781	NEOPTERYGIAN
14_36046239_36046475	1.26182	1.42595	1.27088	VERTEBRATE
10_20975402_20975500	1.26182	1.6988	1.50526	3R
23_29293672_29294110	1.26177	1.82384	1.60209	NEOPTERYGIAN
3_43298193_43298652	1.26163	1.49862	#N/A	VERTEBRATE
19_27951611_27951724	1.2616	1.67115	1.51478	NEOPTERYGIAN
7_28128895_28129117	1.26147	1.43894	1.29201	NEOPTERYGIAN
10_17693236_17693473	1.26135	1.62973	#N/A	NEOPTERYGIAN
7_27614254_27614398	1.26133	1.55291	1.39108	NEOPTERYGIAN
5_17584975_17585093	1.26116	1.62167	1.43902	NEOPTERYGIAN
2_50667422_50667656	1.26114	1.38636	#N/A	VERTEBRATE
4_24592649_24592832	1.26084	1.43956	1.31866	NEOPTERYGIAN
3_15064013_15064155	1.26034	1.60424	1.60565	VERTEBRATE
7_27354675_27354776	1.26013	1.64182	1.46539	NEOPTERYGIAN
22_20464383_20464573	1.25987	1.59206	1.38786	NEOPTERYGIAN
7_72107336_72107476	1.25984	1.67632	#N/A	VERTEBRATE
19_21307533_21307775	1.25969	1.89018	1.66033	NEOPTERYGIAN
5_24316735_24316863	1.25952	1.5877	1.39794	NEOPTERYGIAN
24_10063613_10063894	1.25911	1.63241	1.44421	VERTEBRATE
17_38090223_38090430	1.2591	1.62608	#N/A	VERTEBRATE
7_27442854_27442958	1.2591	1.5491	1.33766	VERTEBRATE
7_68381106_68381283	1.2589	1.68935	1.51786	VERTEBRATE
8_33952967_33953099	1.25872	1.5368	#N/A	3R
24_14003284_14003699	1.25839	1.5541	1.35498	VERTEBRATE
23_28051868_28052102	1.25837	1.685	#N/A	NEOPTERYGIAN
17_18404756_18405100	1.2583	1.32067	1.83779	VERTEBRATE
6_24806914_24807249	1.25821	1.6822	#N/A	VERTEBRATE
9_30941029_30941512	1.25746	1.53181	#N/A	VERTEBRATE
7_28126181_28126493	1.25746	1.47108	1.30902	NEOPTERYGIAN
4_17099187_17099471	1.25714	1.60032	1.38756	VERTEBRATE
7_70535403_70535627	1.25714	1.96186	#N/A	VERTEBRATE
23_37804057_37804160	1.25662	1.70344	#N/A	3R
7_68576844_68576935	1.25646	1.60664	1.52874	3R
9_30842112_30842707	1.25592	1.51416	#N/A	VERTEBRATE
5_49470334_49470578	1.25577	1.72158	1.48285	VERTEBRATE
5_49380063_49380726	1.25574	1.64434	1.48267	VERTEBRATE
5_72332444_72332536	1.25554	1.56569	#N/A	3R
7_28274785_28274977	1.25538	1.58779	1.39897	VERTEBRATE
15_27781411_27781557	1.25518	1.49898	#N/A	NEOPTERYGIAN
18_23425214_23425336	1.25511	1.71395	#N/A	3R
19_28342766_28343164	1.25483	1.76979	1.53476	3R
6_59733452_59733560	1.25466	1.50246	#N/A	NEOPTERYGIAN
15_23380221_23380455	1.25435	1.52302	#N/A	NEOPTERYGIAN
9_30847241_30847661	1.25434	1.48077	#N/A	NEOPTERYGIAN
2_33368548_33368917	1.25418	1.65657	#N/A	NEOPTERYGIAN
7_68349289_68349612	1.25375	1.52379	1.3465	NEOPTERYGIAN
14_32957146_32957577	1.25309	1.53703	#N/A	VERTEBRATE
3_53542832_53542962	1.25299	1.71162	1.69832	3R
6_26028324_26028407	1.25276	1.50766	#N/A	NEOPTERYGIAN
9_31059548_31060215	1.25227	1.35859	#N/A	VERTEBRATE
7_54604795_54604965	1.25223	1.74545	#N/A	VERTEBRATE
18_23286065_23286213	1.2521	1.5487	#N/A	NEOPTERYGIAN
23_27649690_27649905	1.25192	1.66168	#N/A	NEOPTERYGIAN
13_26195204_26195365	1.25183	1.59459	0.991761	VERTEBRATE
3_46815316_46815524	1.25146	1.57906	1.39177	3R
23_38732085_38732249	1.25117	1.81196	#N/A	NEOPTERYGIAN
6_43592648_43592859	1.25108	1.61237	#N/A	VERTEBRATE
15_18925293_18925423	1.25108	1.32094	#N/A	NEOPTERYGIAN
8_33979187_33979384	1.25052	1.7355	#N/A	VERTEBRATE
24_23340079_23340412	1.25046	#N/A	#N/A	NEOPTERYGIAN
13_26681492_26681808	1.2502	1.94231	1.75875	VERTEBRATE
9_32172934_32173139	1.24981	1.90189	#N/A	VERTEBRATE
6_26668280_26668726	1.24956	1.73831	#N/A	VERTEBRATE
1_53654092_53654179	1.24947	1.81672	#N/A	VERTEBRATE
2_32921257_32921347	1.24938	1.03531	#N/A	VERTEBRATE
6_25892817_25893063	1.24913	1.45428	#N/A	VERTEBRATE
20_18797139_18797255	1.24907	1.53271	1.36687	3R
1_27191946_27192064	1.24877	1.52159	1.3417	VERTEBRATE
9_11399102_11399275	1.24872	1.48427	1.29957	NEOPTERYGIAN
17_34790149_34790431	1.24867	1.72405	1.53417	VERTEBRATE
19_44114379_44114481	1.24863	2.13317	1.93956	VERTEBRATE
7_68192410_68192550	1.24859	1.52096	1.33109	NEOPTERYGIAN
17_34310529_34310733	1.24835	1.50806	1.33701	NEOPTERYGIAN
6_58068232_58068407	1.24819	1.80438	1.41912	NEOPTERYGIAN
6_25740917_25741222	1.24793	1.55561	#N/A	VERTEBRATE
22_20463406_20463641	1.24788	1.4941	1.31555	VERTEBRATE
7_28154239_28154432	1.24779	1.45042	1.23727	VERTEBRATE
15_18306740_18306835	1.24748	1.22536	#N/A	NEOPTERYGIAN
7_56409908_56410050	1.24736	2.00104	1.82686	VERTEBRATE
23_38638296_38638703	1.24632	1.58442	#N/A	VERTEBRATE
7_27443899_27444060	1.24612	1.45808	1.35918	3R
11_22006940_22007098	1.24608	1.53833	#N/A	VERTEBRATE
7_28190681_28190853	1.246	1.47156	1.2898	NEOPTERYGIAN
7_55600962_55601272	1.2457	1.5192	1.33269	NEOPTERYGIAN
13_30240279_30240370	1.24557	1.87772	1.69531	3R
24_35028711_35028880	1.24486	1.80063	#N/A	3R
7_67915252_67915417	1.24457	1.45413	1.28925	VERTEBRATE
6_43831389_43831501	1.2442	1.57255	#N/A	3R
7_27394775_27394980	1.24401	1.64802	1.44878	VERTEBRATE
7_67890610_67890815	1.24369	1.4232	1.49465	NEOPTERYGIAN
7_36842659_36842830	1.24349	1.42456	#N/A	NEOPTERYGIAN
22_21735651_21735794	1.2432	1.43639	1.28047	3R
8_34174274_34174392	1.24278	1.49806	#N/A	3R
3_53551441_53551628	1.24275	1.66173	1.24913	NEOPTERYGIAN
3_48007718_48007917	1.24274	1.67349	1.47959	3R
6_24878245_24878830	1.24269	1.45462	#N/A	VERTEBRATE
16_46755276_46755474	1.24231	1.46012	1.3079	NEOPTERYGIAN
7_56297672_56297844	1.24191	1.35202	1.21229	VERTEBRATE
5_19812048_19812187	1.24188	1.48229	#N/A	3R
5_24514841_24514961	1.2417	1.51547	1.36355	NEOPTERYGIAN
17_34533810_34534159	1.24164	1.59295	1.42637	VERTEBRATE
8_33802745_33802911	1.24125	1.58531	#N/A	VERTEBRATE
6_43646698_43646817	1.24123	1.46095	#N/A	VERTEBRATE
20_16452652_16452754	1.241	1.42766	#N/A	VERTEBRATE
7_46197645_46197816	1.24092	1.49708	1.3145	3R
5_72439875_72439974	1.24075	1.59556	#N/A	3R
24_35430413_35430598	1.24075	1.54903	#N/A	VERTEBRATE
5_49885157_49885444	1.24055	1.54554	1.41831	NEOPTERYGIAN
6_24963627_24963774	1.2405	1.51088	#N/A	NEOPTERYGIAN
8_44298965_44299081	1.23996	1.52232	#N/A	NEOPTERYGIAN
3_43316317_43316539	1.23965	1.44621	#N/A	3R
23_37772518_37772759	1.23902	1.35167	#N/A	NEOPTERYGIAN
23_28962488_28962718	1.23895	1.55239	1.39374	3R
18_24002512_24002683	1.23888	1.64176	#N/A	VERTEBRATE
23_29306854_29307400	1.23846	1.63181	1.44436	VERTEBRATE
18_23783248_23783467	1.23838	1.49306	#N/A	NEOPTERYGIAN
14_11160582_11160782	1.23828	1.76876	1.58355	NEOPTERYGIAN
16_44055000_44055226	1.23805	1.55589	1.5157	NEOPTERYGIAN
8_33449512_33449824	1.23795	1.50507	#N/A	VERTEBRATE
6_25947197_25947452	1.23794	1.83762	#N/A	VERTEBRATE
4_16994776_16995091	1.23787	1.83391	1.74584	VERTEBRATE
7_16060838_16061008	1.23766	1.41942	1.25377	VERTEBRATE
7_30553077_30553201	1.23727	1.62665	#N/A	VERTEBRATE
24_35492346_35492561	1.23691	1.60114	#N/A	NEOPTERYGIAN
17_18867078_18867214	1.23676	1.629	1.41399	VERTEBRATE
10_31167427_31167733	1.23612	1.5855	1.47437	VERTEBRATE
7_68348711_68348903	1.23609	1.64964	1.47282	VERTEBRATE
4_20439387_20439488	1.23587	1.61849	#N/A	VERTEBRATE
5_49982770_49983082	1.23574	1.54242	1.46653	VERTEBRATE
6_32136893_32137444	1.23568	1.79964	1.57694	VERTEBRATE
13_26157214_26157443	1.23564	1.62452	1.458	VERTEBRATE
7_68181021_68181180	1.23558	1.52771	1.2783	VERTEBRATE
24_23944693_23944927	1.23554	1.52382	1.48786	NEOPTERYGIAN
7_68633172_68633357	1.23536	1.42992	1.26314	VERTEBRATE
8_52262172_52262321	1.23518	1.52067	1.31569	NEOPTERYGIAN
9_53782589_53782687	1.23496	1.66895	#N/A	3R
7_15931137_15931237	1.23489	1.48819	1.32013	VERTEBRATE
19_21635060_21635377	1.23486	1.69894	#N/A	VERTEBRATE
23_30689151_30689234	1.23483	1.5232	#N/A	3R
24_35007897_35008264	1.23475	1.54768	#N/A	NEOPTERYGIAN
15_11180550_11181021	1.23434	1.72362	1.61927	VERTEBRATE
7_27292968_27293239	1.23416	1.49929	1.3255	3R
21_37586800_37587022	1.23415	1.78177	1.60346	NEOPTERYGIAN
24_10144891_10145128	1.23413	1.66216	1.46108	VERTEBRATE
24_23927706_23928141	1.23403	1.88956	1.68255	VERTEBRATE
22_37572307_37572618	1.23334	1.54863	1.36623	NEOPTERYGIAN
23_28036425_28036683	1.23303	1.78965	#N/A	NEOPTERYGIAN
8_34062772_34062980	1.23276	1.79288	#N/A	VERTEBRATE
6_11831905_11832121	1.23272	1.16597	1.02192	VERTEBRATE
5_72437723_72437880	1.23208	1.50063	#N/A	NEOPTERYGIAN
1_49832981_49833135	1.23194	1.62356	1.31127	VERTEBRATE
7_40636344_40636522	1.23186	1.56243	#N/A	VERTEBRATE
15_27022861_27023153	1.23181	1.71986	1.44359	VERTEBRATE
20_44985000_44985198	1.23164	1.51218	1.3361	VERTEBRATE
7_43087138_43087270	1.23164	1.42018	#N/A	VERTEBRATE
16_32776594_32776807	1.23143	1.53657	1.38237	NEOPTERYGIAN
5_22091964_22092084	1.2313	1.91521	1.71693	NEOPTERYGIAN
24_22900931_22901057	1.23083	1.51178	1.32106	3R
2_33157652_33157794	1.23077	1.6202	#N/A	NEOPTERYGIAN
7_55835067_55835310	1.23068	1.76406	1.58015	VERTEBRATE
19_19759275_19759551	1.2305	1.73532	1.62119	VERTEBRATE
6_43725864_43726121	1.23028	1.54684	#N/A	VERTEBRATE
5_24408013_24408119	1.2302	1.413	1.23186	VERTEBRATE
7_37469510_37469786	1.23011	1.54938	#N/A	NEOPTERYGIAN
7_68295806_68296218	1.22952	1.46564	1.31838	VERTEBRATE
1_26880973_26881118	1.22944	1.64097	1.43858	VERTEBRATE
13_29558774_29559056	1.2294	1.77058	#N/A	VERTEBRATE
3_43163264_43163544	1.22919	1.44908	#N/A	VERTEBRATE
7_37314988_37315094	1.22893	1.58104	#N/A	VERTEBRATE
6_32223048_32223473	1.22891	1.55732	1.47745	VERTEBRATE
8_34098605_34098977	1.22859	1.57574	#N/A	VERTEBRATE
16_38784092_38784341	1.22847	1.59945	#N/A	VERTEBRATE
7_36979342_36979462	1.22837	1.48492	#N/A	VERTEBRATE
5_17682879_17682994	1.22823	1.40412	1.26114	NEOPTERYGIAN
7_37172430_37172733	1.22819	1.43946	#N/A	VERTEBRATE
7_28088066_28088225	1.22768	1.48934	1.31352	3R
24_13931943_13932097	1.22701	1.54335	1.3401	VERTEBRATE
6_12400716_12400832	1.227	1.57838	1.44336	3R
8_21556424_21556536	1.22627	1.48512	#N/A	3R
23_30388033_30388307	1.2262	1.54473	#N/A	NEOPTERYGIAN
7_68625557_68625675	1.22568	1.42604	1.2347	VERTEBRATE
7_71156493_71156695	1.22562	1.79991	1.42896	VERTEBRATE
13_40771383_40771819	1.22545	1.51827	#N/A	VERTEBRATE
14_32066732_32067014	1.22543	1.80371	1.62557	VERTEBRATE
9_30916704_30916866	1.22522	1.47832	#N/A	VERTEBRATE
7_46520847_46521117	1.22518	1.39928	1.32412	VERTEBRATE
7_28194935_28195206	1.22469	1.7842	1.59673	NEOPTERYGIAN
14_31943969_31944082	1.22462	1.46894	1.30437	3R
16_44076754_44077025	1.22455	1.64603	1.52353	3R
12_30857171_30857412	1.22405	1.45783	#N/A	VERTEBRATE
2_33143355_33143597	1.2237	1.64265	#N/A	NEOPTERYGIAN
1_26978695_26979009	1.22331	2.00295	1.78996	VERTEBRATE
5_49058464_49058731	1.22314	1.64348	1.47902	VERTEBRATE
5_70407370_70407585	1.22294	1.52463	1.37306	NEOPTERYGIAN
14_32006030_32006229	1.22264	1.60539	1.331	VERTEBRATE
7_17062442_17062642	1.22224	1.47756	1.31412	VERTEBRATE
9_53209309_53209518	1.22213	1.57791	#N/A	VERTEBRATE
5_49851611_49851777	1.22205	1.59772	1.334	3R
6_32099116_32099359	1.22197	1.53112	1.36408	VERTEBRATE
10_21256552_21256910	1.22183	1.56378	#N/A	3R
1_18936945_18937107	1.22175	1.61828	1.47142	VERTEBRATE
15_32205412_32205529	1.22171	1.63924	#N/A	NEOPTERYGIAN
16_32772728_32772901	1.22153	1.40767	1.22782	NEOPTERYGIAN
4_28300514_28300608	1.22152	1.32684	1.13576	NEOPTERYGIAN
8_33982876_33983221	1.22129	1.55149	#N/A	VERTEBRATE
13_29032781_29032981	1.22104	1.60651	#N/A	VERTEBRATE
16_44076015_44076167	1.22086	1.59516	1.40685	NEOPTERYGIAN
6_24734765_24734942	1.22059	1.79557	#N/A	VERTEBRATE
7_53375015_53375137	1.22047	1.44544	1.44485	NEOPTERYGIAN
3_43144287_43144461	1.21976	1.46085	#N/A	3R
8_53448677_53448806	1.21974	1.82365	#N/A	VERTEBRATE
18_23505288_23505396	1.21964	1.71268	#N/A	3R
23_29295738_29296341	1.21944	1.67989	1.4987	NEOPTERYGIAN
7_28263973_28264295	1.2193	1.52205	1.30753	VERTEBRATE
17_52208197_52208368	1.21909	1.47338	1.3999	NEOPTERYGIAN
24_34277317_34277522	1.21898	1.58633	#N/A	NEOPTERYGIAN
5_15799829_15800074	1.21888	1.77725	1.60078	VERTEBRATE
15_36974950_36975149	1.21856	1.41553	#N/A	NEOPTERYGIAN
7_37382201_37382367	1.21845	1.59653	#N/A	NEOPTERYGIAN
21_17343713_17343947	1.21746	1.59873	1.44531	3R
18_23604005_23604164	1.21692	1.89046	#N/A	VERTEBRATE
8_33429166_33429278	1.21678	1.60641	#N/A	3R
7_68515734_68515990	1.21668	1.77925	1.53619	VERTEBRATE
7_46062219_46062451	1.21652	1.40912	1.4589	NEOPTERYGIAN
3_53003149_53003292	1.21632	1.83831	1.64323	NEOPTERYGIAN
17_52081083_52081236	1.21624	1.50341	1.3351	NEOPTERYGIAN
7_68264839_68264937	1.21599	1.42908	1.26894	3R
5_40549381_40549520	1.21578	1.57635	#N/A	VERTEBRATE
5_20296579_20296694	1.21559	1.43615	#N/A	NEOPTERYGIAN
13_10279124_10279264	1.21517	1.68658	#N/A	VERTEBRATE
7_46152545_46152667	1.21475	1.39257	1.22288	3R
1_53628115_53628253	1.21471	1.41953	#N/A	VERTEBRATE
24_35032550_35032698	1.21471	1.61322	#N/A	VERTEBRATE
17_52400257_52400458	1.21399	1.49633	1.35243	NEOPTERYGIAN
7_36332066_36332214	1.21394	1.73111	#N/A	VERTEBRATE
2_33126349_33126524	1.21394	2.04541	#N/A	NEOPTERYGIAN
4_16927575_16927859	1.21387	1.54339	1.35971	NEOPTERYGIAN
7_46413013_46413273	1.21384	1.79222	1.49311	VERTEBRATE
1_27110141_27110378	1.21372	1.62845	1.47991	VERTEBRATE
12_30903249_30903525	1.21342	1.47625	#N/A	NEOPTERYGIAN
13_24961812_24961932	1.2133	1.68618	1.67287	3R
13_17038508_17038821	1.21302	1.51666	#N/A	NEOPTERYGIAN
7_46349344_46349559	1.21287	1.61468	1.40829	NEOPTERYGIAN
6_12358907_12359006	1.21271	1.90607	1.75203	VERTEBRATE
14_32655737_32655851	1.21206	1.51373	1.33659	3R
3_14997167_14997364	1.21201	1.67236	#N/A	NEOPTERYGIAN
19_13325823_13326201	1.21195	1.40278	1.34534	VERTEBRATE
22_23110522_23110658	1.21179	1.65592	#N/A	VERTEBRATE
17_21690586_21690749	1.21167	1.63209	#N/A	NEOPTERYGIAN
8_33347828_33348168	1.21144	1.52101	#N/A	VERTEBRATE
16_38788653_38788811	1.21119	1.66338	#N/A	NEOPTERYGIAN
5_17496542_17496638	1.21114	1.8071	1.4715	3R
6_25045452_25045766	1.2107	1.42873	#N/A	NEOPTERYGIAN
3_53716536_53716725	1.21056	1.36793	1.19493	3R
13_26140143_26140444	1.21049	1.6013	1.61708	NEOPTERYGIAN
22_23181429_23182122	1.20991	1.80254	#N/A	VERTEBRATE
7_68021924_68022098	1.20988	1.52628	1.35565	NEOPTERYGIAN
6_26355118_26355618	1.20981	1.5936	#N/A	NEOPTERYGIAN
13_29784841_29785188	1.20893	1.67865	#N/A	VERTEBRATE
17_36245525_36245834	1.20879	1.64326	#N/A	VERTEBRATE
4_19623284_19623472	1.20871	1.15738	0.974692	NEOPTERYGIAN
7_55658611_55658796	1.20857	1.58831	1.4405	NEOPTERYGIAN
5_70593408_70593642	1.20828	1.57348	1.47926	3R
6_16127898_16128016	1.2082	1.42216	#N/A	VERTEBRATE
7_27436620_27437083	1.20819	1.50763	1.33963	VERTEBRATE
4_16971375_16971625	1.20818	1.54848	1.35242	3R
5_72228647_72228946	1.20816	1.64987	#N/A	NEOPTERYGIAN
2_33131457_33131728	1.208	1.66088	#N/A	VERTEBRATE
15_33120872_33121179	1.20793	1.67566	#N/A	VERTEBRATE
9_10017236_10017598	1.20775	1.6396	#N/A	VERTEBRATE
7_68916658_68916899	1.20773	1.44709	1.27881	NEOPTERYGIAN
16_43996446_43996544	1.20768	1.44699	1.51189	3R
7_28148351_28148579	1.20761	2.10469	1.90773	VERTEBRATE
14_11152292_11152534	1.20724	1.59574	1.54823	3R
7_46467990_46468330	1.2072	1.68608	1.48497	NEOPTERYGIAN
17_44215951_44216120	1.2072	1.62693	1.45181	NEOPTERYGIAN
3_43261590_43261834	1.20697	1.48301	#N/A	3R
7_28317383_28317500	1.2069	1.69972	1.53574	3R
4_19697820_19698029	1.20671	1.28672	1.21465	VERTEBRATE
5_72350460_72350556	1.20658	1.81998	#N/A	NEOPTERYGIAN
14_31909318_31909520	1.20648	1.50494	1.4094	3R
7_28351486_28351621	1.20604	1.37581	1.35092	NEOPTERYGIAN
7_37292264_37292570	1.20556	1.38355	#N/A	3R
5_67942851_67942970	1.20551	1.49418	1.30611	3R
7_46183265_46183643	1.2055	1.686	1.50623	VERTEBRATE
18_20308270_20308475	1.20547	1.58342	#N/A	NEOPTERYGIAN
17_53338286_53338435	1.20543	2.00655	#N/A	VERTEBRATE
5_13033442_13033548	1.20521	1.38534	#N/A	NEOPTERYGIAN
5_67532166_67532291	1.20466	1.77801	#N/A	NEOPTERYGIAN
3_52984524_52984627	1.20463	1.66804	1.63817	3R
18_23393683_23393964	1.20462	1.55061	#N/A	NEOPTERYGIAN
7_48662363_48662478	1.20459	1.52585	1.3317	VERTEBRATE
6_43598647_43598771	1.20429	1.43013	#N/A	NEOPTERYGIAN
23_30252803_30253061	1.20409	1.47028	#N/A	NEOPTERYGIAN
9_30951805_30952165	1.20384	1.46784	#N/A	3R
7_37511966_37512123	1.20373	1.46412	#N/A	NEOPTERYGIAN
23_28974297_28974752	1.20361	1.40328	1.21039	VERTEBRATE
12_27560151_27560251	1.20355	1.72801	1.42425	NEOPTERYGIAN
7_37067173_37067438	1.20347	1.60262	#N/A	VERTEBRATE
13_17012963_17013417	1.20346	1.51784	#N/A	VERTEBRATE
23_28818441_28818641	1.20342	1.79893	1.61448	NEOPTERYGIAN
24_38845460_38845600	1.20323	1.51758	1.38331	NEOPTERYGIAN
17_44153171_44153669	1.20308	2.01211	1.82435	VERTEBRATE
6_24750690_24751094	1.20289	1.41322	#N/A	VERTEBRATE
5_40049399_40049538	1.20273	1.49172	#N/A	VERTEBRATE
23_29250034_29250181	1.20258	1.4757	1.29124	VERTEBRATE
18_19935362_19935520	1.20256	1.58324	1.40582	3R
8_38515252_38515802	1.20254	1.60227	1.36382	VERTEBRATE
13_30971496_30971914	1.20245	1.58498	#N/A	VERTEBRATE
7_46775972_46776233	1.20231	1.49483	1.28933	VERTEBRATE
3_44775288_44775642	1.20224	1.39799	#N/A	NEOPTERYGIAN
1_27207064_27207298	1.20183	1.56701	1.54886	NEOPTERYGIAN
15_10196830_10196959	1.20163	1.77778	1.71288	3R
13_35440741_35440928	1.20156	1.52831	1.35258	VERTEBRATE
22_22621789_22622026	1.20154	1.57004	#N/A	NEOPTERYGIAN
1_27284022_27284307	1.20133	1.49113	1.31895	VERTEBRATE
7_27336001_27336164	1.20112	1.4738	1.29949	VERTEBRATE
8_44265238_44265464	1.20108	1.52188	#N/A	VERTEBRATE
9_30877071_30877483	1.20093	1.49953	#N/A	VERTEBRATE
7_28087629_28087854	1.20056	1.63669	1.41866	NEOPTERYGIAN
14_11189283_11189451	1.20038	1.56308	1.32626	3R
7_37448052_37448281	1.20038	1.44605	#N/A	VERTEBRATE
12_31036982_31037078	1.19988	1.71798	#N/A	3R
17_34352259_34352667	1.19985	1.74069	1.56042	VERTEBRATE
16_43935611_43935808	1.19981	1.60302	1.47801	NEOPTERYGIAN
5_49295194_49295539	1.19969	1.51629	1.26555	NEOPTERYGIAN
2_50667061_50667229	1.19967	1.43668	#N/A	VERTEBRATE
6_16589828_16590052	1.19935	1.89297	#N/A	NEOPTERYGIAN
15_27948951_27949511	1.19934	1.5912	#N/A	VERTEBRATE
8_18353196_18353380	1.19909	1.69111	#N/A	VERTEBRATE
5_19412135_19412292	1.19906	1.32437	#N/A	NEOPTERYGIAN
13_24908624_24908874	1.19905	1.7427	1.56029	VERTEBRATE
4_23885171_23885444	1.199	1.66654	1.54046	VERTEBRATE
12_27195925_27196308	1.19894	1.57925	#N/A	NEOPTERYGIAN
13_26183582_26183814	1.1989	1.58265	1.37189	VERTEBRATE
11_17188770_17188882	1.19888	1.64018	1.49038	VERTEBRATE
21_17442069_17442248	1.19848	1.35963	1.18827	NEOPTERYGIAN
24_10113333_10113551	1.19789	1.78683	#N/A	VERTEBRATE
17_34627314_34627462	1.19747	1.55895	1.41899	NEOPTERYGIAN
5_24337147_24337264	1.19744	1.45627	1.24303	NEOPTERYGIAN
24_13931720_13931835	1.19716	1.45558	1.27651	NEOPTERYGIAN
6_43631631_43631824	1.19704	1.47042	#N/A	VERTEBRATE
7_28297713_28297905	1.19652	1.41475	1.45325	NEOPTERYGIAN
7_46398240_46398428	1.19629	1.74118	1.53458	3R
21_24702068_24702347	1.19625	1.50613	#N/A	VERTEBRATE
8_33635477_33635767	1.19602	1.71839	#N/A	NEOPTERYGIAN
6_32123382_32123485	1.19573	1.42809	1.2509	3R
13_42999158_42999311	1.1957	1.66225	#N/A	3R
7_27499904_27500104	1.19552	1.37638	1.20014	VERTEBRATE
16_32485173_32485322	1.19543	1.43781	#N/A	3R
23_28301281_28301464	1.19523	1.44013	#N/A	NEOPTERYGIAN
2_32955379_32955488	1.19509	1.72864	#N/A	NEOPTERYGIAN
9_30944493_30944671	1.19498	1.82255	#N/A	VERTEBRATE
19_19854480_19854879	1.19494	1.40341	1.2068	VERTEBRATE
5_50530829_50531133	1.19477	1.51645	1.32647	NEOPTERYGIAN
7_40597148_40597291	1.19476	1.42291	#N/A	VERTEBRATE
23_29119356_29119578	1.19468	1.53167	1.35301	NEOPTERYGIAN
13_16004775_16005059	1.19465	1.40992	#N/A	VERTEBRATE
8_38508615_38508851	1.19439	1.58408	1.50291	VERTEBRATE
13_25872504_25872694	1.19412	1.71033	1.52359	VERTEBRATE
13_29824871_29824970	1.19374	2.06004	1.88234	VERTEBRATE
6_24852968_24853359	1.19357	1.46037	#N/A	VERTEBRATE
7_68126300_68126665	1.19328	1.42891	1.3309	VERTEBRATE
14_35052557_35052687	1.19305	1.37861	#N/A	VERTEBRATE
1_27011648_27011952	1.19261	1.50673	1.31661	NEOPTERYGIAN
6_12395856_12396033	1.1922	1.78631	1.79367	NEOPTERYGIAN
16_44028322_44028546	1.19207	1.50915	1.32629	VERTEBRATE
3_46827996_46828106	1.19198	1.39871	1.32063	3R
7_36423361_36423508	1.19198	1.38792	#N/A	VERTEBRATE
18_24304182_24304341	1.19193	1.41205	#N/A	NEOPTERYGIAN
20_45935477_45935706	1.1919	1.48402	#N/A	VERTEBRATE
6_58023948_58024086	1.19171	1.87912	1.59306	3R
17_52467384_52467533	1.19145	1.8382	1.66201	VERTEBRATE
5_39358328_39358524	1.19133	1.47448	#N/A	VERTEBRATE
17_34691221_34691336	1.19115	1.50044	1.27431	3R
14_21281791_21281911	1.19086	1.43396	#N/A	3R
5_40715162_40715527	1.19078	1.37496	#N/A	VERTEBRATE
7_43263119_43263228	1.1906	1.34892	#N/A	NEOPTERYGIAN
4_17335528_17335704	1.19058	1.19125	0.999743	NEOPTERYGIAN
12_31339290_31339377	1.19054	1.44018	#N/A	3R
22_22747792_22748015	1.19045	1.83907	#N/A	NEOPTERYGIAN
19_33428188_33428472	1.19025	1.58205	#N/A	NEOPTERYGIAN
13_17638963_17639202	1.18995	1.72837	#N/A	NEOPTERYGIAN
25_36949493_36949686	1.18986	1.88517	1.7043	VERTEBRATE
7_71102334_71102522	1.1891	1.91533	1.58624	NEOPTERYGIAN
9_31010206_31010825	1.18851	1.51187	#N/A	VERTEBRATE
11_43834542_43834681	1.18848	1.44001	1.25898	NEOPTERYGIAN
5_50241483_50241781	1.18787	1.58062	1.39844	VERTEBRATE
15_33102479_33102637	1.18764	1.30228	#N/A	VERTEBRATE
7_52606050_52606200	1.18757	2.00909	1.80243	VERTEBRATE
14_31903268_31903452	1.18756	1.53442	1.2917	NEOPTERYGIAN
17_21731683_21731882	1.18711	1.48025	#N/A	VERTEBRATE
5_39466171_39466473	1.18703	1.72246	#N/A	NEOPTERYGIAN
17_38350729_38351295	1.18703	1.59448	#N/A	VERTEBRATE
23_38693415_38693737	1.18701	1.46541	#N/A	NEOPTERYGIAN
15_33102235_33102421	1.18682	1.50978	#N/A	VERTEBRATE
3_43199599_43199937	1.18655	1.69003	#N/A	NEOPTERYGIAN
9_31036666_31036969	1.18651	1.60805	#N/A	VERTEBRATE
13_16823488_16823615	1.1862	1.54674	#N/A	VERTEBRATE
14_32766097_32766319	1.18619	1.42748	1.25122	NEOPTERYGIAN
16_44196073_44196169	1.18618	1.43093	1.22783	VERTEBRATE
12_45928206_45928344	1.18608	1.52691	#N/A	VERTEBRATE
5_40474798_40474920	1.18602	1.53548	#N/A	3R
7_68800953_68801278	1.18576	1.46236	1.28774	VERTEBRATE
7_43555076_43555224	1.18558	1.28579	#N/A	NEOPTERYGIAN
13_17424487_17424803	1.18549	1.84794	#N/A	VERTEBRATE
4_16644876_16645004	1.18494	1.52573	#N/A	NEOPTERYGIAN
7_68502989_68503081	1.18491	1.38204	1.22881	3R
18_24581726_24581841	1.18482	1.49358	#N/A	NEOPTERYGIAN
24_13781076_13781227	1.1847	1.51116	1.31786	VERTEBRATE
4_17000523_17000649	1.18464	1.58013	1.27149	NEOPTERYGIAN
16_32714163_32714299	1.18463	1.38467	1.18874	VERTEBRATE
6_24680184_24680472	1.18453	1.42553	#N/A	VERTEBRATE
20_20533866_20533974	1.1837	1.59837	1.39241	NEOPTERYGIAN
6_25875112_25875235	1.18355	1.44038	#N/A	NEOPTERYGIAN
7_71365629_71365786	1.18339	2.05204	1.66868	NEOPTERYGIAN
4_15060628_15060771	1.18337	1.39499	#N/A	NEOPTERYGIAN
18_24083358_24083713	1.18332	1.55239	#N/A	NEOPTERYGIAN
7_36422826_36422957	1.18291	1.39089	#N/A	NEOPTERYGIAN
9_30944775_30945103	1.18283	1.73877	#N/A	VERTEBRATE
18_20302199_20302473	1.18282	1.57028	1.411	NEOPTERYGIAN
5_19395945_19396054	1.18273	1.57357	#N/A	3R
6_14672295_14672393	1.18218	1.27786	#N/A	VERTEBRATE
23_28819137_28819280	1.18217	1.48889	1.3187	NEOPTERYGIAN
17_35384912_35385016	1.18202	1.43774	#N/A	3R
5_50029702_50029814	1.18198	1.73267	1.54043	VERTEBRATE
2_10190573_10190713	1.18192	1.21185	1.09735	NEOPTERYGIAN
7_27560465_27560752	1.18176	1.36696	1.35686	VERTEBRATE
16_32746284_32746410	1.18145	1.60917	1.41881	NEOPTERYGIAN
13_29673971_29674276	1.18145	1.91003	#N/A	3R
19_41376628_41376855	1.18143	1.49329	#N/A	NEOPTERYGIAN
9_50481868_50482099	1.18141	1.6279	1.61183	VERTEBRATE
17_34296301_34296443	1.18136	1.33561	1.24181	NEOPTERYGIAN
21_17433646_17433794	1.18135	1.37517	1.26084	NEOPTERYGIAN
9_31491524_31491750	1.18068	1.82201	#N/A	NEOPTERYGIAN
5_49220278_49220586	1.18064	1.73763	1.53103	VERTEBRATE
17_52419164_52419347	1.1806	1.49232	1.32829	NEOPTERYGIAN
16_24901375_24901533	1.18042	1.61917	#N/A	3R
15_36969959_36970082	1.18015	1.3096	#N/A	3R
18_48422815_48422910	1.17995	1.59114	#N/A	VERTEBRATE
8_43964752_43964959	1.17974	1.61758	1.4354	NEOPTERYGIAN
15_43511568_43511711	1.17951	1.70264	1.44163	3R
13_33993793_33993981	1.17943	1.47626	#N/A	3R
13_16765552_16765706	1.17936	1.43924	#N/A	NEOPTERYGIAN
13_29620020_29620240	1.17905	1.56793	#N/A	NEOPTERYGIAN
8_33972318_33972670	1.17884	1.67536	#N/A	VERTEBRATE
7_68272043_68272150	1.1787	1.35241	1.25172	VERTEBRATE
3_47911848_47912013	1.17866	1.52083	1.3566	3R
13_30261975_30262165	1.17865	1.89895	1.72432	VERTEBRATE
7_28148853_28148958	1.17858	1.33764	1.17407	NEOPTERYGIAN
15_27671654_27671897	1.17837	1.91085	#N/A	VERTEBRATE
17_52297134_52297220	1.17834	1.43334	1.22609	3R
23_30424749_30425025	1.17827	1.41445	#N/A	NEOPTERYGIAN
6_16075162_16075407	1.17818	1.64361	#N/A	VERTEBRATE
18_23630336_23630664	1.17813	1.48725	#N/A	NEOPTERYGIAN
3_43200009_43200255	1.17812	1.54348	#N/A	3R
17_31923557_31923679	1.17777	1.45004	#N/A	NEOPTERYGIAN
6_24735337_24735833	1.1775	1.43818	#N/A	VERTEBRATE
22_22686975_22687094	1.17749	1.46015	#N/A	NEOPTERYGIAN
17_53338506_53338862	1.17725	1.62262	#N/A	VERTEBRATE
8_33331207_33331535	1.17714	1.47981	#N/A	VERTEBRATE
5_39189347_39189835	1.17707	1.63545	#N/A	VERTEBRATE
7_28581628_28581979	1.1761	1.43939	1.2797	VERTEBRATE
19_21957594_21957771	1.17609	1.48303	#N/A	VERTEBRATE
5_49252813_49252971	1.17572	1.50286	1.31529	VERTEBRATE
10_18506523_18506673	1.17571	1.53636	1.37592	3R
7_37467864_37468102	1.17543	1.34348	#N/A	NEOPTERYGIAN
7_36381075_36381185	1.17536	1.43159	#N/A	3R
8_34166667_34166966	1.17522	1.51458	#N/A	3R
18_50371494_50371633	1.17511	1.38538	#N/A	3R
16_42626988_42627203	1.17507	1.45357	#N/A	VERTEBRATE
24_35823924_35824219	1.17485	1.67024	#N/A	VERTEBRATE
24_23265339_23265616	1.17477	1.72544	1.51161	NEOPTERYGIAN
4_15103479_15103601	1.17466	1.95156	#N/A	VERTEBRATE
12_33109168_33109392	1.17458	1.55313	#N/A	VERTEBRATE
9_31027745_31028094	1.1745	1.44045	#N/A	NEOPTERYGIAN
6_53883088_53883260	1.17429	1.51944	1.34838	NEOPTERYGIAN
16_32794681_32794935	1.17417	1.39855	1.22501	VERTEBRATE
21_23225245_23225403	1.17391	1.54832	1.3601	3R
9_32786689_32786845	1.17371	1.52239	#N/A	VERTEBRATE
24_10070195_10070365	1.17307	1.82253	1.62172	VERTEBRATE
2_55502782_55502976	1.17274	1.54284	1.43941	NEOPTERYGIAN
13_29588806_29589021	1.17266	1.78996	1.64667	NEOPTERYGIAN
24_14071442_14071555	1.17261	1.46666	1.32412	VERTEBRATE
18_23600351_23600832	1.1726	1.69466	#N/A	VERTEBRATE
7_68750611_68750789	1.1726	1.40468	1.31934	NEOPTERYGIAN
5_49976164_49976424	1.17255	1.80392	1.60163	VERTEBRATE
23_38437590_38437748	1.17222	1.41511	#N/A	NEOPTERYGIAN
15_24754961_24755081	1.17174	1.69053	1.52701	VERTEBRATE
12_31135643_31135780	1.17152	1.40402	#N/A	NEOPTERYGIAN
16_46276855_46277056	1.17145	1.49594	1.31145	3R
7_37467298_37467583	1.17142	1.84532	#N/A	VERTEBRATE
7_27443676_27443840	1.17087	1.36771	1.2235	NEOPTERYGIAN
18_20272705_20273052	1.1707	1.60912	1.42349	VERTEBRATE
6_32126299_32126633	1.17061	1.68874	1.4742	VERTEBRATE
13_29567963_29568184	1.17059	1.48446	#N/A	NEOPTERYGIAN
24_35145194_35145296	1.17038	1.70178	#N/A	VERTEBRATE
23_22784942_22785031	1.17024	1.67403	#N/A	NEOPTERYGIAN
7_27442997_27443253	1.1702	1.78631	1.60432	VERTEBRATE
7_46307888_46308145	1.16978	1.33617	1.15838	NEOPTERYGIAN
19_15694546_15694893	1.16968	1.46149	#N/A	3R
7_36451331_36451784	1.16925	1.41474	#N/A	NEOPTERYGIAN
7_71169475_71169565	1.16918	1.72105	1.39457	NEOPTERYGIAN
3_43316644_43317042	1.16911	1.4282	#N/A	VERTEBRATE
25_30879965_30880249	1.16903	1.59338	#N/A	NEOPTERYGIAN
3_43139190_43139738	1.1688	1.48497	#N/A	NEOPTERYGIAN
6_32518700_32518862	1.16877	1.51898	#N/A	NEOPTERYGIAN
17_21768081_21768196	1.16863	1.76518	#N/A	VERTEBRATE
18_24097872_24098053	1.16835	1.46881	#N/A	NEOPTERYGIAN
7_36744130_36744384	1.1683	1.58641	#N/A	VERTEBRATE
24_23285202_23285417	1.16807	2.07683	1.89652	VERTEBRATE
5_49105025_49105336	1.16806	1.55102	1.37006	NEOPTERYGIAN
7_46144457_46145028	1.168	1.50844	1.31845	VERTEBRATE
7_69401104_69401501	1.168	1.54146	1.38978	VERTEBRATE
14_10881367_10881548	1.16799	1.44925	1.44809	VERTEBRATE
13_40816013_40816149	1.16799	1.5553	1.37955	NEOPTERYGIAN
1_49869189_49869328	1.16786	1.59386	1.40821	3R
7_70383638_70383849	1.16782	1.64765	#N/A	NEOPTERYGIAN
16_45840159_45840317	1.16765	1.68811	1.59093	NEOPTERYGIAN
3_20870958_20871090	1.16745	1.899	1.70698	NEOPTERYGIAN
3_14841616_14841771	1.16737	1.4764	#N/A	3R
17_52378499_52378621	1.16681	1.41448	1.37352	3R
14_40316340_40316431	1.16635	1.37906	#N/A	NEOPTERYGIAN
2_33127815_33128120	1.16618	1.52271	#N/A	VERTEBRATE
21_12342371_12342845	1.16601	1.40546	#N/A	NEOPTERYGIAN
13_34021922_34022062	1.16568	1.3645	#N/A	3R
9_31073542_31074022	1.16544	1.73189	#N/A	VERTEBRATE
1_36560428_36560562	1.16538	1.3928	#N/A	VERTEBRATE
7_43129489_43129710	1.16528	1.77673	#N/A	VERTEBRATE
9_31156252_31156415	1.16524	1.75384	#N/A	VERTEBRATE
5_17353129_17353315	1.16512	1.63213	1.42047	NEOPTERYGIAN
7_28370584_28370695	1.16502	1.37181	1.21117	3R
15_27602001_27602177	1.16471	1.40839	#N/A	VERTEBRATE
7_47076460_47076784	1.1644	1.79615	1.57822	VERTEBRATE
18_16084129_16084222	1.16419	1.44161	1.23892	3R
22_20455564_20455684	1.16383	1.66751	1.46689	3R
24_14125854_14126244	1.1632	1.53523	1.33166	VERTEBRATE
7_46196793_46196999	1.16281	1.72764	1.6964	VERTEBRATE
23_30581116_30581516	1.16274	1.32899	#N/A	NEOPTERYGIAN
15_33124885_33125181	1.16256	1.51585	#N/A	VERTEBRATE
24_35830236_35830467	1.16251	1.74546	#N/A	NEOPTERYGIAN
16_44014262_44014486	1.16242	1.53414	1.23466	3R
13_17239503_17239863	1.16205	1.41488	#N/A	VERTEBRATE
7_52573393_52573562	1.16194	1.73908	1.69751	VERTEBRATE
23_17780160_17780414	1.16169	1.58227	#N/A	VERTEBRATE
2_33095092_33095256	1.16134	1.36124	#N/A	NEOPTERYGIAN
17_21778124_21778380	1.16129	1.62389	#N/A	VERTEBRATE
25_36952165_36952280	1.16107	1.46316	1.3026	NEOPTERYGIAN
6_1006526_1006736	1.16069	1.57358	#N/A	VERTEBRATE
23_17622843_17622948	1.16055	1.37343	#N/A	NEOPTERYGIAN
12_31297330_31297591	1.16051	1.61478	#N/A	VERTEBRATE
6_59476099_59476221	1.16051	1.3511	#N/A	NEOPTERYGIAN
7_68502755_68502936	1.16025	1.38349	1.20715	NEOPTERYGIAN
23_28973732_28973830	1.1596	1.77783	1.59397	NEOPTERYGIAN
3_55643538_55643757	1.15952	1.36608	1.18323	VERTEBRATE
12_31090681_31091029	1.15952	1.49497	#N/A	VERTEBRATE
23_32353587_32353784	1.159	1.69043	#N/A	NEOPTERYGIAN
18_23756068_23756181	1.15882	1.51331	#N/A	3R
20_23969871_23970043	1.15871	1.32934	1.18148	VERTEBRATE
7_27295774_27296013	1.15806	1.60497	1.54903	VERTEBRATE
3_43359025_43359644	1.15799	1.99103	#N/A	VERTEBRATE
9_32761433_32761699	1.1576	1.61927	#N/A	NEOPTERYGIAN
8_34312994_34313254	1.15733	1.46549	#N/A	VERTEBRATE
7_40597481_40597777	1.1572	1.55835	#N/A	VERTEBRATE
23_26922853_26922977	1.15711	1.59821	#N/A	3R
7_28250229_28250358	1.15708	1.51137	1.38903	NEOPTERYGIAN
23_28832698_28833309	1.15697	1.39919	1.24142	VERTEBRATE
18_23809670_23809942	1.1567	1.48207	#N/A	VERTEBRATE
14_31987618_31987769	1.15662	1.53849	1.36177	3R
9_31035375_31035605	1.15655	1.50461	#N/A	NEOPTERYGIAN
17_52234498_52234875	1.1565	1.51151	1.28804	NEOPTERYGIAN
17_29818357_29818482	1.15617	1.64214	#N/A	VERTEBRATE
5_67907881_67908014	1.15579	1.55534	1.4356	VERTEBRATE
18_20319714_20319895	1.1557	1.37071	1.20825	3R
23_29129034_29129312	1.15557	1.52204	1.35027	3R
15_33058950_33059126	1.15554	1.56556	#N/A	3R
10_17656850_17657061	1.1553	1.53999	#N/A	3R
5_40773786_40773906	1.15529	1.48319	#N/A	VERTEBRATE
18_23561151_23561599	1.15499	1.51973	#N/A	VERTEBRATE
8_33673026_33673220	1.15498	1.62169	#N/A	VERTEBRATE
7_68291472_68291701	1.15486	1.72361	1.51126	VERTEBRATE
6_25803590_25803761	1.15466	1.43257	#N/A	VERTEBRATE
14_39721898_39722095	1.15431	1.34548	#N/A	NEOPTERYGIAN
7_31934238_31934383	1.15406	1.4985	1.29752	3R
9_31742401_31742559	1.15396	1.49234	#N/A	3R
21_17487880_17488128	1.15395	1.53081	1.28973	VERTEBRATE
24_23913053_23913228	1.15367	1.55123	1.40129	VERTEBRATE
9_32597126_32597291	1.15333	1.4257	1.3092	VERTEBRATE
23_38886252_38886516	1.15312	1.47182	#N/A	VERTEBRATE
9_53213099_53213228	1.15257	1.24641	#N/A	VERTEBRATE
18_23664917_23665042	1.15257	1.69186	#N/A	3R
3_43319351_43320139	1.15245	1.63491	#N/A	VERTEBRATE
13_51599057_51599215	1.15237	1.73872	1.25542	VERTEBRATE
8_33993403_33993646	1.15232	1.65398	#N/A	VERTEBRATE
15_18416576_18416679	1.15185	1.57888	1.38145	VERTEBRATE
20_45973097_45973192	1.15177	1.29748	#N/A	VERTEBRATE
14_17092255_17092355	1.15176	1.54131	#N/A	VERTEBRATE
9_34354603_34354696	1.15169	1.74864	#N/A	VERTEBRATE
18_23758299_23758643	1.15168	1.43426	#N/A	NEOPTERYGIAN
13_17466433_17466678	1.15165	1.75079	#N/A	VERTEBRATE
21_17506123_17506413	1.15156	1.81591	1.72763	3R
1_27192101_27192202	1.15117	1.62953	1.44491	VERTEBRATE
10_28202687_28202880	1.15117	1.46853	#N/A	VERTEBRATE
17_50539453_50539636	1.15114	1.59546	#N/A	VERTEBRATE
3_37297217_37297364	1.15068	1.80994	#N/A	3R
7_68374401_68374793	1.15064	1.58845	1.40793	NEOPTERYGIAN
5_19395738_19395940	1.15046	1.45473	#N/A	NEOPTERYGIAN
12_31254683_31254801	1.15018	1.27305	#N/A	3R
4_16989143_16989259	1.15017	1.6427	1.43342	3R
3_14767607_14767746	1.15014	1.33052	#N/A	NEOPTERYGIAN
21_19271505_19272091	1.15001	1.42815	#N/A	VERTEBRATE
7_37382385_37382611	1.1499	1.41562	#N/A	3R
8_33729141_33729903	1.14973	1.51178	#N/A	VERTEBRATE
7_36425096_36425202	1.14947	1.5544	#N/A	VERTEBRATE
1_36665779_36666009	1.1493	1.44342	#N/A	NEOPTERYGIAN
20_45979818_45979977	1.14928	1.54957	#N/A	3R
17_52308556_52308755	1.14889	1.69546	1.52899	NEOPTERYGIAN
5_17674768_17675120	1.14874	1.6092	1.43288	VERTEBRATE
6_32228680_32229642	1.14826	1.76429	1.55499	VERTEBRATE
15_47117259_47117381	1.14788	1.35316	1.14724	VERTEBRATE
8_20488081_20488267	1.14777	1.39867	#N/A	NEOPTERYGIAN
7_68281297_68281417	1.14743	1.31281	1.20549	3R
7_37196107_37196237	1.14716	1.37004	#N/A	VERTEBRATE
9_11069196_11069477	1.14706	1.59127	#N/A	NEOPTERYGIAN
1_53220197_53220419	1.14691	1.48792	1.28093	VERTEBRATE
5_49671537_49671669	1.1468	1.40273	1.2258	NEOPTERYGIAN
1_26283244_26283345	1.14676	1.31931	#N/A	NEOPTERYGIAN
14_36602418_36602613	1.14663	1.48083	#N/A	VERTEBRATE
7_46733183_46733598	1.14659	1.60315	1.44142	VERTEBRATE
2_41170001_41170142	1.14655	1.3951	1.21822	3R
14_46751221_46751424	1.14652	1.44223	#N/A	VERTEBRATE
7_52572657_52572827	1.14646	1.56808	1.36379	VERTEBRATE
2_32978710_32978872	1.14609	1.42061	1.39024	VERTEBRATE
9_31320748_31320956	1.14601	1.46422	#N/A	NEOPTERYGIAN
7_46331857_46332174	1.14595	1.42192	1.24681	VERTEBRATE
6_43771868_43772381	1.14579	1.38069	#N/A	VERTEBRATE
17_21696236_21696390	1.14565	1.52656	#N/A	VERTEBRATE
25_36862018_36862160	1.14556	1.43265	#N/A	VERTEBRATE
14_35175471_35175581	1.14548	1.89059	#N/A	VERTEBRATE
16_43936491_43936629	1.14541	1.58447	1.33206	3R
6_26630968_26631217	1.14477	1.36861	#N/A	NEOPTERYGIAN
9_32767291_32767454	1.14466	1.41126	#N/A	VERTEBRATE
18_20323751_20323853	1.14463	1.81223	1.5567	3R
23_29063120_29063518	1.1443	1.43901	1.53912	VERTEBRATE
5_56704868_56705122	1.14364	1.66143	#N/A	VERTEBRATE
23_29241941_29242339	1.14339	1.37714	1.23224	3R
7_68402658_68403007	1.14328	1.39295	1.2067	NEOPTERYGIAN
7_68808837_68809035	1.1432	1.35955	#N/A	3R
6_25562874_25563110	1.14308	1.58428	#N/A	VERTEBRATE
5_39499610_39499861	1.14306	1.66327	#N/A	NEOPTERYGIAN
24_34543423_34543528	1.14274	1.38951	#N/A	3R
13_17518767_17519030	1.14273	1.46115	#N/A	VERTEBRATE
15_27879476_27879912	1.14256	1.42556	#N/A	NEOPTERYGIAN
17_52104802_52105100	1.14214	1.39183	1.2333	VERTEBRATE
3_33812577_33812786	1.14209	1.38112	1.23439	VERTEBRATE
7_46191305_46191419	1.14202	1.38164	1.19674	3R
5_17757066_17757171	1.14131	1.36259	1.18594	NEOPTERYGIAN
16_42528744_42528893	1.14121	1.58451	#N/A	VERTEBRATE
22_37473770_37474037	1.14118	1.59034	1.50697	VERTEBRATE
7_36374940_36375067	1.14109	1.59128	#N/A	VERTEBRATE
1_42485365_42485623	1.14094	1.38994	1.26731	VERTEBRATE
5_50362673_50362799	1.14087	1.52308	1.34416	VERTEBRATE
10_38958311_38958417	1.14083	1.33664	#N/A	3R
18_23839222_23839639	1.14082	1.64539	#N/A	VERTEBRATE
4_17364488_17364604	1.14046	1.36746	1.46468	3R
6_24733055_24733220	1.14039	1.53405	#N/A	VERTEBRATE
14_32683061_32683442	1.14	1.74324	1.48574	VERTEBRATE
18_24002875_24003119	1.13983	1.67178	#N/A	NEOPTERYGIAN
16_44496403_44496548	1.13966	1.79332	1.3773	VERTEBRATE
16_32701607_32701744	1.1395	1.40635	1.23082	VERTEBRATE
7_28334302_28334465	1.13942	1.50158	1.38744	NEOPTERYGIAN
23_30497069_30497445	1.13935	1.51643	#N/A	VERTEBRATE
2_57351403_57351536	1.1393	1.53058	#N/A	VERTEBRATE
6_43604744_43604919	1.13929	1.45623	#N/A	VERTEBRATE
7_40583777_40583882	1.13908	1.97704	#N/A	3R
22_23425709_23425843	1.13885	1.37317	#N/A	3R
5_49399646_49399892	1.13858	1.38949	1.29038	VERTEBRATE
7_32086079_32086196	1.1385	1.50471	1.51878	3R
7_36337690_36337852	1.13846	1.52209	#N/A	3R
3_53045042_53045208	1.1383	1.42266	1.52367	3R
4_23885651_23885951	1.13817	1.73496	1.50193	VERTEBRATE
6_24672384_24672532	1.13784	1.44415	#N/A	3R
22_20454751_20454901	1.13769	1.44424	1.15568	NEOPTERYGIAN
1_27149087_27149197	1.13763	1.44872	1.24903	3R
5_39238065_39238402	1.1376	1.575	#N/A	VERTEBRATE
1_26829487_26829598	1.13753	1.49671	1.35618	NEOPTERYGIAN
5_67996087_67996347	1.13752	1.48632	1.30936	NEOPTERYGIAN
17_34699564_34699774	1.13739	1.37511	1.19853	NEOPTERYGIAN
23_30578261_30578428	1.13733	1.32872	#N/A	NEOPTERYGIAN
23_28855926_28856782	1.13727	1.42507	1.21325	VERTEBRATE
6_43621400_43621593	1.13722	1.36066	#N/A	NEOPTERYGIAN
8_18274679_18274826	1.13717	1.61398	#N/A	3R
7_68871909_68872027	1.13715	1.66317	1.48885	VERTEBRATE
5_24447162_24447270	1.13699	1.29089	1.12556	NEOPTERYGIAN
18_23958151_23958464	1.13699	1.44581	#N/A	NEOPTERYGIAN
13_42831015_42831146	1.13695	1.39424	#N/A	VERTEBRATE
6_26669458_26669664	1.13639	1.70303	#N/A	3R
8_38531765_38532289	1.13626	1.61258	1.4247	VERTEBRATE
8_34008113_34008292	1.13599	1.46149	#N/A	3R
7_21127192_21127326	1.13574	1.58935	1.28708	3R
5_50544326_50544531	1.13547	1.47731	1.2744	VERTEBRATE
3_53554054_53554266	1.13538	1.47232	1.4296	3R
18_47876991_47877119	1.13538	1.46025	#N/A	NEOPTERYGIAN
5_21000322_21000421	1.13532	1.81416	1.60818	VERTEBRATE
7_46476745_46476961	1.13515	1.47937	1.16248	VERTEBRATE
8_43697548_43697647	1.13513	1.63423	#N/A	VERTEBRATE
7_27425784_27426146	1.13489	1.42744	1.2359	NEOPTERYGIAN
4_16924691_16924925	1.13483	1.35928	1.17619	3R
6_25085127_25085313	1.13479	1.39727	#N/A	NEOPTERYGIAN
13_15994653_15994768	1.13437	1.39481	#N/A	NEOPTERYGIAN
23_27613266_27613444	1.13371	1.54932	#N/A	3R
7_27429300_27429629	1.1332	1.35543	1.1633	VERTEBRATE
5_29762581_29762730	1.13312	1.73592	1.57313	NEOPTERYGIAN
18_19699176_19699273	1.13301	1.14454	1.28909	VERTEBRATE
7_68168671_68168821	1.13298	1.32297	1.45786	VERTEBRATE
9_21727677_21727776	1.13262	1.34703	#N/A	VERTEBRATE
18_24158274_24158849	1.13251	1.65481	#N/A	VERTEBRATE
1_27109123_27109231	1.13242	1.48116	1.26747	NEOPTERYGIAN
7_46293356_46293590	1.13219	1.28782	1.32404	NEOPTERYGIAN
7_28102425_28102589	1.13218	1.62713	1.45768	NEOPTERYGIAN
13_17247322_17247444	1.13208	1.38961	#N/A	NEOPTERYGIAN
23_38379159_38379381	1.13208	1.72124	#N/A	NEOPTERYGIAN
7_46152708_46152846	1.13176	1.47294	1.40105	3R
24_34219184_34219346	1.13168	1.69445	#N/A	VERTEBRATE
9_31490551_31490793	1.13136	1.59827	#N/A	VERTEBRATE
24_37864475_37864584	1.13123	1.47898	1.31722	VERTEBRATE
17_52538528_52538763	1.13117	1.6559	1.50044	NEOPTERYGIAN
15_35567288_35567405	1.131	1.81756	#N/A	VERTEBRATE
6_25681860_25682137	1.13075	1.6661	#N/A	NEOPTERYGIAN
7_71102081_71102263	1.13075	1.91277	1.54505	NEOPTERYGIAN
20_16590467_16590650	1.13059	1.69225	#N/A	3R
6_28633598_28633788	1.13034	1.53418	1.36002	NEOPTERYGIAN
7_46040122_46040569	1.13031	1.48037	1.33416	NEOPTERYGIAN
6_57947865_57948028	1.13026	1.3722	1.33053	NEOPTERYGIAN
14_33116247_33116391	1.13026	1.71231	#N/A	NEOPTERYGIAN
10_22433921_22434033	1.13022	1.36269	#N/A	3R
13_26492472_26492795	1.13004	1.38297	1.22877	VERTEBRATE
7_28364978_28365081	1.12997	1.4083	1.12058	3R
8_33169483_33169959	1.12997	1.29396	#N/A	VERTEBRATE
19_21517661_21517864	1.12991	1.95752	#N/A	VERTEBRATE
22_19113108_19113234	1.12987	1.45211	1.22304	NEOPTERYGIAN
18_37318117_37318308	1.12972	1.63421	#N/A	3R
17_29830817_29831197	1.12945	1.75417	#N/A	VERTEBRATE
5_50225925_50226158	1.12945	1.80055	1.60776	VERTEBRATE
8_33456802_33457004	1.1293	1.76536	#N/A	3R
3_34429695_34429927	1.12911	1.27602	#N/A	NEOPTERYGIAN
8_38150959_38151095	1.12899	1.41064	#N/A	NEOPTERYGIAN
13_15972391_15972628	1.1289	1.38196	#N/A	VERTEBRATE
21_17433891_17434321	1.12848	1.7788	1.59324	VERTEBRATE
24_34281119_34281362	1.12846	1.66722	#N/A	NEOPTERYGIAN
6_32235831_32236135	1.12842	1.53097	1.32274	VERTEBRATE
12_14922956_14923091	1.12825	1.82334	#N/A	VERTEBRATE
17_32865962_32866116	1.12809	1.56391	#N/A	VERTEBRATE
18_23551943_23552158	1.12775	1.53931	#N/A	3R
8_44307054_44307199	1.12751	1.39409	#N/A	VERTEBRATE
12_31146883_31147054	1.12709	1.54013	#N/A	VERTEBRATE
21_17483196_17483375	1.12692	1.71369	1.54854	VERTEBRATE
18_23959762_23959891	1.12665	1.37065	#N/A	NEOPTERYGIAN
10_29909188_29909651	1.12647	1.37553	1.21949	NEOPTERYGIAN
6_16144807_16145260	1.12571	1.45562	#N/A	VERTEBRATE
7_36232774_36232946	1.12543	1.42045	#N/A	VERTEBRATE
14_31903464_31903603	1.1253	1.5778	1.14713	NEOPTERYGIAN
13_29782351_29782455	1.12514	1.30949	#N/A	NEOPTERYGIAN
8_33652128_33652281	1.12427	1.38902	#N/A	VERTEBRATE
20_20560038_20560449	1.12415	1.5723	1.40867	VERTEBRATE
7_27487174_27487288	1.12404	1.34356	1.34329	NEOPTERYGIAN
12_27461959_27462225	1.12382	1.42663	1.30647	VERTEBRATE
23_29050065_29050211	1.12378	1.48337	1.30047	NEOPTERYGIAN
6_58631111_58631347	1.12366	1.86258	1.62417	NEOPTERYGIAN
7_27347286_27347490	1.12353	1.54538	1.37797	3R
19_19767420_19767567	1.12351	1.52755	1.34546	NEOPTERYGIAN
24_23912562_23912724	1.12339	1.75595	1.6044	VERTEBRATE
14_11189759_11189881	1.12323	1.41327	1.78056	3R
7_68518784_68518905	1.12318	1.33922	1.20552	NEOPTERYGIAN
5_39326218_39326569	1.12297	1.4459	#N/A	VERTEBRATE
7_47000034_47000425	1.12291	1.70229	1.6402	VERTEBRATE
9_31413502_31413686	1.12234	1.71068	#N/A	VERTEBRATE
5_67424673_67424888	1.12218	1.70562	1.5096	VERTEBRATE
9_30940609_30940716	1.12193	1.39047	#N/A	VERTEBRATE
15_27048982_27049144	1.12188	1.51265	1.34382	VERTEBRATE
22_23453130_23453385	1.12142	1.31667	#N/A	VERTEBRATE
19_41461368_41461759	1.12141	1.71673	#N/A	VERTEBRATE
22_21018476_21018652	1.12132	1.38933	1.16536	3R
17_51507590_51507689	1.1213	1.37506	#N/A	NEOPTERYGIAN
6_59492899_59493120	1.12116	1.84085	#N/A	NEOPTERYGIAN
23_38391616_38391863	1.12099	1.69628	#N/A	NEOPTERYGIAN
6_43655863_43655987	1.12093	1.33837	#N/A	VERTEBRATE
24_14090942_14091074	1.12085	1.4433	1.2615	3R
23_30340226_30340417	1.12082	1.53908	#N/A	NEOPTERYGIAN
24_13819969_13820409	1.12077	1.48783	1.28699	VERTEBRATE
17_37566271_37566374	1.12067	1.33544	#N/A	NEOPTERYGIAN
1_27594747_27594859	1.12056	1.73104	#N/A	VERTEBRATE
16_10951076_10951202	1.12016	1.90512	1.35278	NEOPTERYGIAN
24_11695096_11695258	1.11955	1.52339	#N/A	3R
3_47955372_47955462	1.1195	1.33223	1.1552	3R
7_46208355_46208523	1.11942	1.44499	1.23933	NEOPTERYGIAN
7_36923802_36924154	1.1194	1.40811	#N/A	VERTEBRATE
7_67399163_67399351	1.11939	1.98145	1.7796	VERTEBRATE
6_43805390_43805529	1.11935	1.55153	#N/A	VERTEBRATE
23_13787528_13787662	1.11929	1.46718	1.58854	NEOPTERYGIAN
16_44031732_44032017	1.11906	1.40616	1.23537	NEOPTERYGIAN
23_28827707_28828014	1.11885	1.5833	1.42023	NEOPTERYGIAN
9_30856021_30856183	1.11875	1.54094	#N/A	VERTEBRATE
6_25411109_25411604	1.118	1.62959	#N/A	VERTEBRATE
21_23267554_23267920	1.11799	1.43589	1.26527	VERTEBRATE
16_43827042_43827241	1.11784	1.53607	1.31532	3R
25_33158001_33158079	1.11781	1.43196	#N/A	NEOPTERYGIAN
17_52273228_52273488	1.11756	1.57929	1.41377	NEOPTERYGIAN
6_32250005_32250813	1.1174	1.5017	1.45858	VERTEBRATE
6_26629615_26629850	1.11737	1.41929	#N/A	NEOPTERYGIAN
3_23721585_23721807	1.11695	1.49284	1.31133	VERTEBRATE
15_33051020_33051316	1.11683	1.46419	#N/A	VERTEBRATE
6_25466669_25467016	1.11667	1.33228	#N/A	VERTEBRATE
5_17578322_17578428	1.116	1.36783	1.06165	VERTEBRATE
22_20988321_20988434	1.11587	1.56062	1.33335	3R
18_20197293_20197456	1.11546	1.23879	1.06453	NEOPTERYGIAN
6_28994416_28994609	1.11532	1.37261	1.21136	VERTEBRATE
16_43856889_43856995	1.1152	1.46251	1.21818	NEOPTERYGIAN
14_32017324_32017481	1.1152	1.35977	1.20022	VERTEBRATE
3_43216696_43216985	1.11515	1.57458	#N/A	NEOPTERYGIAN
15_16006841_16007012	1.11509	1.36616	#N/A	NEOPTERYGIAN
19_40268331_40268616	1.11495	1.54362	1.05857	NEOPTERYGIAN
14_21355627_21355778	1.11475	1.82451	#N/A	3R
9_31326964_31327267	1.11446	1.6152	#N/A	VERTEBRATE
17_35627375_35627529	1.11445	1.34504	#N/A	VERTEBRATE
15_27113583_27113762	1.11441	1.49615	1.29847	VERTEBRATE
7_46089529_46089722	1.11431	1.65231	1.41126	NEOPTERYGIAN
6_58142619_58142802	1.11429	1.35417	1.22108	NEOPTERYGIAN
17_34372264_34372483	1.11416	1.46022	1.29814	VERTEBRATE
7_42856359_42856572	1.11391	1.45304	1.33117	VERTEBRATE
18_30723009_30723244	1.11363	1.6243	#N/A	VERTEBRATE
7_28144968_28145332	1.11338	1.47074	1.23239	VERTEBRATE
17_36165148_36165294	1.11333	1.4725	#N/A	3R
5_50568984_50569098	1.11326	1.37235	1.21162	NEOPTERYGIAN
2_32893115_32893438	1.11298	1.67038	#N/A	NEOPTERYGIAN
16_44261686_44261787	1.11295	#N/A	#N/A	3R
16_44254421_44254522	1.11295	#N/A	#N/A	3R
16_32786208_32786330	1.11286	1.61357	1.1818	VERTEBRATE
22_20471229_20471383	1.11286	1.32309	1.14021	3R
3_53883402_53883511	1.11282	1.72204	1.52441	3R
10_36921022_36921170	1.11268	1.55691	1.23907	NEOPTERYGIAN
6_25894988_25895300	1.11263	1.29816	#N/A	NEOPTERYGIAN
5_17550420_17550550	1.11246	1.52571	1.38851	VERTEBRATE
9_31085545_31086266	1.11244	1.61791	#N/A	VERTEBRATE
8_21463333_21463471	1.11235	1.38281	1.21316	3R
9_30923964_30924105	1.11197	1.81106	#N/A	3R
13_26110152_26110477	1.11191	1.65382	1.47073	NEOPTERYGIAN
7_68512902_68513271	1.11176	1.45781	1.15583	NEOPTERYGIAN
3_43335887_43336060	1.11161	1.5679	#N/A	3R
3_52842858_52843077	1.11153	1.7158	1.56659	NEOPTERYGIAN
21_17347467_17347792	1.11135	1.53664	1.36715	3R
13_26446813_26446991	1.11108	1.58771	1.39003	VERTEBRATE
23_38537531_38537738	1.11094	1.55022	#N/A	NEOPTERYGIAN
23_29281139_29281327	1.11053	1.48753	1.32653	3R
7_68995774_68996216	1.11053	1.54086	1.35595	NEOPTERYGIAN
13_16814865_16815075	1.11044	1.76201	#N/A	VERTEBRATE
6_43740443_43740666	1.11005	1.58311	#N/A	VERTEBRATE
14_32021847_32022254	1.1098	1.48241	1.36333	NEOPTERYGIAN
6_16029335_16029630	1.10969	1.57375	#N/A	VERTEBRATE
23_17579106_17579503	1.10959	1.3354	#N/A	NEOPTERYGIAN
22_22697990_22698237	1.10934	1.63302	#N/A	VERTEBRATE
17_50526372_50526692	1.10925	1.49355	#N/A	VERTEBRATE
13_42475284_42475387	1.10922	1.53089	1.36846	VERTEBRATE
6_26722749_26722969	1.10908	1.46245	#N/A	NEOPTERYGIAN
24_35819655_35820088	1.10885	1.96813	#N/A	VERTEBRATE
5_49331758_49332080	1.1087	1.34347	1.24331	VERTEBRATE
18_41252691_41252861	1.10845	1.34481	#N/A	NEOPTERYGIAN
3_49456059_49456351	1.10838	1.51838	#N/A	NEOPTERYGIAN
8_33309678_33310102	1.10837	1.4302	#N/A	NEOPTERYGIAN
18_23811692_23811954	1.10835	1.66621	#N/A	3R
21_17344429_17344586	1.10826	1.56581	1.43845	NEOPTERYGIAN
19_41409488_41409719	1.10823	1.48584	#N/A	VERTEBRATE
18_20281464_20281688	1.10774	1.5281	1.32405	3R
1_26880655_26880804	1.10747	1.49751	1.25062	VERTEBRATE
23_27795626_27795916	1.10713	1.51846	#N/A	VERTEBRATE
16_32693149_32693236	1.10693	1.302	1.18404	3R
18_20362777_20363068	1.10671	1.6163	1.44299	3R
18_47753698_47753839	1.10636	1.54391	#N/A	NEOPTERYGIAN
16_32749068_32749181	1.10632	1.4462	1.17137	VERTEBRATE
8_16368903_16369302	1.10582	1.46127	1.64371	VERTEBRATE
12_30934343_30934612	1.10576	1.28995	#N/A	3R
7_27567588_27567707	1.1056	1.39011	1.22022	VERTEBRATE
6_26826444_26826864	1.10552	1.44012	#N/A	NEOPTERYGIAN
6_32136382_32136776	1.10546	1.43795	1.18507	VERTEBRATE
19_20839423_20840025	1.10528	1.46889	#N/A	VERTEBRATE
17_44206229_44206372	1.10522	1.69773	1.47009	3R
12_31200881_31201021	1.10516	1.37972	#N/A	NEOPTERYGIAN
7_28267574_28267770	1.10512	1.49517	1.24561	NEOPTERYGIAN
22_36967378_36967539	1.10503	1.55684	1.46812	VERTEBRATE
7_47092563_47092876	1.10497	1.20311	1.10338	VERTEBRATE
3_44544140_44544364	1.10489	1.27034	#N/A	3R
18_23539441_23539642	1.10474	1.50835	#N/A	3R
17_53058329_53058526	1.10456	1.56511	1.36608	VERTEBRATE
9_10093928_10094118	1.10447	1.33484	#N/A	NEOPTERYGIAN
8_33620750_33620890	1.1044	1.37303	#N/A	NEOPTERYGIAN
14_32640998_32641112	1.10437	1.46842	1.31296	3R
16_44018009_44018467	1.10417	1.28601	1.58656	VERTEBRATE
7_28129967_28130133	1.10405	1.50937	1.33349	NEOPTERYGIAN
5_14472426_14472537	1.10388	1.54042	#N/A	3R
21_19286921_19287382	1.10378	1.39159	#N/A	VERTEBRATE
7_70383884_70384046	1.10368	1.97323	#N/A	3R
21_19129176_19129665	1.1036	1.44301	#N/A	VERTEBRATE
23_30185761_30185958	1.10354	1.56246	#N/A	NEOPTERYGIAN
22_21620959_21621148	1.10338	1.40401	1.19021	3R
19_20983736_20983994	1.10327	1.57655	#N/A	NEOPTERYGIAN
4_17170839_17171111	1.10314	1.68363	1.4745	VERTEBRATE
9_31184383_31184546	1.10284	1.53925	#N/A	3R
14_32740443_32740590	1.10275	1.63663	1.45636	3R
18_30777074_30777361	1.10272	1.5134	#N/A	VERTEBRATE
5_70288399_70288619	1.10267	1.62357	1.40265	VERTEBRATE
11_45335597_45335841	1.10256	1.60904	1.44928	VERTEBRATE
22_35933306_35933421	1.1025	1.35821	1.17952	3R
15_12188584_12188762	1.10226	1.41252	#N/A	3R
16_43988535_43988759	1.10223	1.39079	1.09062	VERTEBRATE
7_47198897_47199003	1.10212	1.38399	1.18935	NEOPTERYGIAN
6_24735009_24735145	1.10208	1.40171	#N/A	3R
6_59698111_59698209	1.10173	1.35802	#N/A	VERTEBRATE
8_18087439_18087642	1.10163	1.35661	1.18064	NEOPTERYGIAN
2_33988049_33988236	1.10153	1.45499	#N/A	NEOPTERYGIAN
12_31062930_31063032	1.10149	1.68067	#N/A	VERTEBRATE
24_22934288_22934505	1.10144	1.45649	1.26688	NEOPTERYGIAN
3_33270648_33270753	1.10142	1.14307	1.40132	NEOPTERYGIAN
19_19765820_19766040	1.1014	1.55286	1.33803	VERTEBRATE
20_52022119_52022456	1.10111	1.34407	1.18767	VERTEBRATE
23_13526637_13526753	1.10083	1.33055	1.15159	3R
16_42111298_42111546	1.1007	1.70941	1.50196	NEOPTERYGIAN
13_25477965_25478228	1.10037	1.62862	1.4857	VERTEBRATE
6_24926473_24926736	1.10001	1.60593	#N/A	VERTEBRATE
14_36153301_36153433	1.09989	1.43528	1.27852	VERTEBRATE
5_50248635_50248784	1.09981	1.51561	1.34795	VERTEBRATE
1_53630612_53630727	1.09975	1.32477	#N/A	VERTEBRATE
18_43225292_43225430	1.09973	1.56172	#N/A	NEOPTERYGIAN
13_26846851_26847145	1.09967	1.64848	1.48866	VERTEBRATE
24_11563325_11563480	1.09963	1.33402	#N/A	VERTEBRATE
17_51489733_51489853	1.09942	1.41839	#N/A	VERTEBRATE
7_68423192_68423347	1.09937	1.51919	1.33455	3R
7_68416518_68416748	1.09924	1.32664	1.15409	VERTEBRATE
14_17076180_17076280	1.09921	1.59198	#N/A	NEOPTERYGIAN
21_17846099_17846254	1.09902	1.49471	#N/A	3R
14_32107577_32107923	1.09891	1.40593	1.21881	VERTEBRATE
7_55616721_55616869	1.09869	1.40644	1.23664	3R
9_30969956_30970200	1.09827	1.28011	#N/A	NEOPTERYGIAN
23_29320106_29320406	1.09823	1.39876	1.24548	NEOPTERYGIAN
3_43317411_43317595	1.09803	1.37764	#N/A	3R
7_52646327_52646581	1.09791	1.30585	1.15602	NEOPTERYGIAN
18_24105858_24106178	1.09784	1.34157	#N/A	VERTEBRATE
9_30821280_30821502	1.0978	1.41851	#N/A	3R
4_17188835_17189257	1.0977	1.64666	1.02312	NEOPTERYGIAN
9_31413263_31413436	1.0975	1.6013	#N/A	VERTEBRATE
19_42076598_42076700	1.09742	1.7658	1.53722	NEOPTERYGIAN
12_22538386_22538555	1.09734	1.83001	1.46857	3R
12_31011239_31011375	1.09726	1.21761	#N/A	VERTEBRATE
7_46874974_46875210	1.09688	1.68951	1.52759	VERTEBRATE
23_28975546_28975698	1.09687	1.46255	1.32331	NEOPTERYGIAN
18_19651116_19651377	1.09665	1.70407	1.51817	VERTEBRATE
10_33156509_33156626	1.09639	1.84706	#N/A	VERTEBRATE
17_38110426_38110570	1.09637	1.29353	#N/A	3R
6_25404545_25404714	1.09633	1.57532	#N/A	VERTEBRATE
7_27627398_27627723	1.09611	1.28764	1.12954	VERTEBRATE
7_68265266_68265508	1.09579	1.38366	1.19976	3R
23_38922121_38922272	1.09572	1.38274	#N/A	NEOPTERYGIAN
10_37260694_37260806	1.0957	1.36876	1.21252	3R
9_30939134_30939430	1.09567	1.60761	#N/A	NEOPTERYGIAN
7_46404384_46404628	1.09566	1.29296	1.09177	3R
1_49782283_49782522	1.09562	1.3482	1.17403	NEOPTERYGIAN
12_31012775_31013026	1.09547	1.33175	#N/A	NEOPTERYGIAN
23_27140073_27140335	1.09527	1.47374	#N/A	VERTEBRATE
5_49040970_49041222	1.09514	1.5748	1.18733	NEOPTERYGIAN
18_48097837_48097938	1.09501	1.67402	#N/A	3R
16_44210927_44211098	1.09477	1.4491	1.1856	VERTEBRATE
7_46073636_46073793	1.09449	1.63427	1.5275	NEOPTERYGIAN
12_31132520_31132853	1.09436	1.57512	#N/A	NEOPTERYGIAN
7_28100355_28100488	1.09426	1.52453	1.35128	3R
7_46191015_46191121	1.09406	1.36278	1.20427	NEOPTERYGIAN
18_23459430_23459749	1.09404	1.62335	#N/A	VERTEBRATE
6_28658208_28658538	1.09403	1.41398	1.25903	NEOPTERYGIAN
18_23608399_23608549	1.09395	1.42687	#N/A	3R
7_46165445_46165561	1.09367	1.55461	1.43511	NEOPTERYGIAN
17_18662204_18662551	1.09365	1.27067	1.19188	VERTEBRATE
18_23815552_23815954	1.09351	1.48651	#N/A	3R
23_29068601_29068951	1.09341	1.54561	1.36216	3R
5_17371427_17371586	1.09297	1.31922	1.2049	3R
14_32653648_32653987	1.09289	1.35388	1.17909	VERTEBRATE
9_50393671_50393791	1.09284	1.595	1.39315	3R
14_39323822_39323921	1.09284	1.48572	#N/A	3R
7_46412378_46412515	1.09277	1.34852	1.15045	3R
10_11701997_11702178	1.09264	1.55856	1.4419	NEOPTERYGIAN
5_39212919_39213185	1.09263	1.28937	#N/A	VERTEBRATE
23_28898101_28898258	1.09259	1.58676	1.40864	NEOPTERYGIAN
14_50151468_50151598	1.09255	1.38622	1.37369	NEOPTERYGIAN
19_41839033_41839155	1.09243	1.49522	1.30873	VERTEBRATE
5_25479599_25479748	1.0924	1.48357	1.3525	NEOPTERYGIAN
7_68364911_68365326	1.09226	1.45841	1.50026	NEOPTERYGIAN
9_31171797_31172092	1.09218	1.47743	#N/A	VERTEBRATE
6_26002457_26002871	1.09194	1.70946	#N/A	NEOPTERYGIAN
18_23785377_23785515	1.09159	1.66078	#N/A	NEOPTERYGIAN
23_27664815_27664994	1.09157	1.37238	#N/A	3R
6_25015396_25015652	1.09153	1.4282	#N/A	VERTEBRATE
5_72171863_72171971	1.09153	1.49411	#N/A	NEOPTERYGIAN
7_55688379_55688488	1.09149	1.20378	1.14988	NEOPTERYGIAN
9_31031545_31031799	1.09146	1.59593	#N/A	NEOPTERYGIAN
18_15405183_15405366	1.09132	1.77245	1.57098	VERTEBRATE
24_23504094_23504390	1.09116	1.56079	1.38063	VERTEBRATE
18_19329812_19329914	1.09115	1.30358	1.18951	3R
21_17822624_17822947	1.09083	1.16198	#N/A	NEOPTERYGIAN
18_43348436_43348528	1.09083	1.57862	#N/A	3R
12_31202039_31202240	1.09067	1.47407	#N/A	VERTEBRATE
3_43218608_43218838	1.09058	1.42793	#N/A	3R
20_24046865_24046969	1.09046	1.25761	1.21768	NEOPTERYGIAN
6_43627630_43627823	1.09044	1.32847	#N/A	VERTEBRATE
7_27199666_27199864	1.09039	1.32017	1.10674	NEOPTERYGIAN
20_44127758_44127910	1.08991	1.32942	1.14318	3R
5_72188543_72188658	1.08977	1.71533	#N/A	NEOPTERYGIAN
21_17474913_17475031	1.08972	1.54124	1.37717	VERTEBRATE
7_68597815_68597994	1.08951	1.67603	1.39646	NEOPTERYGIAN
6_43650060_43650337	1.08936	1.44039	#N/A	VERTEBRATE
15_16006115_16006447	1.08935	1.3353	#N/A	NEOPTERYGIAN
7_37340365_37340505	1.08932	1.25811	#N/A	NEOPTERYGIAN
5_49315447_49315656	1.08904	1.32243	1.09353	NEOPTERYGIAN
14_50444568_50444746	1.08874	1.37489	1.23866	NEOPTERYGIAN
17_52413514_52413771	1.08853	1.5699	1.40376	VERTEBRATE
13_26087512_26087799	1.08849	1.46245	1.32397	VERTEBRATE
6_43774174_43774292	1.08814	1.31703	#N/A	3R
15_35386537_35386712	1.088	1.62779	#N/A	VERTEBRATE
14_32641360_32641565	1.08779	1.50292	1.28966	3R
17_19374544_19375086	1.08743	1.52253	1.36305	VERTEBRATE
9_10128660_10128844	1.08742	1.44321	#N/A	NEOPTERYGIAN
12_29510556_29510696	1.08739	1.39919	1.22757	3R
24_35051618_35051870	1.08738	1.52047	#N/A	3R
5_49253325_49253540	1.08733	1.38495	1.25144	VERTEBRATE
6_59412933_59413114	1.08713	1.51095	#N/A	3R
16_54414344_54414463	1.08684	1.63621	1.41968	NEOPTERYGIAN
6_43668542_43668720	1.08596	1.36211	#N/A	VERTEBRATE
21_40970795_40970967	1.08593	1.50748	1.30406	VERTEBRATE
7_46290978_46291085	1.08574	1.32977	1.19343	3R
7_40618784_40618913	1.08569	1.33989	#N/A	VERTEBRATE
14_34139493_34139596	1.08566	1.32722	#N/A	3R
5_72367834_72368010	1.08523	1.46166	#N/A	NEOPTERYGIAN
3_43067587_43067926	1.08509	1.2644	#N/A	NEOPTERYGIAN
22_34835307_34835463	1.08506	#N/A	#N/A	VERTEBRATE
22_34832928_34833084	1.08506	#N/A	#N/A	VERTEBRATE
13_26630329_26630646	1.08489	1.64755	1.42081	VERTEBRATE
16_44245046_44245192	1.08488	1.38601	1.25145	VERTEBRATE
8_33802934_33803144	1.08479	1.37933	#N/A	VERTEBRATE
4_16109613_16109745	1.08458	1.4001	#N/A	NEOPTERYGIAN
13_17369763_17370186	1.08455	1.78129	#N/A	VERTEBRATE
15_32955420_32955544	1.08446	1.31685	#N/A	3R
9_32172276_32172595	1.08444	1.79269	#N/A	VERTEBRATE
4_17067589_17067726	1.08439	1.16708	0.995535	3R
21_17446219_17446342	1.08437	1.68739	1.70057	3R
14_31915890_31916087	1.08406	1.39531	1.24525	3R
6_26605563_26605864	1.08401	1.48877	#N/A	NEOPTERYGIAN
13_24650788_24651391	1.08399	1.54698	1.42113	VERTEBRATE
1_36430287_36430422	1.08381	1.23485	#N/A	NEOPTERYGIAN
24_35896798_35897079	1.08338	1.69519	#N/A	VERTEBRATE
11_41437263_41437548	1.08332	1.55251	#N/A	NEOPTERYGIAN
3_52835602_52835793	1.08324	1.63188	1.45223	NEOPTERYGIAN
18_23807547_23807909	1.08313	1.41416	#N/A	NEOPTERYGIAN
16_50987383_50987515	1.08308	1.42077	1.65377	VERTEBRATE
24_23257463_23257767	1.08302	1.81838	1.62586	VERTEBRATE
7_37283598_37283734	1.08274	1.29415	#N/A	NEOPTERYGIAN
24_35113174_35113494	1.08262	1.58912	#N/A	VERTEBRATE
12_27164667_27164861	1.08248	1.17124	#N/A	NEOPTERYGIAN
6_43581933_43582130	1.08247	1.46572	#N/A	NEOPTERYGIAN
18_23927554_23927835	1.08246	1.30505	#N/A	VERTEBRATE
3_48095708_48095824	1.08221	1.77091	1.57169	3R
16_43830395_43830565	1.08209	1.67114	1.47469	NEOPTERYGIAN
9_31036116_31036411	1.08208	1.50026	#N/A	3R
6_25023627_25023802	1.08201	1.42393	#N/A	VERTEBRATE
13_35206345_35206647	1.08185	1.64441	1.43253	NEOPTERYGIAN
17_35548769_35548992	1.08169	1.26069	#N/A	NEOPTERYGIAN
1_27150428_27150661	1.08167	1.47994	1.31042	NEOPTERYGIAN
3_15063183_15063378	1.08156	1.70817	1.51127	NEOPTERYGIAN
23_29060207_29060349	1.08142	1.66086	1.28265	NEOPTERYGIAN
17_52160003_52160494	1.0812	1.72794	1.31662	NEOPTERYGIAN
11_41425680_41426008	1.08097	1.34617	#N/A	3R
6_59019787_59019887	1.08091	1.286	#N/A	VERTEBRATE
9_30791428_30791521	1.08085	1.70012	#N/A	VERTEBRATE
2_21790180_21790394	1.08062	1.81029	#N/A	VERTEBRATE
7_27540289_27540691	1.08036	1.35337	1.19104	NEOPTERYGIAN
7_37122347_37122448	1.08024	1.27119	#N/A	NEOPTERYGIAN
[truncated: 8,244 more rows]

## Sheet: t11_danio_coding_phylop
Coding Region	phyloP (CONACC)
chr1:27690-34330	0.697604
chr1:36552-39191	0.408297
chr1:119960-125246	0.145649
chr1:135903-142469	0.109256
chr1:144284-151998	0.18332
chr1:157793-167398	0.586667
chr1:200294-206208	0.725682
chr1:208181-214911	0.484552
chr1:218524-225137	0.911309
chr1:245076-258138	0.332686
chr1:312784-338445	0.53259
chr1:343292-354166	0.317465
chr1:357518-411331	0.799794
chr1:418869-443759	0.912691
chr1:532766-591331	0.22046
chr1:617620-656693	0.39371
chr1:673163-681116	0.519043
chr1:691738-714626	0.944054
chr1:960209-999556	0.37908
chr1:961607-970951	0.262424
chr1:1362932-1402303	0.605415
chr1:1599979-1614500	0.131007
chr1:1689775-1706159	0.23009
chr1:1712140-1793371	0.297053
chr1:1789357-1796832	0.252058
chr1:1805294-1815660	0.277401
chr1:1838164-1850104	0.246306
chr1:1941031-2000357	0.136936
chr1:2060430-2061419	0.03338
chr1:2074513-2075529	0.043976
chr1:2222363-2240119	1.00426
chr1:2260407-2299553	1.04488
chr1:2712956-3036019	0.396969
chr1:3100244-3295045	0.444348
chr1:4101741-4154332	0.330739
chr1:5273481-5277583	0.178265
chr1:5354489-5394791	0.269348
chr1:5402476-5419116	0.347709
chr1:5422439-5434261	0.582669
chr1:5437390-5504130	0.700525
chr1:5504128-5543065	0.223821
chr1:5606460-5746030	0.369801
chr1:5798548-6028876	0.232754
chr1:6135176-6158609	0.374368
chr1:6189949-6210718	0.580035
chr1:6218632-6225285	0.148467
chr1:6243906-6272146	0.610754
chr1:6307305-6329292	0.167484
chr1:6357059-6366066	0.618437
chr1:6403551-6494384	0.67315
chr1:6646529-6664123	0.496933
chr1:6817292-6925407	0.428069
chr1:7189856-7448795	0.501806
chr1:7632119-7659870	0.167455
chr1:7662091-7673376	0.450103
chr1:7847787-7894255	0.755627
chr1:7908282-7917062	0.330606
chr1:7956030-7961696	0.00037
chr1:8022320-8101495	0.500601
chr1:8110562-8163167	0.563969
chr1:8165340-8192418	0.229422
chr1:8304904-8404005	0.256748
chr1:8442071-8507230	0.387135
chr1:8508753-8516595	0.437392
chr1:8555323-8566567	0.413332
chr1:8601935-8610564	0.621102
chr1:8638162-8646941	0.310546
chr1:8662530-8670486	0.360015
chr1:8673061-8691969	0.439263
chr1:8694196-8702684	0.471816
chr1:8763429-8928841	0.434735
chr1:9082417-9091935	0.346769
chr1:9118100-9123465	0.394882
chr1:9125023-9134045	0.0807178
chr1:9144958-9145896	0.314681
chr1:9153141-9161843	0.552323
chr1:9199031-9227204	0.504017
chr1:9230244-9231952	0.035002
chr1:9234928-9249943	0.293892
chr1:9290103-9294115	0.487569
chr1:9499645-9527200	0.481642
chr1:9739370-9858508	0.604529
chr1:9860381-9866856	0.455968
chr1:9873295-9885326	0.366459
chr1:9886991-9914630	0.423917
chr1:9919909-9940494	0.434914
chr1:9954489-9966195	0.193193
chr1:10037444-10048514	0.315167
chr1:10074343-10114016	0.472881
chr1:10221568-10235337	0.44933
chr1:10297027-10304044	1.05366
chr1:10305611-10315206	0.789207
chr1:10378706-10496809	0.246093
chr1:10462692-10473630	0.656347
chr1:10683843-10696603	0.409983
chr1:10783670-10806625	0.186129
chr1:10824351-11075405	0.495591
chr1:11086957-11104805	0.113907
chr1:11107688-11117930	0.177303
chr1:11124746-11519934	0.42459
chr1:11670879-11689525	0.138818
chr1:11690360-11707665	1.07241
chr1:11711226-11733130	0.438557
chr1:11781544-11850353	0.525557
chr1:11854710-11878845	0.214922
chr1:11977426-11994710	0.388555
chr1:12009673-12044390	0.394718
chr1:12061284-12064799	0.316183
chr1:12105901-12126625	0.551538
chr1:12231478-12257979	0.523008
chr1:12295142-12334540	0.444853
chr1:12335816-12344792	0.427782
chr1:12364456-12397258	0.335215
chr1:13957235-13989643	0.244123
chr1:14020445-14026780	0.520918
chr1:14073891-14158563	0.363807
chr1:14163506-14234076	0.553979
chr1:14257158-14258409	0.335956
chr1:14283692-14306838	0.456465
chr1:14348399-14364710	0.224097
chr1:14372680-14373891	0.329451
chr1:14382584-14404555	0.470777
chr1:14406098-14416435	0.989791
chr1:14454663-14464020	0.499495
chr1:15137901-15203357	0.592881
chr1:15226268-15257315	0.491036
chr1:15258641-15285455	0.689731
chr1:15293531-15329277	0.774227
chr1:15623961-15797663	0.411671
chr1:16073887-16220235	0.571985
chr1:16393077-16394814	0.239527
chr1:16463079-16480213	0.561949
chr1:16484211-16507812	0.389979
chr1:16548733-16619858	0.124439
chr1:16621345-16654161	0.486905
chr1:16654254-16665044	0.57945
chr1:17376922-17524922	0.638872
chr1:17593392-17595045	0.809203
chr1:17618015-17650223	0.141611
chr1:17652388-17675037	0.107455
chr1:17676745-17679089	0.594827
chr1:17681044-17693273	0.0254493
chr1:17695426-17698773	0.0843597
chr1:17721853-17735861	0.573885
chr1:17747656-17803614	0.760108
chr1:17892944-17898227	0.136776
chr1:17900306-17912645	0.381577
chr1:18363833-18446161	0.703692
chr1:18594146-18615063	0.108915
chr1:18642117-18772311	0.380032
chr1:18965750-19066327	0.492492
chr1:19074326-19079957	0.494388
chr1:19083501-19092155	0.655391
chr1:19094548-19112934	1.03607
chr1:19122920-19237612	0.433606
chr1:19332837-19346048	0.387769
chr1:19353048-19402815	0.466422
chr1:19418380-19431510	0.772892
chr1:19473028-19502378	0.273677
chr1:19515228-19517791	0.620764
chr1:19535120-19561801	0.859307
chr1:19535144-19537359	0.206047
chr1:19562752-19599242	0.827652
chr1:19602389-19632153	0.494191
chr1:19649545-19665774	0.217862
chr1:19708508-19756359	0.368101
chr1:19764995-19802602	0.639632
chr1:19849168-19886389	0.616876
chr1:20063502-20068155	0.893479
chr1:20069535-20141844	0.47505
chr1:20147222-20273227	0.557535
chr1:20556067-20593778	0.548655
chr1:20733102-20826023	0.724965
chr1:20839482-20911297	0.813953
chr1:20916551-20928772	0.727177
chr1:20932052-20970266	0.440719
chr1:21135012-21204114	0.567859
chr1:21309386-21312596	0.536037
chr1:21313165-21321482	0.25808
chr1:21333068-21409877	0.597707
chr1:21423010-21483832	0.526171
chr1:21495850-21538673	0.584637
chr1:21540453-21563040	0.372645
chr1:21563311-21573013	0.403148
chr1:21576674-21599219	0.134023
chr1:21725821-21815554	1.13842
chr1:21861387-21881818	0.59724
chr1:21893289-21909608	0.445001
chr1:22002649-22235421	0.395181
chr1:22236489-22370660	0.430325
chr1:22388799-22412042	0.109645
chr1:22542457-22594338	0.364286
chr1:22647756-22652424	0.431496
chr1:22677429-22678471	0.0484075
chr1:22691256-22703383	0.58648
chr1:22770255-22803147	0.553954
chr1:22805398-22834824	0.908614
chr1:22845225-22851481	0.490556
chr1:22943551-23157583	0.574729
chr1:23161369-23240046	0.188952
chr1:23243093-23274038	0.516419
chr1:23274710-23283468	0.70205
chr1:23311617-23322969	0.517538
chr1:23323002-23370618	0.434365
chr1:23372470-23396454	0.212773
chr1:23398405-23398992	0.720693
chr1:23406403-23417937	0.256277
chr1:23506525-23557877	0.444502
chr1:23559478-23573230	0.431839
chr1:23783349-23912788	0.623223
chr1:23919418-24349789	0.792723
chr1:24076243-24078099	1.03727
chr1:24382651-24385979	0.572035
chr1:24387659-24391673	0.562388
chr1:24520503-24558838	0.615618
chr1:24870661-25144439	0.854981
chr1:25178106-25216235	0.519252
chr1:25218177-25316149	0.473355
chr1:25399514-25438934	0.28806
chr1:25491324-25496133	0.70819
chr1:25624758-25648568	0.386086
chr1:25650917-25666604	0.831152
chr1:25696798-25698039	0.139351
chr1:25732715-25733867	0.399477
chr1:25737767-25749888	0.130639
chr1:25783801-25799051	0.373655
chr1:25801648-25841659	0.929541
chr1:25848231-25851575	0.0959025
chr1:25886437-25911901	0.321
chr1:26011479-26023678	0.229344
chr1:26046148-26071535	0.445462
chr1:26071869-26096572	0.815866
chr1:26110985-26127944	0.711166
chr1:26356205-26402046	0.258663
chr1:26411496-26437820	0.525127
chr1:26438597-26444075	0.627073
chr1:26444986-26466002	0.362118
chr1:26467071-26509316	0.614923
chr1:26660369-26664840	0.272582
chr1:26676758-26700439	0.207073
chr1:26821963-27014935	0.361225
chr1:27023687-27212459	0.473484
chr1:27738647-27743985	0.152895
chr1:28067771-28089650	0.309093
chr1:28391631-28473487	0.215343
chr1:28723817-28831848	0.417275
chr1:28874389-28890028	0.536205
chr1:28898945-28950366	0.680756
chr1:28961653-29045426	0.625927
chr1:29068649-29093562	0.390496
chr1:29096881-29100923	0.550861
chr1:29281764-29391034	0.322804
chr1:29515160-29519002	0.0891568
chr1:29608128-29653472	0.547226
chr1:29766725-29797907	0.661891
chr1:29798140-29824375	0.365157
chr1:29831759-29860895	0.853219
chr1:29862074-29953746	0.673143
chr1:30083578-30310689	0.680909
chr1:30343714-30366824	0.319563
chr1:30422143-30438036	0.344454
chr1:30539971-30568225	0.413209
chr1:30585140-30689004	0.332321
chr1:30736449-30762264	0.863893
chr1:30946231-30974165	0.503004
chr1:30977936-30979707	0.679326
chr1:31134942-31350148	0.393281
chr1:31374751-31505144	0.392206
chr1:31573225-31598417	0.272166
chr1:31657842-31672343	0.414988
chr1:31706668-31722875	0.481483
chr1:31725154-31799359	0.443022
chr1:31809173-31856676	0.335269
chr1:31864404-31867717	0.554736
chr1:32013688-32014487	0.127889
chr1:32097179-32111924	0.23737
chr1:32341484-32385665	0.128234
chr1:33217911-33283689	0.462688
chr1:33547532-33557915	0.273814
chr1:33558555-33569245	0.797114
chr1:33634186-33635304	0.750258
chr1:33668236-33694795	0.367001
chr1:33697170-33722780	0.265734
chr1:33969015-34201195	0.343681
chr1:34243650-34261993	0.613916
chr1:34295925-34297403	0.228825
chr1:34496855-34558804	0.253291
chr1:34593490-34685007	0.588981
chr1:34616054-34685329	0.568417
chr1:35473219-35491005	0.596957
chr1:35494837-35609659	0.581583
chr1:35614089-35653560	0.418072
chr1:35790082-35835863	0.896699
chr1:35862550-35867943	0.16191
chr1:35896488-35929143	0.579498
chr1:36017867-36152131	0.876037
chr1:36722122-36746569	0.654546
chr1:36746078-36772147	0.542348
chr1:36771954-36913091	0.727887
chr1:36935154-37087966	0.988176
chr1:37195465-37310490	0.312379
chr1:37312580-37362246	0.872568
chr1:37372919-37377509	0.29226
chr1:37752171-38132612	0.371773
chr1:38142354-38170906	0.675726
chr1:38193147-38195012	0.32251
chr1:38346043-38361496	0.668848
chr1:38398696-38415158	0.643135
chr1:38416106-38538284	0.526134
chr1:38758261-38803495	0.728599
chr1:38818268-38822167	0.517194
chr1:38850830-38908197	0.260318
chr1:39813229-39859626	0.401431
chr1:39981451-39983730	0.302477
chr1:40034061-40053012	0.403423
chr1:40057412-40086978	0.389086
chr1:40116572-40140424	0.214525
chr1:40237276-40258430	0.407823
chr1:40336160-40519340	0.268476
chr1:40572757-40608392	0.356252
chr1:40613292-40641467	0.510567
chr1:40740951-40759629	0.219984
chr1:40992682-40994259	0.33487
chr1:41131481-41141446	0.713012
chr1:41201586-41287914	0.445272
chr1:41293964-41374117	0.971461
chr1:41465771-41472087	0.176894
chr1:41487339-41492776	0.0369578
chr1:41498188-41530541	0.323414
chr1:41609254-41620873	0.507893
chr1:41666611-41755499	0.459686
chr1:41886830-41924484	0.180274
chr1:41957210-41982582	0.360964
chr1:42224769-43039672	0.821965
chr1:43652480-43684584	0.861565
chr1:43686251-43692141	0.163719
chr1:43695033-43727613	0.434625
chr1:43945629-43948826	0.0715008
chr1:44011472-44025066	0.192567
chr1:44053641-44062209	0.146221
chr1:44173245-44229065	0.28329
chr1:44390470-44394499	0.364436
chr1:44395976-44418225	0.436944
chr1:44421920-44434707	0.214051
chr1:44439661-44448387	0.22275
chr1:44491077-44495902	0.361465
chr1:44569282-44581937	0.474762
chr1:44582369-44591489	0.498411
chr1:44651727-44704261	0.287265
chr1:44710955-44737931	0.603414
chr1:44802794-44812014	0.292624
chr1:44814322-44823071	0.470731
chr1:44870880-44901163	0.29198
chr1:44992207-44994299	0.255215
chr1:45002971-45014434	0.283449
chr1:45205920-45215343	0.450182
chr1:45217425-45282774	0.661306
chr1:45332641-45341851	0.677354
chr1:45351890-45366422	0.317877
chr1:45372562-45553602	0.784994
chr1:45616067-45636362	0.255453
chr1:45650285-45662774	0.184917
chr1:45671687-45700574	0.299365
chr1:45754868-45836167	0.202137
chr1:45839927-45856178	1.05591
chr1:45866692-45920632	0.414022
chr1:45922699-45924004	0.181003
chr1:45925150-45959721	0.782681
chr1:45958904-46020725	0.351917
chr1:46194333-46196107	0.573579
chr1:46263473-46401385	0.429028
chr1:46404968-46452686	0.815124
chr1:46493944-46594288	0.274936
chr1:46500436-46505310	0.109512
chr1:46652615-46654528	0.070366
chr1:46660213-46663997	0.345757
chr1:46666696-46706639	0.878828
chr1:46710647-46718353	0.549203
chr1:46837849-46875493	0.207507
chr1:46888033-46924801	0.455691
chr1:46948010-46957351	0.287519
chr1:46963993-46984142	0.665399
chr1:46999441-47089818	0.381218
chr1:47089501-47105214	0.462489
chr1:47106268-47114319	0.236941
chr1:47331644-47411186	0.649103
chr1:47459723-47485360	0.539527
chr1:47499888-47513484	0.42036
chr1:47585700-47686888	0.680878
chr1:47701924-47771742	0.306214
chr1:47831619-48012257	0.240332
chr1:48256950-48490034	0.489279
chr1:48581374-48615105	0.645811
chr1:48921944-48922273	0.005049
chr1:49266886-49295059	0.577746
chr1:49370549-49409549	0.988314
chr1:49415281-49432147	0.933097
chr1:49435017-49481173	0.355444
chr1:49481203-49498116	0.487909
chr1:49568335-49605854	0.223528
chr1:49606518-49649122	0.46357
chr1:49814461-49905357	0.70601
chr1:49909672-49919042	0.38379
chr1:49923402-49932040	0.390878
chr1:49951707-50065603	0.434545
chr1:50198607-50293948	0.736031
chr1:50293938-50319654	0.447188
chr1:50392716-50438247	0.409106
chr1:50487586-50527964	0.614502
chr1:50538839-50557030	0.714816
chr1:50566256-50590626	0.263328
chr1:50639416-50691538	0.627001
chr1:50694971-50710468	0.886224
chr1:50773727-50791280	0.155627
chr1:50794669-50838160	0.365262
chr1:50921266-50929957	0.268003
chr1:50997156-51015627	0.695125
chr1:51021279-51038885	0.459042
chr1:51039558-51042328	0.406658
chr1:51048975-51062405	0.325224
chr1:51104984-51157660	0.331916
chr1:51191049-51197601	0.198387
chr1:51202984-51219965	0.459063
chr1:51221320-51229456	0.631439
chr1:51229327-51266394	0.337653
chr1:51407520-51428106	0.494124
chr1:51475094-51525086	0.344043
chr1:51557789-51591436	0.655725
chr1:51593884-51606552	0.146452
chr1:51673028-51684941	0.294424
chr1:51712869-51720633	0.481636
chr1:51721851-51729862	0.291222
chr1:51827046-51829291	0.102352
chr1:51896147-52086496	1.03853
chr1:52111273-52128425	0.326904
chr1:52130164-52137313	0.181967
chr1:52137528-52152993	0.671928
chr1:52162642-52170135	0.275661
chr1:52203009-52210950	0.154222
chr1:52214895-52222989	0.328027
chr1:52452010-52461322	0.413374
chr1:52462068-52478746	0.328849
chr1:52481332-52486995	0.123279
chr1:52518176-52538517	0.464119
chr1:52632856-52652163	0.400949
chr1:52653626-52659711	0.373937
chr1:52662203-52699063	0.28226
chr1:52763979-52790782	0.634602
chr1:52792439-52820954	1.0328
chr1:52929185-53225121	0.348354
chr1:53279861-53299024	0.324993
chr1:53321878-53361108	0.406656
chr1:53391345-53407463	0.345796
chr1:53475074-53476758	0.107657
chr1:53515089-53535565	0.104175
chr1:53568296-53625142	1.25474
chr1:53657337-53685090	0.805073
chr1:53686995-53700392	0.348248
chr1:53701801-53714885	1.0532
chr1:53714734-53730536	0.57094
chr1:53735195-53756851	0.454802
chr1:53865677-53880639	0.498944
chr1:53881844-53907092	0.426984
chr1:53911834-53918839	0.562442
chr1:53919110-53941906	0.772955
chr1:54037077-54062112	0.279741
chr1:54062510-54063520	0.272144
chr1:54088563-54107321	0.318352
chr1:54124209-54126428	0.9896
chr1:54137089-54146461	0.747962
chr1:54154230-54158902	0.15291
chr1:54178703-54191626	0.4553
chr1:54194801-54199090	0.552998
chr1:54198893-54274861	0.892846
chr1:54282042-54425791	0.475421
chr1:54613757-54622227	0.547747
chr1:54673846-54680103	0.166627
chr1:54700657-54706039	1.00198
chr1:54707667-54718863	0.472931
chr1:54721240-54735441	0.18496
chr1:54737353-54755556	0.495016
chr1:54758575-54765262	0.0203957
chr1:54889733-54907823	0.441474
chr1:54908895-54931913	0.384829
chr1:54948059-54958463	0.50063
chr1:54960189-54972236	0.255391
chr1:55002583-55007223	0.349015
chr1:55006945-55044371	0.618154
chr1:55080797-55089987	0.0351046
chr1:55124296-55131439	0.62524
chr1:55161083-55166611	0.335765
chr1:55169130-55183088	0.523872
chr1:55191150-55210619	0.830327
chr1:55215787-55238610	0.542073
chr1:55247370-55248496	0.092353
chr1:55745878-55750208	0.189762
chr1:55786986-55810730	0.509046
chr1:55843552-55873178	0.532786
chr1:55878113-55888970	0.399242
chr1:56188094-56213860	0.318908
chr1:56217388-56223913	0.488985
chr1:56344651-56363108	0.370908
chr1:56421754-56435182	0.186628
chr1:57347888-57365052	0.454007
chr1:58005222-58009216	0.254933
chr1:58013076-58036509	0.223945
chr1:58194268-58197406	0.08542
chr1:58205904-58216018	0.332805
chr1:58242498-58257899	0.266857
chr1:58323980-58327250	0.0809022
chr1:58332000-58346871	0.270128
chr1:58370526-58371503	0.0734643
chr1:58375871-58386128	0.28238
chr1:58393630-58397280	0.0807958
chr1:58400409-58415954	0.295538
chr1:58424507-58434252	0.332549
chr1:58735326-58744037	0.313463
chr1:58762742-58766424	0.212704
chr1:58857088-58868306	0.536737
chr1:58949548-58963395	0.502205
chr1:58990121-59000239	0.24713
chr1:59007536-59014053	0.28784
chr1:59163060-59169815	0.200566
chr1:59237328-59243542	0.279213
chr1:59252435-59252973	0.144667
chr1:59293873-59303460	0.242945
chr1:59304096-59313486	0.384477
chr1:59328030-59335940	0.161302
chr1:59416186-59417949	0.0754657
chr10:15970-22780	0.497114
chr10:53587-57270	0.20189
chr10:62369-76367	0.620188
chr10:76864-81705	0.698843
chr10:110868-116036	0.272145
chr10:124995-135432	0.898175
chr10:158590-159597	0.576213
chr10:236457-244745	0.247057
chr10:252425-257043	0.0684515
chr10:284303-302827	0.641348
chr10:304596-309894	0.562044
chr10:311722-322769	0.305703
chr10:323401-342564	0.203149
chr10:334627-349756	0.577083
chr10:360237-373575	0.476453
chr10:399363-400213	0.488266
chr10:428269-454622	0.488316
chr10:466926-505370	0.444926
chr10:518546-532628	0.300993
chr10:563252-566607	0.197564
chr10:600164-641609	0.657942
chr10:644574-690170	0.270542
chr10:1052591-1107558	0.386839
chr10:1187653-1276046	0.328223
chr10:1396940-1414161	0.221725
chr10:1590604-1591103	0.288537
chr10:1597270-1636452	0.908607
chr10:1638876-1675362	0.39044
chr10:1681518-1684882	0.362831
chr10:1708117-1718395	0.074039
chr10:1745475-1827225	0.317224
chr10:1849874-1893095	0.394619
chr10:1899595-1900662	0.051787
chr10:2529037-2550378	0.461759
chr10:2568793-2575387	0.529378
chr10:2582254-2585625	0.340651
chr10:2600830-2667208	0.267307
chr10:2680079-2682198	0.387417
chr10:2684958-2691375	0.433096
chr10:2695464-2713240	0.829881
chr10:2759226-2788792	0.61923
chr10:2807136-2838190	0.197534
chr10:2841205-2850936	0.493747
chr10:2899108-2921297	0.410555
chr10:3049636-3106762	0.484809
chr10:3111004-3129887	0.287828
chr10:3133098-3138859	0.330587
chr10:3145707-3155957	0.62322
chr10:3187289-3258073	0.77331
chr10:3268581-3295197	0.441199
chr10:3336772-3359189	0.876457
chr10:3364650-3394290	0.744586
chr10:3397871-3416258	0.576946
chr10:3428194-3455639	0.41616
chr10:3507861-3510876	0.873763
chr10:4046448-4085216	0.47607
chr10:4095917-4112836	0.539516
chr10:4279521-4316015	0.343367
chr10:4499943-4508530	0.885089
chr10:4874542-4911001	0.36092
chr10:4924388-4934610	0.36722
chr10:4940767-4961929	0.53271
chr10:4964463-4969208	0.257478
chr10:4969634-4980150	0.307385
chr10:5025696-5037449	0.57702
chr10:5060191-5090392	0.308433
chr10:5092511-5135788	0.350795
chr10:5268054-5407509	0.339512
chr10:5414224-5419256	0.0994665
chr10:5422575-5475690	0.574141
chr10:5667401-5684326	0.408301
chr10:5689510-5787286	0.415715
chr10:5954787-6004863	0.263072
chr10:6121558-6313905	0.454243
chr10:6383270-6409781	0.540323
chr10:6473092-6494070	0.568297
chr10:6521376-6588793	0.391296
chr10:6781123-6867282	0.517548
chr10:6907715-6944407	0.610829
chr10:6967293-6976645	0.187371
chr10:7029664-7233955	0.285338
chr10:7284121-7472359	0.415279
chr10:7483545-7555660	0.15627
chr10:7623698-7636340	0.0534536
chr10:7636811-7640797	0.432391
chr10:7671260-7672949	0.472056
chr10:7673446-7702029	0.870456
chr10:7703251-7723457	0.551458
chr10:7727281-7734939	0.733718
chr10:7769814-7772434	0.015326
chr10:7798087-7805010	0.118307
chr10:7831439-7858553	0.42412
chr10:7975585-7988417	0.492006
chr10:7988746-8033468	0.329832
chr10:8034688-8041948	0.143639
chr10:8101729-8142213	0.411293
chr10:8154874-8197049	0.722705
chr10:8197827-8266094	0.857385
chr10:8298984-8358396	0.219688
chr10:8416117-8434816	0.0977323
chr10:8437930-8468949	1.13623
chr10:8629275-8631361	0.458866
chr10:8660654-8672820	0.624966
chr10:8730988-8841038	0.256207
chr10:8847033-8858205	0.225293
chr10:8869468-8884205	0.114484
chr10:8885769-8940896	0.297335
chr10:8968203-8976823	0.458152
chr10:9092815-9097996	0.246879
chr10:9105007-9115383	0.179286
chr10:9159279-9184667	0.373795
chr10:9195190-9219663	0.429201
chr10:9222476-9235446	0.358706
chr10:9247593-9269733	0.101059
chr10:9281991-9285174	0.287395
chr10:9305050-9346360	0.448867
chr10:9372702-9395220	0.306751
chr10:9397305-9410068	0.421399
chr10:9410304-9419994	0.667305
chr10:9595575-9655820	0.420517
chr10:9697097-9810597	0.900693
chr10:9834896-10018794	0.349147
chr10:10210455-10274162	0.47505
chr10:10313024-10326025	0.297766
chr10:10351685-10380131	0.517689
chr10:10386435-10564968	0.73554
chr10:10564261-10607118	0.615405
chr10:10636237-10700769	0.186239
chr10:10738880-10782810	0.182137
chr10:10788811-10796936	0.188685
chr10:10860759-10864331	0.343094
chr10:10879537-10969596	0.342591
chr10:10972795-10998499	0.17529
chr10:11000894-11012000	0.206594
chr10:11038192-11094127	0.481481
chr10:11146321-11261565	0.311953
chr10:11260170-11283239	0.350575
chr10:11319971-11323134	0.341981
chr10:11324515-11353469	0.394284
chr10:11355841-11372541	0.755944
chr10:11394528-11397590	0.394418
chr10:11398111-11501424	0.603508
chr10:11593998-11761927	1.08953
chr10:11767791-11788565	0.914548
chr10:11790881-11840353	1.09524
chr10:12517059-12730451	0.70082
chr10:13080092-13179077	0.342112
chr10:13209580-13236012	0.278663
chr10:13305610-13396720	0.104847
chr10:13460130-13772861	0.515324
chr10:14263684-14488518	0.515567
chr10:14488625-14494239	0.665623
chr10:14499201-14521190	0.533262
chr10:14525184-14540443	0.478163
chr10:14542726-14545658	0.259275
chr10:15120711-15128771	0.076608
chr10:15224660-15241223	0.403021
chr10:15310811-15314151	0.245659
chr10:15321522-15340450	0.464723
chr10:15340768-15382125	0.798087
chr10:15381972-15405564	0.492785
chr10:15617741-15644974	0.473146
chr10:15648857-15672862	0.221195
chr10:15777064-15813279	0.236597
chr10:15815865-15879569	0.374549
chr10:15967341-15997914	0.428961
chr10:16006905-16028082	0.974788
chr10:16029260-16035413	0.174431
chr10:16165533-16187800	0.465141
chr10:16501699-16540603	0.1572
chr10:16547259-16563953	0.303212
chr10:16584382-16587854	0.0449645
chr10:16857529-16868211	0.279123
chr10:16911951-17019944	0.452311
chr10:17102902-17103651	1.26454
chr10:17135631-17159761	0.143154
chr10:17166035-17170086	0.156735
chr10:17171604-17222083	0.660325
chr10:17235370-17433878	0.796428
chr10:17254502-17284055	1.1692
chr10:17485945-17501528	0.238335
chr10:17543276-17550931	0.116594
chr10:17552733-17587832	0.545
chr10:17592273-17674345	0.787381
chr10:17681074-17691171	0.906159
chr10:17700016-17710637	0.757849
chr10:17713022-17728165	0.292849
chr10:17747880-17759878	0.670514
chr10:17850934-17926298	0.454437
chr10:17936441-17946163	0.294214
chr10:18557102-18559413	0.138238
chr10:18877362-18906672	0.237266
chr10:18911152-18935945	0.597807
chr10:18952271-18992471	0.204051
chr10:19017146-19021576	0.172277
chr10:19310688-19394491	0.256035
chr10:19427474-19523752	0.41827
chr10:19554604-19566474	0.793734
chr10:20033900-20065149	0.107659
chr10:20070178-20128254	0.921554
chr10:20158838-20175118	0.974405
chr10:20180163-20234383	0.565021
chr10:20256454-20257175	0.284089
chr10:20351413-20357013	0.583314
chr10:20392083-20402161	0.173984
chr10:20407888-20445549	0.23572
chr10:20460551-20481763	0.345552
chr10:20503886-20524592	0.241662
chr10:20527427-20537062	0.152401
chr10:20543279-20588889	0.604726
chr10:20589969-20609075	0.383754
chr10:20608676-20626795	0.355256
chr10:20635960-20637098	0.05841
chr10:20920364-21054059	0.569361
chr10:21395298-21428998	0.821768
chr10:21471316-21484065	0.659578
chr10:21511495-21521507	0.301373
chr10:21559605-21648767	0.659844
chr10:21563986-21649172	0.492853
chr10:21668606-21676419	0.295594
chr10:21899753-21909696	0.115015
chr10:22003750-22031921	0.352362
chr10:22051054-22057001	0.512942
chr10:22134606-22137400	0.193257
chr10:22144768-22150419	0.183962
chr10:22161585-22249444	0.410872
chr10:22381802-22478129	0.716242
chr10:22494826-22497980	0.425316
chr10:22510280-22533793	0.565656
chr10:22536693-22606468	0.51006
chr10:22724059-22760659	0.33197
chr10:22782522-22786450	0.168685
chr10:22838364-22845485	0.504308
chr10:22848556-22854758	0.081855
chr10:22854803-22862078	0.708126
chr10:22890791-22907418	0.284716
chr10:22907351-22912255	0.158554
chr10:22912251-22916096	0.406972
chr10:22916113-22918214	0.192424
chr10:22918338-22926039	0.281118
chr10:22960380-22970723	0.258191
chr10:23022263-23026529	0.279733
chr10:23060391-23069323	0.693135
chr10:23070741-23099869	0.565015
chr10:23099365-23143104	0.453078
chr10:23216678-23379146	0.584264
chr10:24323751-24371312	0.422149
chr10:24422017-24442546	0.484233
chr10:24648903-24659840	0.548223
chr10:24690534-24707956	0.556338
chr10:24709967-24724388	0.577035
chr10:24722580-24759616	0.512401
chr10:24762216-24765988	0.466124
chr10:25204626-25213025	0.600004
chr10:25214270-25217347	0.220903
chr10:25219728-25272236	0.326387
chr10:25272355-25283609	0.487571
chr10:25312337-25328814	0.655465
chr10:25325808-25343521	0.855959
chr10:25355308-25369173	0.436288
chr10:25572372-25657506	0.29264
chr10:25694395-25699454	0.251716
chr10:25829262-25860102	0.296238
chr10:25947946-25962058	0.442767
chr10:25982212-26116636	0.319767
chr10:26118122-26128179	0.511555
chr10:26515946-26569350	0.865674
chr10:26652859-26667243	0.646669
chr10:26689262-26692647	0.231495
chr10:26762793-26766780	0.194663
chr10:26813710-26822190	0.193676
chr10:26827113-26832044	0.599433
chr10:26834985-26837173	0.334537
chr10:26926654-26933708	0.232809
chr10:26944418-26961209	0.465535
chr10:26961965-26972430	0.943826
chr10:26972755-26978376	0.211691
chr10:26987108-26989875	0.400791
chr10:26990095-26992003	0.420319
chr10:27028019-27049170	0.55104
chr10:27052642-27058986	0.438847
chr10:27068251-27093034	0.375759
chr10:27096043-27158240	0.201968
chr10:27977373-28028999	0.834818
chr10:28160265-28169169	0.109333
chr10:28172344-28193642	0.415366
chr10:28311031-28368913	0.652931
chr10:28470307-28525611	0.515594
chr10:28587446-28733002	0.436162
chr10:29112756-29120535	0.308201
chr10:29259882-29264023	0.0445495
chr10:29431529-29705509	0.655835
chr10:29735900-29744921	0.349135
chr10:29751029-29768556	0.925996
chr10:29770120-29791466	0.548993
chr10:29815644-29816467	0.268727
chr10:29816681-29817589	0.336041
chr10:29820172-29831944	0.419292
chr10:29890535-29892486	0.745269
chr10:29896275-29903165	0.370685
chr10:29963518-30589172	0.456482
chr10:30617826-30785501	0.567375
chr10:30997238-31016806	0.46503
chr10:31019607-31220558	0.624404
chr10:31244619-31284790	0.291158
chr10:31298972-31563049	0.42189
chr10:31624143-31634427	0.710316
chr10:31738501-31782616	0.885652
chr10:31800212-31805923	0.625504
chr10:31809226-31861474	0.411045
chr10:32066355-32072789	0.198269
chr10:32104305-32123204	0.41568
chr10:32264857-32494499	0.617544
chr10:32501961-32524771	0.370862
chr10:32534814-32610776	0.248367
chr10:32646402-32648803	0.746322
chr10:32662886-32672508	0.221938
chr10:32683089-32788832	0.58314
chr10:32809620-32851847	0.897049
chr10:32881586-32890617	0.661887
chr10:32898533-33156789	0.688097
chr10:33171501-33179988	0.350689
chr10:33240410-33251876	0.461308
chr10:33253952-33265566	0.541012
chr10:33269371-33297864	0.758865
chr10:33305978-33343244	0.498333
chr10:33367355-33379850	0.183296
chr10:33382858-33394568	0.760744
chr10:33561567-33572441	0.144149
chr10:33573838-33579162	0.479768
chr10:33580285-33588310	0.278227
chr10:33588715-33594110	0.230378
chr10:33614377-33621739	0.597728
chr10:33744098-33867426	0.251997
chr10:33895315-33999781	0.292833
chr10:34426256-34734995	0.661812
chr10:34737322-34871737	0.303551
chr10:34960751-35002459	0.435592
chr10:34984617-35002731	0.523114
chr10:35002786-35011502	0.648037
chr10:35012094-35052198	0.832835
chr10:35059856-35108683	0.385889
chr10:35114153-35153388	0.457533
chr10:35169644-35186310	0.352119
chr10:35238488-35248502	0.68639
chr10:35257651-35262368	0.163391
chr10:35265083-35275350	0.143419
chr10:35275965-35312885	0.697141
chr10:35367722-35410518	0.511371
chr10:35468978-35528389	0.261023
chr10:35537974-35542071	0.213352
chr10:35554219-35580086	0.422778
chr10:35584647-35613752	0.759836
chr10:35664129-35668584	0.286405
chr10:36037977-36063414	0.40855
chr10:36092564-36106146	0.239888
chr10:36265164-36267439	0.037101
chr10:36277528-36279141	0.027097
chr10:36285568-36287107	0.023391
chr10:36299541-36300976	0.04231
chr10:36314279-36316758	0.000125
chr10:36458563-36463715	0.519754
chr10:36475860-36547128	0.624938
chr10:36558804-36592486	0.374636
chr10:36627741-36633926	0.301362
chr10:36650222-36656693	0.185763
chr10:36684000-36691681	0.201131
chr10:36828069-36927594	0.378892
chr10:36950773-37075361	0.364689
chr10:37083654-37126562	0.456141
chr10:37137464-37167451	0.323752
chr10:37268854-37394957	1.08572
chr10:37400838-37415223	0.253754
chr10:37500234-37784024	0.832483
chr10:37927100-37928125	0.243154
chr10:38168158-38243851	0.690422
chr10:38256556-38316134	0.256449
chr10:38417512-38428094	0.0970494
chr10:38526496-38544426	0.833097
chr10:38663917-38698966	0.716672
chr10:38775408-38974445	0.400877
chr10:38969429-39011514	0.0809903
chr10:39084354-39087854	0.183114
chr10:39091353-39123213	0.633229
chr10:39164638-39179337	0.324827
chr10:39199547-39207900	0.903924
chr10:39212601-39234155	0.967951
chr10:39264802-39283883	0.304032
chr10:39283985-39294725	0.153878
chr10:39304422-39307819	0.269436
chr10:39314578-39321367	0.312036
chr10:39476432-39841419	0.441493
chr10:39893439-39905253	0.641462
chr10:39952995-40113996	0.364704
chr10:40160502-40275314	0.375855
chr10:40284003-40317479	0.46379
chr10:40321067-40328989	0.160899
chr10:40821804-40826657	0.8196
chr10:40836378-40851677	0.770069
chr10:40848354-40939706	0.415045
chr10:40973524-41046775	0.471345
chr10:41060739-41157135	0.408647
chr10:41159241-41192881	0.384868
chr10:41252525-41260567	0.462587
chr10:41409255-41450454	0.163895
chr10:41624711-41664427	0.291658
chr10:41668483-41735503	0.4566
chr10:41765616-41817109	0.291185
chr10:41826331-41907213	0.251869
chr10:41914084-41921417	0.323663
chr10:41926888-41940302	0.167912
chr10:41969428-41980797	0.327292
chr10:41986685-42022566	0.331931
chr10:42027285-42039169	0.244749
chr10:42044220-42087230	0.808336
chr10:42089267-42108137	0.633606
chr10:42111288-42131408	0.222419
chr10:42159471-42162806	0.161155
chr10:42169982-42179824	0.107809
chr10:42195732-42297889	0.400795
chr10:42358426-42372811	0.151417
chr10:42374770-42378524	0.152355
chr10:42500895-42519773	0.161318
chr10:42521943-42540839	0.820912
chr10:42542517-42555822	0.485627
chr10:42589391-42661445	0.479671
chr10:42678520-42716739	0.599784
chr10:42733210-42740662	0.146234
chr10:42740862-42759918	0.194781
chr10:42762454-42776344	0.807793
chr10:42898103-42903716	0.441281
chr10:42903091-42923385	0.135006
chr10:43037064-43076207	0.14632
chr10:43406796-43450588	0.709449
chr10:43761480-43771447	0.301196
chr10:43797130-43808197	0.59325
chr10:43862964-43928937	0.308871
chr10:43936252-43964028	0.256524
chr10:44021147-44027391	0.662288
chr10:44057177-44198211	1.11283
chr10:44309997-44355534	0.624363
chr10:44373349-44378081	0.406231
chr10:44408675-44411032	0.250445
chr10:44437080-44444714	0.748235
chr10:44462447-44467384	0.259176
chr10:44503819-44508249	0.277428
chr10:44552548-44560302	0.188741
chr10:44581378-44672402	0.524077
chr10:44677632-44691944	0.181021
chr10:44769050-44788554	0.581438
chr10:44811700-44901444	0.364664
chr10:44903676-44914922	0.431787
chr10:44917351-44924289	0.395233
chr10:44924684-44939658	0.1887
chr10:44940693-44942231	0.876755
chr10:44979533-44981295	0.75296
chr10:44997062-45002196	0.204694
chr10:45015225-45029041	0.261259
chr10:45031398-45047242	0.225025
chr10:45053577-45058886	0.297789
chr10:45059702-45070182	0.454307
chr10:45148005-45205893	0.22577
chr10:45248326-45341821	0.381701
chr11:88247-103157	0.49699
chr11:122634-127785	0.838022
chr11:135249-141592	0.312535
chr11:141504-159328	0.347892
chr11:161196-165318	0.551635
chr11:220544-236984	0.317108
chr11:281833-287670	0.368558
chr11:296437-322247	0.577714
chr11:329687-339847	0.412399
chr11:355305-360317	0.305809
chr11:429776-438518	0.307556
chr11:474433-486532	0.545784
chr11:506465-540252	0.46072
chr11:543362-544187	0.039491
chr11:588017-596505	0.426127
chr11:609516-669558	0.39985
chr11:675296-762721	0.3551
chr11:769623-815216	0.31752
chr11:779754-790304	0.770812
chr11:997100-1024483	0.31953
chr11:1094844-1131569	0.548278
chr11:1148701-1291012	0.581586
chr11:1337620-1392468	0.939164
chr11:1403741-1409236	0.0368896
chr11:1422737-1509773	0.601531
chr11:1512571-1520946	0.559322
chr11:1533097-1546015	0.728104
chr11:1628538-1864288	0.381863
chr11:2089461-2096469	0.381695
chr11:2156430-2162821	0.60233
chr11:2172335-2175033	0.579182
chr11:2217413-2222440	0.0786058
chr11:2240075-2250767	0.281817
chr11:2252983-2297832	0.575395
chr11:2276354-2277081	0.337257
chr11:2398843-2413107	0.674578
chr11:2416064-2429303	0.345028
chr11:2434262-2446346	0.336519
chr11:2458264-2466879	0.130656
chr11:2506516-2513093	0.338488
chr11:2571486-2594045	0.516854
chr11:2596667-2609824	0.671217
chr11:2616816-2632747	0.504484
chr11:2699951-2707028	0.413029
chr11:2763168-2826562	0.54824
chr11:2855430-2974067	0.592101
chr11:3005536-3195882	0.563272
chr11:3211826-3258701	0.465903
chr11:3364193-3381343	0.678306
chr11:3385106-3494964	0.394653
chr11:3550370-3552067	0.433076
chr11:3593127-3613558	0.324739
chr11:3847442-3865472	0.460588
chr11:3892386-3907937	0.690237
chr11:3909756-3959889	0.46637
chr11:3959495-3971035	0.250674
chr11:3971716-3987885	0.259756
chr11:3991911-4024087	0.436673
chr11:4026229-4132662	0.517884
chr11:4148808-4175773	0.568168
chr11:4492467-4787083	0.291967
chr11:4953964-5463254	0.481268
chr11:5499661-5515922	0.872278
chr11:5554163-5563498	0.368096
chr11:5588122-5659681	0.25261
chr11:5666325-5674923	0.710635
chr11:5681762-5810958	0.747447
chr11:5817202-5836286	0.495873
chr11:5842632-5852715	0.428955
chr11:5855923-5865744	0.508341
chr11:5880562-5925517	0.752142
chr11:5926850-5931622	1.05075
chr11:5965168-6001845	0.576981
chr11:6051287-6070192	0.484161
chr11:6182680-6188413	0.211453
chr11:6281647-6293709	0.367673
chr11:6295370-6316718	0.701324
chr11:6349443-6386572	0.0879014
chr11:6411169-6429705	0.300673
chr11:6417450-6420917	0.398258
chr11:6422374-6423160	0.350768
chr11:6431133-6434600	0.397632
chr11:6819050-6850593	0.569843
chr11:6869312-6880725	0.673342
chr11:6902306-6958042	0.379946
chr11:7107798-7147540	0.219293
chr11:7158723-7179516	0.791139
chr11:7214353-7246987	0.229631
chr11:7253077-7261717	0.396514
chr11:7281240-7320211	0.472533
chr11:7324704-7341807	0.256999
chr11:7383177-7411436	0.545577
chr11:7432533-7737642	0.857655
chr11:7981243-8126263	0.696885
chr11:8129536-8150894	0.387353
chr11:8565323-8682447	0.406025
chr11:8635785-8782871	0.38523
chr11:9564154-9985415	0.737225
chr11:10388303-10456553	0.611727
chr11:10467299-10663122	0.339438
chr11:10669461-10798064	0.285302
chr11:10812949-10828539	0.318045
chr11:10832560-10850936	1.13424
chr11:10909183-10960394	0.62061
chr11:10975012-11020857	0.205883
chr11:11021396-11109963	0.370522
chr11:11263451-11266882	0.402243
chr11:11274940-11301357	0.280096
chr11:11332652-11336986	0.158074
chr11:11468566-11471857	0.329488
chr11:11595973-11625630	0.520233
chr11:11781973-11792766	0.429035
chr11:11911399-11965033	0.376061
chr11:11974708-11979854	0.042819
chr11:11983465-12008001	0.608574
chr11:12009735-12051805	0.333141
chr11:12052791-12092178	0.605308
chr11:12096199-12104917	0.451036
chr11:12108355-12158412	0.991578
chr11:12811906-12859263	0.484427
chr11:12860260-12875188	0.28448
chr11:13032483-13038233	0.35344
chr11:13159988-13174477	0.402475
chr11:13176568-13189751	0.522303
chr11:13207898-13213059	1.09269
chr11:13223625-13272085	0.180299
chr11:13280248-13341483	0.170624
chr11:13524504-13533782	0.267369
chr11:13605623-13611132	0.0370993
chr11:13642157-13789451	0.546844
chr11:14104417-14143702	0.814772
chr11:14199802-14267855	0.399925
chr11:14295011-14300253	0.185393
chr11:14622379-14640317	0.335531
chr11:14667066-14669026	0.859332
chr11:14676236-14751380	0.757716
chr11:14771908-14813063	0.261519
chr11:15345654-15435495	0.311028
chr11:15480695-15587134	0.544551
chr11:15613218-15756385	0.920784
chr11:15878343-15915788	0.592021
chr11:16070438-16083608	0.571022
chr11:16084581-16093022	0.338222
chr11:16094661-16115804	0.544531
chr11:16139897-16152400	0.626932
chr11:16152316-16166705	0.629903
chr11:16216909-16324575	0.567756
chr11:16329776-16395956	0.416299
chr11:16574625-16588044	0.631699
chr11:16738179-16975190	0.963356
chr11:17596979-17713987	0.3835
chr11:17726649-17755444	0.79339
chr11:17757342-17782930	0.709703
chr11:17785182-17803137	0.691288
chr11:18023465-18030903	0.0300853
chr11:18249809-18253111	0.402159
chr11:18270313-18283886	0.677453
chr11:18283948-18323059	0.263702
chr11:18343890-18384534	0.294857
chr11:18395879-18468570	0.419543
chr11:18531984-18557929	0.251759
chr11:18560667-18604542	0.693229
chr11:18612166-18699569	0.415224
chr11:18799186-18819178	0.287807
chr11:18873113-19091767	0.545161
chr11:19095431-19097746	0.29819
chr11:19157879-19227802	0.664412
chr11:19490335-19501440	0.094539
chr11:19502297-19511548	1.03405
chr11:19511642-19598809	0.590881
chr11:19603251-19611356	0.783228
chr11:19622925-19694334	0.329644
chr11:19729771-19775182	0.427337
chr11:19780717-20040154	0.594166
chr11:20056732-20059407	0.496781
chr11:20899029-20906178	0.15051
chr11:20994026-21014572	0.256873
chr11:21076872-21086254	0.41005
chr11:21096339-21099783	0.128743
chr11:21137948-21139503	0.081632
chr11:21154678-21218172	0.374527
chr11:21259356-21267486	0.412987
chr11:21364551-21404358	0.184621
chr11:21405697-21586157	0.612973
chr11:21910343-22094392	1.03719
chr11:22109887-22169026	0.14139
chr11:22287954-22361306	0.491344
chr11:22363572-22372072	0.421423
chr11:22374419-22584452	0.554604
chr11:22623284-22630389	0.149437
chr11:22890997-22916641	0.673812
chr11:22920587-23080970	0.354393
chr11:23205889-23219367	0.174668
chr11:23265157-23297192	0.211393
chr11:23327784-23332592	0.261502
chr11:23342996-23501467	0.394695
chr11:23593837-23697217	0.579218
chr11:24046179-24056609	0.728743
chr11:24058530-24063196	0.27133
chr11:24187610-24191928	0.142726
chr11:24251141-24299538	0.267269
chr11:24348425-24356093	0.772463
chr11:24360744-24428319	0.704092
chr11:24429923-24458786	0.0971072
chr11:24464356-24538860	0.494985
chr11:24671676-24681292	0.525615
chr11:24716837-24756816	0.132427
chr11:24758967-24783118	0.29084
chr11:24786378-24799675	0.176889
chr11:24800156-24815193	0.233293
chr11:24819324-24851464	0.288271
chr11:24851671-24876621	0.752939
chr11:24877820-24888595	0.485478
chr11:24889170-24894907	0.221583
chr11:24907469-24993225	0.363433
chr11:24994705-25043214	0.42903
chr11:25044082-25063586	0.309681
chr11:25157374-25180330	0.986344
chr11:25276748-25291709	0.341901
chr11:25296366-25311677	0.425386
chr11:25313810-25324534	0.398272
chr11:25382602-25384213	0.438455
chr11:25411914-25418856	0.285668
chr11:25436440-25461336	0.199512
chr11:25477643-25480037	0.294702
chr11:25485774-25502491	0.458359
chr11:25539698-25550845	0.479372
chr11:25634041-25679721	0.32465
chr11:25681335-25689873	0.627612
chr11:25693395-25709311	0.237193
chr11:25735478-25750060	0.170009
chr11:25752198-25777318	0.275028
chr11:25782721-25829712	0.26912
chr11:25857941-26180714	0.355951
chr11:26189703-26217510	0.31511
chr11:26228918-26362334	0.490408
chr11:26363435-26369549	0.583576
chr11:26370381-26375575	0.446562
chr11:26403334-26467054	0.380603
chr11:26476153-26562346	0.370027
chr11:26609110-26615608	0.575707
chr11:26669724-26683712	0.0577506
chr11:26685982-26701611	0.689904
chr11:26704181-27057572	0.442652
chr11:27133560-27197452	0.606762
chr11:27486584-27501027	0.656938
chr11:27543093-27545719	0.650344
chr11:27644524-27702835	0.440438
chr11:27705030-27739049	0.316424
chr11:27828212-27917730	0.41135
chr11:27919702-28050559	0.487343
chr11:28107632-28126139	0.0828112
chr11:28127199-28157129	0.171111
chr11:28166165-28424186	0.576079
chr11:28476298-28514978	0.179324
chr11:28590733-28614608	0.598685
chr11:28617564-28619811	0.160118
chr11:28620683-28631342	0.144416
chr11:28633717-28639498	0.078922
chr11:28642913-29082429	0.635561
chr11:29331142-29563437	0.347529
chr11:29574743-29650930	0.371463
chr11:29671661-29677714	0.411659
chr11:29756860-29768054	0.239876
chr11:29795155-29818866	0.219962
chr11:29818389-29833698	0.738069
chr11:29856032-29877090	0.240964
chr11:29889828-29916607	0.132899
chr11:29917613-29936755	0.423996
chr11:29981678-29996357	0.43354
chr11:30106182-30158609	0.234082
chr11:30161168-30232133	0.465577
chr11:30253968-30280958	0.433899
chr11:30282141-30294085	0.133235
chr11:30303785-30330015	0.0715243
chr11:30310170-30329055	0.072457
chr11:30348273-30352333	0.241146
chr11:30355442-30364847	0.603533
chr11:30365668-30508851	0.343323
chr11:30513656-30531106	0.308042
chr11:30647545-30661754	0.536691
chr11:30663300-30728241	0.307153
chr11:30817943-31026335	0.520579
chr11:31144720-31146808	0.238486
chr11:31218956-31234584	0.235892
chr11:31236001-31258356	0.597118
chr11:31258116-31276080	0.604013
chr11:31285127-31320617	0.160251
chr11:31323746-31473982	0.370641
chr11:31558006-31603692	0.652628
chr11:31609481-31621674	0.415451
chr11:31680513-32155212	0.592239
chr11:32576300-32723851	0.609789
chr11:33312601-33558093	0.306627
chr11:33598213-33618612	0.653944
chr11:33628104-33772872	0.398013
chr11:33818179-33842715	0.734533
chr11:33846440-33857911	0.0875697
chr11:33870357-33919309	0.486113
chr11:33996526-34065718	0.545479
chr11:34084532-34097437	0.5554
chr11:34219991-34232906	0.617763
chr11:34401460-34480822	0.417712
chr11:34488869-34522249	0.315212
chr11:34522554-34537304	0.396875
chr11:34580085-34628789	0.342314
chr11:34633392-34720630	0.406681
chr11:34760628-34779622	0.255027
chr11:34824099-34914857	0.362655
chr11:34921492-35042194	0.354437
chr11:35162684-35171768	0.464246
chr11:35171406-35185057	0.222984
chr11:35196587-35238756	0.332708
chr11:35364445-35441348	0.588351
chr11:35447417-35575830	0.419236
chr11:35744918-35756468	0.649387
chr11:35759652-35763323	0.469105
chr11:36215698-36230163	0.55888
chr11:36342997-36350993	0.692046
chr11:36379293-36407866	0.300444
chr11:36449698-36475124	0.666338
chr11:36477481-36489816	0.189261
chr11:36688794-36765834	0.595536
chr11:36793473-36963988	0.629227
chr11:36989696-37035835	0.42371
chr11:37049105-37088934	0.317404
chr11:37137196-37170438	0.274517
chr11:37275448-37298938	0.165689
chr11:37431693-37589293	0.290847
chr11:37652870-37677206	0.457457
chr11:37768298-37831776	0.420434
chr11:37848705-37880492	0.39887
chr11:38033115-38083473	0.380335
chr11:38280454-38420819	0.374064
chr11:38429319-38458406	0.159621
chr11:38505157-38513978	0.163675
chr11:38540138-38554394	0.839784
chr11:39013763-39044595	0.811065
chr11:39167846-39202915	0.563499
chr11:39672874-39926872	0.770969
chr11:40024182-40030139	0.255029
chr11:40032790-40072301	0.270571
chr11:40175161-40204621	0.310479
chr11:40227753-40257225	1.15059
chr11:40331791-40418975	0.927888
chr11:40530748-40605868	0.705425
chr11:40713723-40728380	0.159248
chr11:40731602-40742507	0.172652
chr11:40812590-40847615	0.201993
chr11:41064822-41067789	0.310519
chr11:41078191-41084363	0.228473
chr11:41089574-41105632	0.302397
chr11:41110397-41132296	0.456962
chr11:41459408-41475995	0.751222
chr11:41540862-41699904	1.03157
chr11:41712391-41779281	0.335803
chr11:41838036-41850086	0.479349
chr11:41846059-41853874	0.567612
chr11:41858807-41929506	0.76527
chr11:41936435-41960276	0.669786
chr11:41966117-41966854	0.066855
chr11:41981959-41984487	0.069727
chr11:41994287-41996957	0.048302
chr11:42062067-42099645	0.212856
chr11:42101661-42106310	0.158612
chr11:42128552-42134968	0.252025
chr11:42304585-42418374	0.549064
chr11:42422371-42459902	0.303741
chr11:42466834-42472941	0.225338
chr11:42482920-42492660	0.13048
chr11:42494531-42502940	0.268137
chr11:42506052-42525450	0.367557
chr11:42532464-42554290	0.176205
chr11:42556395-42561215	0.976879
chr11:42600731-42635440	0.506948
chr11:42641404-42722658	0.532984
chr11:42720203-42730063	0.0449468
chr11:42726712-42819730	0.510743
chr11:42910904-42918971	0.236403
chr11:42929547-43002262	0.264455
chr11:43102421-43104475	0.347196
chr11:43114108-43116249	0.346952
chr11:43135198-43226255	0.394872
chr11:43375326-43388063	0.262417
chr11:43401201-43414172	0.238501
chr11:43470176-43473824	0.362443
chr11:43661735-43713750	0.639278
chr11:43740949-43743702	0.26316
chr11:43751263-43787153	0.123941
chr11:43948091-43948885	0.629126
chr11:44019844-44030962	0.338543
chr11:44030729-44037692	0.574742
chr11:44135351-44138271	0.771187
chr11:44144612-44163164	0.360942
chr11:44300548-44309032	0.34704
chr11:44400864-44409856	0.778421
chr11:44502410-44524932	0.463006
chr11:44723019-44726288	0.246873
chr11:44798056-44801968	0.522275
chr11:44804685-44855209	0.243263
chr11:44878571-44898129	0.981888
chr11:44898714-44906703	0.725697
chr11:44932852-44936320	0.513145
chr11:44953598-44999858	0.803794
chr11:45092866-45107913	0.122194
chr11:45153104-45158056	0.474828
chr11:45199369-45216684	0.16231
chr11:45244618-45248092	0.33339
chr11:45255774-45275209	0.422056
chr11:45401608-45420334	0.474006
chr11:45468730-45470370	0.084766
chr12:9059-11570	0.194175
chr12:32370-42214	0.364675
chr12:42592-46985	0.989857
chr12:47439-49920	0.304854
chr12:118704-124264	0.439666
chr12:137149-145076	0.158713
chr12:197424-200452	0.563448
chr12:204095-212843	0.308059
chr12:281166-287633	0.457875
chr12:316238-319392	0.670328
chr12:415711-431249	0.545354
chr12:560512-628024	0.303163
chr12:695619-786808	0.345199
chr12:804314-808443	0.106453
chr12:847187-850457	0.502217
chr12:964760-979789	0.637679
chr12:982796-990149	0.537684
chr12:1014418-1034460	0.613113
chr12:1072486-1085227	0.154914
chr12:1087263-1132683	0.4819
chr12:1139690-1241565	0.464262
chr12:1338341-1345562	0.164603
chr12:1349418-1361517	0.442947
chr12:1398404-1400009	0.283384
chr12:1469090-1526051	0.505107
chr12:1556147-1557286	0.442924
chr12:1947593-1951284	0.278904
chr12:2399130-2421670	0.279139
chr12:2631711-2645640	0.19008
chr12:2648043-2651276	0.37718
chr12:2660733-2663471	0.205603
chr12:2665081-2670156	0.49498
chr12:2676878-2744646	0.409258
chr12:2804505-2848288	0.478635
chr12:2870671-2895802	0.619819
chr12:2906610-2940070	0.355296
chr12:2951186-2993095	0.162697
chr12:3022882-3042029	0.20264
chr12:3078221-3093024	0.333921
chr12:3095699-3133483	0.257009
chr12:3262564-3273072	0.571272
chr12:3287783-3299149	1.33424
chr12:3301149-3310677	0.335864
chr12:3714076-3721957	0.895711
chr12:3740605-3756405	0.42801
chr12:3766557-3778848	0.390403
chr12:3789114-3840664	0.292855
chr12:3871452-3909738	0.223425
chr12:3893032-3904011	0.279036
chr12:3912544-3923070	0.426047
chr12:3926168-3940768	0.440971
chr12:3944229-3962372	0.895031
chr12:3964351-3978342	0.611947
chr12:3998764-4028079	0.286787
chr12:4036409-4044132	0.0716715
chr12:4052180-4070058	0.324523
chr12:4460210-4475890	0.081395
chr12:4601330-4632519	0.330056
chr12:4643996-4672708	0.375786
chr12:4845448-4854555	0.199014
chr12:4911907-4916969	0.0703644
chr12:4920451-4963153	0.295028
chr12:5048044-5071836	0.399232
chr12:5081759-5095774	0.0460646
chr12:5156332-5188413	0.564898
chr12:5189776-5204629	0.146453
chr12:5251647-5398578	0.730335
chr12:5399680-5418340	0.504414
chr12:5424108-5455936	0.239688
chr12:5530247-5582060	0.586424
chr12:5708400-5711920	0.42378
chr12:5719616-5728755	0.537386
chr12:5981333-5998938	0.527655
chr12:6002715-6006865	0.385239
chr12:6049355-6063328	0.657679
chr12:6117682-6142673	0.558215
chr12:6158225-6159545	0.011285
chr12:6160446-6177894	0.647674
chr12:6542789-6551681	0.431324
chr12:6566233-6905375	0.361434
chr12:7193779-7235103	0.344573
chr12:7237666-7253270	0.150789
chr12:7254112-7263958	0.175327
chr12:7268392-7280551	0.168582
chr12:7399403-7429824	0.584399
chr12:7589193-7607114	0.458782
chr12:7609928-7639149	0.822072
chr12:7653863-7655322	0.3839
chr12:7699632-7710563	0.62408
chr12:8003872-8039095	0.670479
chr12:8064029-8070969	0.082703
chr12:8074343-8104503	0.0914766
chr12:8168272-8385702	0.650674
chr12:8483838-8504278	0.18105
chr12:8569685-8579727	0.163609
chr12:8581875-8817999	0.511584
chr12:8822717-8882186	0.558434
chr12:8954761-8958353	0.451082
chr12:8968275-9087566	0.721229
chr12:9183626-9218258	0.880746
chr12:9257457-9294819	0.586738
chr12:9305832-9315802	0.22796
chr12:9360316-9438227	0.433982
chr12:9449665-9468618	0.557534
chr12:9542124-9585670	0.221778
chr12:9619909-9700605	0.419431
chr12:9703172-9774747	0.198526
chr12:9817440-9840819	0.192621
chr12:9880493-9884326	0.449056
chr12:10115964-10125777	0.476764
chr12:10134366-10160941	0.511845
chr12:10163585-10175487	0.695828
chr12:10337674-10352001	0.508591
chr12:10353333-10365969	0.396459
chr12:10381957-10409970	0.583875
chr12:10412009-10421955	0.23144
chr12:10443785-10447178	0.597732
chr12:10448226-10462503	0.339277
chr12:10517473-10567188	0.250863
chr12:10644074-10674606	0.973705
chr12:10679026-10705916	0.319347
chr12:10706772-10740236	0.288789
chr12:10952794-11157237	0.313732
chr12:11167870-11198776	0.924004
chr12:11262954-11306766	0.839152
chr12:11388724-11457625	0.350703
chr12:11496740-11593436	0.447298
chr12:11650146-11763658	0.498515
chr12:11768114-11768889	0.198093
chr12:12112384-12833736	0.673121
chr12:12954938-13081229	0.128413
chr12:13091842-13106963	0.372768
chr12:13164706-13176918	0.202381
chr12:13188616-13205854	0.686426
chr12:13205955-13223449	0.55542
chr12:13244149-13263658	0.313026
chr12:13319132-13331980	0.418827
chr12:13344896-13390841	0.895039
chr12:13404784-13476088	0.256266
chr12:13527422-13549538	0.342878
chr12:13560082-13650472	0.356991
chr12:13652361-13721912	0.602995
chr12:13722385-13730501	0.330409
chr12:13742778-13789973	0.338275
chr12:13811631-13886952	0.22788
chr12:13961268-13966184	0.163312
chr12:13973058-14078070	0.38044
chr12:14079097-14130716	0.263665
chr12:14149686-14162781	0.58951
chr12:14214755-14309962	0.533178
chr12:14556092-14703429	0.769342
chr12:14920088-14922955	0.542438
chr12:14965587-15002619	0.242906
chr12:15002757-15010996	0.442072
chr12:15078124-15082367	0.500483
chr12:15148618-15196223	0.273564
chr12:15197857-15205087	0.487273
chr12:15273304-15311999	0.808307
chr12:15477111-15561869	0.270592
chr12:15565344-15567104	0.301458
chr12:16062560-16084835	0.45019
chr12:16087077-16102422	0.593709
chr12:16132612-16229402	0.2235
chr12:16233077-16276276	0.288963
chr12:16332416-16380961	0.527575
chr12:16405598-16435150	0.397346
chr12:16440708-16446373	0.104631
chr12:16522472-16524727	0.573329
chr12:16953415-16964840	0.461951
chr12:17042754-17043874	0.249927
chr12:17100021-17116481	0.447576
chr12:17117405-17152139	0.40313
chr12:17154655-17158635	0.16328
chr12:17158642-17201028	0.336205
chr12:17399852-17424174	0.556152
chr12:17458949-17479078	0.524626
chr12:17504559-17562703	0.489023
chr12:17591786-17602958	0.45741
chr12:17603528-17619524	0.726873
chr12:17633354-17655683	0.160348
chr12:17657224-17686404	0.939304
chr12:17794284-17810543	0.539375
chr12:17815725-17863467	0.266841
chr12:17865374-17875270	0.122194
chr12:17889465-17897134	0.304474
chr12:17927871-18105116	1.14027
chr12:18234557-18343653	0.532704
chr12:18358082-18362422	0.703155
chr12:18458502-18464975	0.438174
chr12:18524953-18527221	0.278046
chr12:18565553-18568834	0.228872
chr12:18578597-18656238	0.324288
chr12:18681423-18717659	0.153127
chr12:18895657-18898475	0.17522
chr12:18899396-18904360	0.622211
chr12:18906407-18915531	0.493986
chr12:18916285-18922976	0.296846
chr12:18927065-18961491	0.293507
chr12:19036380-19065298	0.67226
chr12:19106571-19119176	0.481701
chr12:19158832-19185865	0.255306
chr12:19199735-19204444	0.335705
chr12:19205086-19232997	0.506077
chr12:19240610-19250854	0.177088
chr12:19281189-19301988	0.427821
chr12:19305390-19321087	0.278936
chr12:19320657-19340220	0.339205
chr12:19340786-19346678	0.318876
chr12:19348538-19353771	0.501861
chr12:19356623-19362186	0.831571
chr12:19362335-19383945	0.402705
chr12:19401854-19402950	0.156028
chr12:19408373-19659256	0.78378
chr12:19792281-19865585	0.232762
chr12:19866865-19932623	0.225415
chr12:19958845-19975373	0.575552
chr12:19976400-20045101	0.298063
chr12:20122256-20149558	0.380591
chr12:20227395-20303438	0.290581
chr12:20336070-20337274	0.151833
chr12:20366109-20373058	0.128861
chr12:20378376-20409794	0.592942
chr12:20412293-20482061	0.35437
chr12:20552190-20564678	0.400343
chr12:20567382-20575381	0.403852
chr12:20583552-20600378	0.432141
chr12:20627164-20642019	0.331024
chr12:20652957-20658285	0.821933
chr12:20667301-20677982	0.0963637
chr12:20699534-20785149	0.252273
chr12:21298317-21553637	0.405845
chr12:21684239-21688087	0.288166
chr12:21697540-21748008	0.130581
chr12:21799130-22039350	0.481702
chr12:22230412-22238004	0.151186
chr12:22258962-22304841	0.929913
chr12:22310365-22355452	0.43007
chr12:22359700-22400999	0.253712
chr12:22450548-22509072	0.845839
chr12:22511015-22524388	0.19977
chr12:22528750-22540943	1.02445
chr12:22560067-22573297	1.18635
chr12:22576404-22607887	0.223207
chr12:22628704-22645215	0.540019
chr12:22645324-22670279	0.402853
chr12:22680115-22815847	0.531554
chr12:22921477-22933524	0.358132
chr12:22961894-23009312	0.505992
chr12:23026760-23129458	0.280045
chr12:23175962-23365737	0.342142
chr12:23371542-23416061	0.643468
chr12:23424108-23430356	0.481106
chr12:23647546-23658888	0.657856
chr12:23664335-23674621	0.387407
chr12:23762966-23796707	0.117985
chr12:23991276-24053079	0.216699
chr12:24056000-24060358	0.489852
chr12:24060894-24077141	0.268083
chr12:24342303-24640339	0.597148
chr12:24738962-24770190	0.292236
chr12:24796517-24832297	0.505201
chr12:24841719-24904944	0.682106
chr12:24906106-24928497	0.782986
chr12:25043156-25065916	0.325849
chr12:25085751-25092570	0.256875
chr12:25094099-25097520	0.660612
chr12:25097754-25110974	0.548067
chr12:25110016-25150279	0.65724
chr12:25197383-25201576	0.14254
chr12:25209369-25217217	0.169561
chr12:25223799-25284510	0.53951
chr12:25376639-25380028	0.401262
chr12:25600685-25603341	0.446384
chr12:25610019-25612170	0.397091
chr12:25640480-25770232	0.650082
chr12:25845494-25881944	0.65546
chr12:25894539-25916530	0.134454
chr12:26084882-26153101	0.151945
chr12:26221999-26383242	0.485367
chr12:26491637-26494851	0.347763
chr12:26512569-26525699	0.295981
chr12:26594013-26609347	0.576569
chr12:26611435-26620728	0.417186
chr12:26621906-26726048	0.267826
chr12:26750274-26851726	0.611123
chr12:26877381-26964998	0.232062
chr12:27034594-27061336	0.511903
chr12:27061720-27092286	0.585793
chr12:27127139-27128768	0.703688
chr12:27129659-27131735	0.730299
chr12:27141140-27142834	0.401196
chr12:27206736-27212880	0.571046
chr12:27213733-27229858	0.256406
chr12:27243059-27245757	0.164135
chr12:27285994-27305823	0.168996
chr12:27331324-27335652	0.134663
chr12:27462225-27469267	0.603161
chr12:27536095-27568694	0.751417
chr12:27569125-27588341	0.591095
chr12:27589607-27665591	0.663803
chr12:27704015-28073562	0.483257
chr12:28117365-28181720	0.234577
chr12:28298859-28299929	0.814929
chr12:28310647-28349076	0.498566
chr12:28377745-28537615	0.738003
chr12:28543064-28548789	0.145109
chr12:28559408-28570989	0.213946
chr12:28574863-28678323	0.424544
chr12:28749189-28770817	0.812815
chr12:28796622-28799642	0.211455
chr12:28799988-28807184	0.551031
chr12:28825735-28837752	0.51248
chr12:28839839-28848015	0.234445
chr12:28854410-28866095	0.308388
chr12:28888975-28901184	0.413602
chr12:28910762-28933282	0.481713
chr12:28986308-28988358	0.187173
chr12:28995942-29012892	0.609559
chr12:29054907-29105525	0.384024
chr12:29236274-29237815	0.329012
chr12:29240124-29270362	0.556925
chr12:29289387-29305533	0.140253
chr12:29350698-29624638	0.647765
chr12:29763546-29818209	0.39185
chr12:29842836-30032188	0.402712
chr12:30312308-30345444	0.468659
chr12:30367079-30422456	0.584106
chr12:30442230-30443562	0.732338
chr12:30458409-30500803	0.654553
chr12:30501044-30516095	0.531235
chr12:30586599-30618440	0.544624
chr12:30788912-30810171	0.364409
chr12:30838167-30841679	0.238633
chr12:31161564-31422536	1.01539
chr12:31422557-31438582	0.834203
chr12:31460877-31476114	0.469066
chr12:31494830-31534090	0.808905
chr12:31616412-31631297	0.543121
chr12:31638045-31710590	0.497172
chr12:31773435-31779178	0.133081
chr12:31909346-32013125	0.496974
chr12:32039177-32066470	0.296153
chr12:32073660-32145981	0.300926
chr12:32159272-32165227	0.299762
chr12:32199651-32265169	0.172716
chr12:32292564-32374156	0.411984
chr12:32388860-32390444	0.192432
chr12:32729470-33251465	0.682356
chr12:33298838-33314894	0.161661
chr12:33361948-33472581	0.349774
chr12:33452915-33459579	0.55558
chr12:33460794-33474029	0.166786
chr12:33541600-33558879	0.375406
chr12:33602429-33659328	0.542049
chr12:33661781-33706726	0.303742
chr12:33734849-33789218	0.481841
chr12:33790121-33805366	0.517701
chr12:33805850-33817804	0.436665
chr12:33817327-33819096	0.311173
chr12:33831515-33893381	0.237045
chr12:33894396-33915123	0.542254
chr12:33916939-33935522	0.220422
chr12:33966414-33972798	0.410293
chr12:33975065-33988885	0.479335
chr12:33990947-34035364	0.108408
chr12:34206753-34258384	0.718203
chr12:34378733-34397139	0.54181
chr12:34438277-34459601	0.0828478
chr12:34561304-34758474	0.34077
chr12:34763795-34822821	0.699427
chr12:34825062-34827477	0.213143
chr12:34827808-34842512	0.642492
chr12:34844927-34852342	0.210308
chr12:34854562-34870089	0.160127
chr12:34876125-34887943	0.471287
chr12:34891529-34892823	0.230702
chr12:34896956-34901874	0.396337
chr12:35046704-35051441	0.408718
chr12:35051636-35070011	0.88616
chr12:35067863-35084803	0.216211
chr12:35098915-35105670	0.405329
chr12:35119762-35194800	0.260956
chr12:35203091-35339564	0.326947
chr12:35345830-35505610	0.700481
chr12:35543160-35582683	0.367266
chr12:35650321-35653051	0.697814
chr12:35654749-35689239	0.613813
chr12:35702809-35787801	0.503812
chr12:35836610-35885349	0.615591
chr12:35936447-35944654	0.334935
chr12:35947865-35949936	0.242702
chr12:35956245-35977702	1.06372
chr12:36027746-36045283	0.036819
chr12:36054721-36070473	0.460765
chr12:36092218-36107156	0.157304
chr12:36109071-36161256	0.467679
chr12:36259018-36260532	0.537313
chr12:36413886-36427482	0.334501
chr12:36416173-36471889	0.490754
chr12:36474565-36521947	0.495289
chr12:36669128-36740781	0.169938
chr12:36891483-36960525	0.511053
chr12:36971952-37006301	0.527162
chr12:37463513-37734973	0.300121
chr12:38563073-38687993	0.345555
chr12:38770654-38805710	0.694471
chr12:38807604-38856048	0.748296
chr12:39685485-39770387	0.479304
chr12:40810418-41114078	0.310211
chr12:41420355-41468926	0.609734
chr12:41510492-41551599	0.247011
chr12:41697664-41705910	0.432775
chr12:41723040-41759702	0.3971
chr12:41991635-42199254	0.233023
chr12:42369566-42397002	0.526716
chr12:42436328-42579702	0.699934
chr12:43662980-43664682	0.568625
chr12:44362897-44759246	0.703069
chr12:44610912-44656412	0.525554
chr12:45060789-45120172	0.460787
chr12:45150709-45189108	0.235519
chr12:45186533-45197038	0.557359
chr12:45200744-45218478	0.477603
chr12:45225166-45238759	0.290837
chr12:45238292-45257211	0.385372
chr12:45263874-45304971	0.394409
chr12:45512415-45533034	0.503458
chr12:45661810-45669050	0.485662
chr12:45799982-45876387	0.582867
chr12:46543572-46579932	0.329573
chr12:46582168-46598223	0.152641
chr12:46605600-46631993	0.255991
chr12:46696867-46739109	0.822867
chr12:46791907-46835940	0.427745
chr12:46841918-46868634	0.419569
chr12:46869271-46881002	0.371509
chr12:46950584-46959990	0.449035
chr12:46960579-47042081	0.621336
chr12:47044707-47072007	0.777415
chr12:47081783-47115440	0.619431
chr12:47573586-47601845	0.572271
chr12:47638430-47648538	0.715913
chr12:47663419-47667745	0.713833
chr12:47698356-47734957	0.184841
chr12:47774120-47774807	0.103413
chr12:47778786-47782623	0.16955
chr12:47794089-47862432	0.928498
chr12:47871878-47899497	0.532071
chr12:48094278-48199227	0.459153
chr12:48117443-48127985	0.206432
chr12:48204891-48220619	0.0778066
chr12:48241841-48267866	0.209646
chr12:48307111-48312647	0.596666
chr12:48319221-48327599	0.619267
chr12:48419226-48467781	0.262567
chr12:48469755-48477031	0.39703
chr12:48480632-48538302	0.231948
chr12:48581588-48627397	0.189379
chr12:48613795-48671612	0.0742228
chr12:48634927-48656276	0.426211
chr12:48674381-48682751	0.364359
chr12:48683208-48697371	0.484455
chr12:48744016-48767794	0.473495
chr12:48784731-48800731	0.32909
chr12:48841182-48887804	0.260926
chr12:48898806-48943467	1.17956
chr12:48958913-48960308	0.271719
chr12:48972915-48976282	0.223206
chr12:48979060-48992527	0.187703
chr12:49006048-49012695	0.108609
chr12:49153888-49154934	0.0480015
chr12:49156997-49166761	0.464441
chr13:9100-15353	0.385798
chr13:40508-44423	0.236143
chr13:83010-86847	0.870013
chr13:159504-178764	0.65046
chr13:255067-257821	0.212009
chr13:311380-318827	0.232458
chr13:319575-330004	0.52171
chr13:353175-377256	0.382285
chr13:432790-438705	0.350594
chr13:450002-479130	0.316184
chr13:482911-490569	0.933642
chr13:502230-514843	0.377806
chr13:516258-554033	0.49606
chr13:555321-638485	0.389012
chr13:669177-670746	0.631295
chr13:674351-678456	0.820284
chr13:681628-711576	0.221279
chr13:713941-724385	0.609644
chr13:733027-811276	0.510151
chr13:813579-824564	0.534085
chr13:829585-832331	0.22663
chr13:835390-840787	0.263433
chr13:844143-852506	0.159957
chr13:866293-869808	0.474634
chr13:912123-977652	0.996912
chr13:985442-992458	0.613312
chr13:1015749-1025224	0.471618
chr13:1070705-1085973	0.503577
chr13:1089942-1097017	0.158315
chr13:1100197-1120773	0.491213
chr13:1125185-1130096	0.563485
chr13:1131748-1141171	0.544568
chr13:1142724-1151410	0.843341
chr13:1155536-1170695	0.200596
chr13:1381953-1395002	0.58183
chr13:1404924-1408775	0.444175
chr13:1430094-1534879	0.779685
chr13:1535511-1543927	0.573241
chr13:1542493-1552927	0.627327
chr13:1575276-1719930	0.476542
chr13:1726953-1786145	0.543818
chr13:1799003-1866711	0.474998
chr13:1872767-1906732	0.645586
chr13:1928361-1981727	0.560118
chr13:2020215-2060713	0.699683
chr13:2254238-2283176	0.596299
chr13:2315110-2336584	0.160368
chr13:2357637-2392664	0.799431
chr13:2426993-2440631	0.600634
chr13:2442841-2498321	0.53286
chr13:2523032-2526033	0.0612357
chr13:2732951-2828218	0.742823
chr13:2861265-2892011	0.511217
chr13:2894536-2901707	0.534387
chr13:2927637-2981472	0.378634
chr13:3109064-3155244	0.195614
chr13:3252950-3258772	0.34462
chr13:3263853-3324773	0.378128
chr13:3327417-3351708	0.221202
chr13:3354895-3516473	0.317009
chr13:3915260-3936555	0.247716
chr13:3938526-3950673	0.67264
chr13:3979341-4134141	0.400965
chr13:4205724-4213909	0.243998
chr13:4218329-4223955	0.199646
chr13:4232568-4303641	0.476022
chr13:4368504-4400816	0.538047
chr13:4405282-4407074	0.256345
chr13:4505079-4620715	0.993917
chr13:4656504-4664403	0.311398
chr13:4685309-4707018	0.414157
chr13:4722200-4848889	0.571408
chr13:4871886-4969687	0.674974
chr13:5004924-5028964	0.29895
chr13:5069552-5079511	0.385823
chr13:5490551-5569562	0.818415
chr13:5870644-5937034	0.316873
chr13:5946607-5978433	0.40357
chr13:5978809-6001983	0.662943
chr13:6032844-6038477	0.001079
chr13:6075572-6081803	0.654084
chr13:6086730-6125334	0.157732
chr13:6188759-6205567	0.551488
chr13:6208365-6218248	0.25542
chr13:6219551-6239216	0.534542
chr13:6259392-6279684	0.689689
chr13:6286594-6324011	0.354777
chr13:6295173-6306886	0.438254
chr13:6342410-6582725	0.772308
chr13:7086735-7157062	0.416682
chr13:7164345-7170351	0.626703
chr13:7171066-7233811	0.285176
chr13:7241170-7261679	0.221819
chr13:7292061-7316934	0.349317
chr13:7575563-7749222	0.744475
chr13:7753049-7767600	0.287995
chr13:8168712-8229977	0.166228
chr13:8255106-8270718	0.506787
chr13:8281223-8304605	0.284479
chr13:8306399-8318216	0.390303
chr13:8320455-8353560	0.556462
chr13:8375612-8446341	0.278492
chr13:8452354-8601184	0.390274
chr13:8604710-8628038	0.145137
chr13:8693410-8756048	0.533494
chr13:8799168-8815530	0.273236
chr13:8825192-8829392	0.325405
chr13:8847421-8892514	0.294109
chr13:8892784-8953947	0.316486
chr13:9303554-9311253	0.155563
chr13:9313777-9318891	0.453885
chr13:9432501-9436539	0.0672713
chr13:9548849-9558423	0.0358693
chr13:9559461-9572205	0.803678
chr13:9612395-9657951	0.221659
chr13:9819194-9830710	0.637044
chr13:9855380-9875538	1.11634
chr13:9896368-10004186	0.584509
chr13:10232695-10235565	0.41898
chr13:10258007-10261383	0.746887
chr13:10360444-10620794	0.591271
chr13:10621257-10647310	0.246776
chr13:10649069-10672538	0.470943
chr13:10799380-10922808	0.280043
[truncated: 11,885 more rows]

## Sheet: t12_oreochromis_coding_phylop
Coding Region	phyloP (CONACC)
LG1:43174-50651	0.24847
LG1:60065-71624	0.496213
LG1:102896-147166	0.251226
LG1:109896-124733	0.558023
LG1:147168-152791	0.592561
LG1:166674-173128	0.817016
LG1:211080-240465	0.488296
LG1:363621-364775	0.012186
LG1:438490-498765	0.185691
LG1:974289-983353	0.304854
LG1:1003379-1054848	0.223807
LG1:1095240-1128418	0.734075
LG1:1139947-1184212	0.460613
LG1:1191930-1210506	0.588931
LG1:1211366-1222498	0.788296
LG1:1222843-1225056	0.522768
LG1:1246690-1248211	0.303879
LG1:1311155-1313716	0.089817
LG1:1362983-1369727	1.06945
LG1:1372754-1407019	0.571372
LG1:1424388-1473775	0.64558
LG1:1477675-1504038	0.875155
LG1:1532883-1536172	1.12855
LG1:1535876-1541318	0.747287
LG1:1542200-1544284	0.581754
LG1:1544680-1553505	0.867929
LG1:1570913-1587436	0.686285
LG1:1588731-1596645	0.713779
LG1:1903702-1909403	0.349411
LG1:2087727-2142589	0.493333
LG1:2518265-2535255	0.399658
LG1:2552674-2571376	0.472287
LG1:2767913-2777425	0.127763
LG1:2779978-2781595	0.394928
LG1:2784845-2786444	0.0796909
LG1:2789525-2792368	0.230013
LG1:2872213-3179253	0.811379
LG1:3304668-3344969	0.47875
LG1:3345053-3358277	0.323498
LG1:3365354-3377648	0.418911
LG1:3379997-3385955	1.17211
LG1:3394673-3409962	0.459101
LG1:3411829-3426469	0.418758
LG1:3511086-3556602	0.801363
LG1:3857507-4050728	0.455191
LG1:3964812-3966516	0.673715
LG1:4159786-4162049	0.075536
LG1:4176264-4184080	0.467775
LG1:4202316-4207813	0.257887
LG1:4245419-4248541	0.81691
LG1:4370982-4372604	0.004575
LG1:4469353-4507293	0.327413
LG1:4520271-4558391	0.780006
LG1:4624279-4637105	1.1377
LG1:4675510-4677123	0.033689
LG1:4800203-4949828	0.560976
LG1:4954084-4969323	0.195467
LG1:4988998-4995772	0.211674
LG1:5013197-5036000	0.27843
LG1:5050951-5064065	0.720046
LG1:5100818-5106306	0.437759
LG1:5184463-5198133	0.32033
LG1:5202171-5216339	0.509685
LG1:5217035-5250743	0.683672
LG1:5265248-5279453	0.590693
LG1:5285710-5292425	0.709405
LG1:5317580-5364261	0.453756
LG1:5412679-5493403	0.666177
LG1:5506564-5532609	0.546198
LG1:5556653-5567113	0.566497
LG1:5585209-5650381	0.30387
LG1:5707537-5710487	0.595494
LG1:6623245-6626193	0.093623
LG1:6631728-6634593	0.151522
LG1:6814322-6884361	0.585538
LG1:6897867-6913629	0.783541
LG1:6917015-6937444	0.396221
LG1:6942246-6943436	0.766995
LG1:6976495-7080747	0.47378
LG1:7088160-7109535	0.352008
LG1:7115216-7126910	0.404364
LG1:7171567-7176471	0.591661
LG1:7180125-7190733	0.365548
LG1:7195750-7200487	0.126707
LG1:7303478-7371514	0.736372
LG1:7422024-7431789	0.389373
LG1:7434193-7436976	0.538034
LG1:7441730-7448489	0.472195
LG1:7457921-7664448	0.589856
LG1:7666685-7669422	0.794917
LG1:7737676-7742473	0.37462
LG1:7743058-7744554	0.29807
LG1:7753716-7759608	0.540895
LG1:7772831-7775808	0.397257
LG1:7786001-7796116	0.255698
LG1:7884943-7911016	0.858528
LG1:7946262-7960271	0.649895
LG1:7971921-7972112	0.187686
LG1:7972648-7976431	0.335605
LG1:8324216-8327245	0.02903
LG1:8373740-8374904	0.487046
LG1:8439982-8442585	0.290342
LG1:8515684-8519778	0.767591
LG1:8606314-8612674	0.0957213
LG1:8626896-8655406	0.539154
LG1:8674093-8741625	0.558736
LG1:8820551-8891750	0.813468
LG1:8966788-9015384	0.85578
LG1:9030200-9033017	0.316215
LG1:9144220-9145506	0.682892
LG1:9328157-9356191	0.218465
LG1:9379675-9594270	0.391351
LG1:9395478-9406053	0.472239
LG1:9476612-9478498	1.22742
LG1:9634545-9639789	0.4954
LG1:9665425-9706230	0.585452
LG1:9756005-9772533	0.637035
LG1:9799702-9940679	1.11267
LG1:10092819-10112769	0.04351
LG1:10143529-10144158	0.929534
LG1:10150923-10168779	0.613422
LG1:10157864-10211197	0.87929
LG1:10222043-10231276	0.715699
LG1:10233638-10238001	0.544866
LG1:10247868-10249207	0.191567
LG1:10263597-10265701	0.989677
LG1:10367274-10385536	0.636296
LG1:10393108-10395062	0.763605
LG1:10395749-10416368	0.300988
LG1:10416303-10461039	1.01754
LG1:10478910-10637100	0.716935
LG1:10640399-10849886	0.660743
LG1:10698540-10702816	0.811763
LG1:10704614-10736171	0.782039
LG1:10736673-10747278	0.724493
LG1:10771897-10777132	0.639226
LG1:11066182-11071027	0.36123
LG1:11075504-11171015	0.4539
LG1:11172333-11172998	0.921961
LG1:11185029-11208766	0.799901
LG1:11213538-11264042	0.859792
LG1:11299282-11379202	0.704355
LG1:11382715-11404288	0.439193
LG1:11390620-11416947	0.635041
LG1:11421264-11425066	0.454843
LG1:11565197-11567266	0.002463
LG1:11583653-11627688	0.612328
LG1:11627454-11633330	0.476292
LG1:11692606-11745431	0.524183
LG1:11762389-11771725	0.489598
LG1:12081065-12118593	0.601186
LG1:12124118-12133717	0.839043
LG1:12141131-12143767	0.1898
LG1:12223569-12229601	0.45281
LG1:12246260-12304178	1.00144
LG1:12330771-12356255	1.10548
LG1:12413990-12430157	0.8541
LG1:12445314-12447701	0.722692
LG1:12449845-12450913	0.889729
LG1:12456295-12460490	0.673899
LG1:12465789-12472015	0.397418
LG1:12514343-12526400	0.367022
LG1:12529402-12532196	0.232696
LG1:12541708-12543898	0.846488
LG1:12552398-12577993	0.424979
LG1:12574069-12575302	0.435256
LG1:12575591-12580353	0.502215
LG1:12582434-12599125	0.81268
LG1:12599677-12606553	0.511631
LG1:12612783-12617858	0.534211
LG1:12654545-12662016	0.982382
LG1:12686275-12694360	0.486293
LG1:12712249-12771472	0.521742
LG1:12794949-12795194	1.31026
LG1:12811334-12816399	0.767045
LG1:12821815-12823477	0.332325
LG1:12846051-12855446	0.801866
LG1:12961323-12961526	0.29936
LG1:12980424-12987169	0.763484
LG1:12992961-12993934	0.273141
LG1:13014719-13020245	0.869891
LG1:13030328-13031410	0.330713
LG1:13331231-13368476	0.692246
LG1:13371012-13376385	0.625451
LG1:13379088-13383167	0.237646
LG1:13394254-13413461	0.800299
LG1:13424201-13437736	0.647822
LG1:13438392-13445511	0.703652
LG1:13477203-13485740	0.765198
LG1:13510705-13520299	0.714571
LG1:13532966-13537867	0.320297
LG1:13537109-13549756	0.699307
LG1:13588593-13590214	0.124353
LG1:13616146-13620669	0.775368
LG1:13632863-13681198	0.651419
LG1:13684134-13692067	0.585362
LG1:13692640-13696524	0.812991
LG1:13699389-13711618	0.448153
LG1:13719566-13749818	0.677498
LG1:13749000-13752364	0.199703
LG1:13761981-13769152	0.458106
LG1:13769712-13775720	0.497454
LG1:13778541-13784173	0.67747
LG1:13786525-13789784	0.673208
LG1:13856754-13937567	0.561553
LG1:13959323-13964175	0.361582
LG1:13968354-14003975	0.771185
LG1:14009371-14035765	0.504725
LG1:14045889-14098541	0.765106
LG1:14123234-14130517	0.457618
LG1:14155576-14164154	0.277977
LG1:14171848-14181984	0.484252
LG1:14229560-14250198	0.573456
LG1:14260160-14265705	0.406725
LG1:14274677-14281620	0.944521
LG1:14285403-14287339	0.663974
LG1:14323096-14338988	0.158163
LG1:14422526-14424552	0.607308
LG1:14424603-14431257	0.793565
LG1:14453924-14457629	0.641199
LG1:14462745-14470415	0.73429
LG1:14516299-14520433	1.04655
LG1:14524626-14538308	0.678453
LG1:14618190-14627396	0.491813
LG1:14655274-14708544	0.730797
LG1:14711457-14722239	0.299768
LG1:14783169-14784070	0.178396
LG1:14788205-14790511	0.407085
LG1:14790453-14798670	0.774552
LG1:14866023-14872380	0.562456
LG1:14874040-14875611	1.46763
LG1:15024427-15210317	0.573174
LG1:15555699-15559696	0.585214
LG1:15589208-15605054	0.758754
LG1:15970969-16028013	1.31322
LG1:16324692-16335713	0.164793
LG1:16351081-16358555	0.584323
LG1:16374870-16383117	0.520771
LG1:16385777-16393209	0.242386
LG1:16394315-16401501	0.615685
LG1:16404869-16412304	0.855746
LG1:16431320-16435148	0.423991
LG1:16436451-16446305	0.538004
LG1:16447265-16464192	0.409419
LG1:16448102-16480216	0.480197
LG1:16483957-16496059	0.35684
LG1:16580553-16583568	0.367343
LG1:16583727-16593914	0.611822
LG1:16598760-16600277	0.175335
LG1:16600712-16603566	0.688201
LG1:16606890-16609633	0.356445
LG1:16641629-16649353	0.46161
LG1:16659327-16802225	0.580568
LG1:16827109-16962276	0.703568
LG1:17081485-17097267	0.279472
LG1:17081823-17112318	0.33898
LG1:17124935-17125732	0.91478
LG1:17187104-17191309	0.941265
LG1:17194707-17202584	0.779748
LG1:17205226-17274437	0.476525
LG1:17302433-17307338	0.316196
LG1:17308117-17310827	0.207707
LG1:17315109-17317791	1.06107
LG1:17317908-17364256	0.734833
LG1:17370137-17380356	0.409624
LG1:17434638-17450522	0.928705
LG1:17455286-17463215	0.427158
LG1:17462426-17463822	0.144987
LG1:17466181-17489443	0.526063
LG1:17491926-17493767	0.890307
LG1:17505252-17540395	1.27697
LG1:17685721-17703623	0.279568
LG1:17823816-17840804	0.538759
LG1:17840616-17849837	0.284284
LG1:17855521-17859283	0.420412
LG1:17872384-17879077	0.131279
LG1:17942270-17946187	0.940712
LG1:17946298-17955690	0.385041
LG1:17960852-17963629	0.626932
LG1:17973692-17976561	0.662052
LG1:17985972-17990944	0.42656
LG1:17993983-18012005	1.43364
LG1:18064128-18114358	0.68597
LG1:18231541-18233778	0.011662
LG1:18236312-18254533	0.527233
LG1:18327892-18356990	0.506754
LG1:18401771-18410065	0.490172
LG1:18421662-18441444	0.688119
LG1:18444308-18452293	1.15821
LG1:18456146-18468505	0.585684
LG1:18578978-18645730	0.530007
LG1:18651452-18656558	0.295193
LG1:18688330-18743869	0.758636
LG1:18801075-18807695	0.485793
LG1:18808796-18812947	0.854309
LG1:18844330-18864498	0.687827
LG1:18866044-18973142	0.78412
LG1:18976672-19081050	0.563624
LG1:19115135-19118664	0.527537
LG1:19123312-19190372	0.582139
LG1:19208790-19319308	0.705161
LG1:19326810-19334875	0.562739
LG1:19335170-19339680	0.390005
LG1:19341393-19342759	0.552993
LG1:19394809-19412608	0.946694
LG1:19417644-19434260	0.648285
LG1:19807147-19809458	0.434971
LG1:19815665-19818362	0.894913
LG1:19822633-19868277	0.649295
LG1:19872179-19880845	1.13944
LG1:19883629-19910019	1.3454
LG1:19912840-19967003	0.791517
LG1:19970878-19976677	0.234184
LG1:20015048-20038357	1.08715
LG1:20180652-20194680	0.589919
LG1:20255148-20260236	0.544496
LG1:20283874-20287312	0.612153
LG1:20326666-20334555	0.716998
LG1:20336373-20350467	0.62879
LG1:20352472-20361911	0.290274
LG1:20480933-20483371	0.596163
LG1:20509172-20517525	0.879324
LG1:20599465-20685038	0.631457
LG1:20770096-20771478	0.136586
LG1:20774313-20781782	0.759565
LG1:20803140-20804465	0.425338
LG1:20952193-20957440	0.261397
LG1:20985518-20987400	0.602042
LG1:20989988-21001309	0.78347
LG1:21004263-21006937	0.366976
LG1:21007518-21027806	0.319726
LG1:21030580-21063523	0.475662
LG1:21088458-21092765	0.734181
LG1:21096095-21100117	1.3383
LG1:21185389-21188242	0.362166
LG1:21195595-21199267	0.283328
LG1:21382148-21546998	0.752435
LG1:21708365-21716936	0.377969
LG1:21782371-21783772	0.306006
LG1:21850257-21868349	0.88844
LG1:21876542-21879940	0.661968
LG1:21960000-21992834	0.78577
LG1:22080597-22091148	0.421128
LG1:22100567-22112683	0.816139
LG1:22116423-22144090	0.660605
LG1:22181399-22186706	0.199846
LG1:22189134-22200639	0.695011
LG1:22212193-22243883	0.541497
LG1:22344366-22362145	0.436635
LG1:22363454-22368072	0.470974
LG1:22380921-22405042	0.914142
LG1:22491832-22502440	0.302404
LG1:22502603-22508109	0.450969
LG1:22512901-22529482	0.636532
LG1:22531885-22545158	0.311263
LG1:22547142-22558997	0.592516
LG1:22570631-22573182	0.984186
LG1:22586524-22591005	1.05106
LG1:22604426-22616790	0.488079
LG1:22619450-22624227	0.943979
LG1:22626436-22637379	0.648188
LG1:22647799-22651165	0.550565
LG1:22655929-22656759	0.844522
LG1:22661419-22666974	0.269445
LG1:22670451-22676029	0.604496
LG1:22682429-22688662	0.295717
LG1:22740761-22751014	0.692326
LG1:22780689-22784933	0.564163
LG1:22971151-22978078	0.493616
LG1:22981279-22990568	0.547386
LG1:23009329-23046490	0.700615
LG1:23048925-23049947	0.422633
LG1:23050744-23054659	0.751615
LG1:23055804-23060994	0.514266
LG1:23061703-23065050	0.74683
LG1:23069796-23070262	0.318285
LG1:23092146-23093123	0.824776
LG1:23126644-23146265	0.840449
LG1:23159758-23163072	0.921696
LG1:23255878-23259424	0.610751
LG1:23262404-23278555	0.840839
LG1:23283286-23286846	1.06669
LG1:23290536-23294629	0.656323
LG1:23297765-23458976	0.769978
LG1:23500880-23505805	0.883658
LG1:23507469-23511944	0.253619
LG1:23512106-23513680	0.368756
LG1:23517197-23562840	0.806944
LG1:23832099-23851485	0.691942
LG1:23951671-23970797	0.41405
LG1:23992538-24046965	0.512758
LG1:24094525-24148435	0.825799
LG1:24194892-24205413	1.31476
LG1:24207077-24212064	0.462724
LG1:24220215-24229918	0.643733
LG1:24235806-24239188	0.232653
LG1:24242676-24247680	0.872238
LG1:24258143-24265321	0.869561
LG1:24272137-24279726	0.576528
LG1:24323520-24375896	0.563678
LG1:24375550-24388700	0.352457
LG1:24451933-24457208	0.395237
LG1:24534189-24835594	0.675
LG1:25033916-25036561	0.852817
LG1:25062924-25063946	0.073791
LG1:25069006-25076139	0.897431
LG1:25081610-25083209	0.175521
LG1:25177834-25210170	0.337207
LG1:25232599-25278214	0.283575
LG1:25322182-25322979	0.056023
LG1:25337507-25342507	0.47093
LG1:25344658-25352074	0.869281
LG1:25408517-25428468	0.288794
LG1:25435050-25442673	0.639174
LG1:25468992-25470842	0.358318
LG1:25497052-25512983	0.820232
LG1:25515290-25518809	0.647263
LG1:25530803-25534847	0.649372
LG1:25536966-25548432	0.523676
LG1:25568202-25576426	0.564261
LG1:25583820-25585984	0.352253
LG1:25587891-25591685	0.974044
LG1:25600633-25611791	0.405859
LG1:25613947-25616985	0.54265
LG1:25644024-25706519	0.661234
LG1:25715843-25726370	0.559513
LG1:25763192-25774014	0.773325
LG1:25797098-25801799	0.402229
LG1:25804624-25813405	0.719429
LG1:25827926-25837244	0.716141
LG1:25842372-25854311	0.237976
LG1:25898335-25908695	0.311856
LG1:25910263-25918971	0.679496
LG1:25919283-25923963	0.453661
LG1:25925252-25943862	0.295564
LG1:25955045-26047031	0.516094
LG1:26035441-26231815	0.49517
LG1:26053554-26140387	0.787433
LG1:26142899-26343854	0.268033
LG1:26174214-26183145	0.846478
LG1:26476290-26645269	0.681537
LG1:26733860-26753295	0.618828
LG1:26922228-26928959	0.527381
LG1:26933594-26939196	0.710656
LG1:26964139-26968887	0.807833
LG1:27063354-27075380	0.771995
LG1:27559655-27565965	1.26968
LG1:27573804-27583150	0.429058
LG1:27592316-27593320	0.173823
LG1:27594717-27595808	0.384557
LG1:27600417-27620881	0.560194
LG1:27627906-27683209	0.789125
LG1:27690231-27691916	0.405639
LG1:27694594-27791813	0.579173
LG1:27796788-27807919	0.557492
LG1:27808535-27816088	0.39066
LG1:27818017-27861952	1.18255
LG1:27874922-27879025	1.11374
LG1:27964984-27972764	0.493805
LG1:27976235-27980791	1.02364
LG1:27987204-27988085	0.433826
LG1:28001121-28002584	0.590717
LG1:28003995-28011273	0.455747
LG1:28015570-28020091	0.394573
LG1:28106310-28110456	0.274818
LG1:28111908-28117015	0.299687
LG1:28184842-28190827	0.634526
LG1:28351914-28382358	0.770615
LG1:28388353-28398100	0.170319
LG1:28407351-28412869	0.294471
LG1:28554672-28559004	0.393902
LG1:28565453-28579623	0.736038
LG1:28585587-28653214	0.531209
LG1:28656543-28686978	0.838047
LG1:28697373-28703365	1.35066
LG1:29011645-29063666	0.462405
LG1:29071341-29079310	0.50717
LG1:29093364-29108116	0.747164
LG1:29226509-29267382	1.13088
LG1:29256487-29414943	0.524026
LG1:29443401-29604133	0.992225
LG1:29656641-29666059	0.848692
LG1:29687501-29697805	0.616267
LG1:29699892-29706131	0.693607
LG1:29731349-29736435	0.676548
LG1:29753823-29755403	0.079435
LG1:29759188-29760771	0.077212
LG1:29774451-29799376	0.820071
LG1:29779774-29808684	0.30342
LG1:29812595-29874570	0.729469
LG1:29896907-29907971	0.303682
LG1:29932768-29949417	0.643983
LG1:30172154-30172861	0.608434
LG1:30182722-30197045	0.333952
LG1:30256612-30264645	0.483243
LG1:30327191-30331971	1.01418
LG1:30399726-30470695	0.907172
LG1:30657746-30668705	0.844804
LG1:30707029-30830779	0.613906
LG1:30886933-30892939	0.738651
LG1:31361473-31373038	1.06587
LG1:31457176-31476170	0.733492
LG1:31500645-31529652	0.989539
LG1:31665236-31689188	0.543684
LG1:31701459-31705076	0.965599
LG1:31705903-31706647	0.574552
LG1:31717768-31719185	0.604708
LG1:31720599-31752165	1.11981
LG1:31771181-31780207	0.514708
LG1:31795860-31821276	0.837846
LG1:31823644-31824875	0.347533
LG1:31840963-31841888	1.049
LG1:31843197-31932954	0.937052
LG1:31935930-31961758	0.928755
LG1:31988832-31990918	0.131442
LG1:32523821-32566517	0.381059
LG1:32570976-32603927	0.492165
LG1:32612412-32617569	0.468052
LG1:32622264-32627350	0.605597
LG1:32642395-32656903	0.637299
LG1:32661334-32663041	0.30452
LG1:32671593-32676274	0.754825
LG1:32703440-32754114	0.682598
LG1:32757926-32779428	0.319377
LG1:32779245-32783217	0.607053
LG1:32820007-32854623	0.806198
LG1:32879063-32890410	0.361982
LG1:32945032-33012097	0.80657
LG1:33019151-33056181	1.02836
LG1:33061590-33066555	0.790664
LG1:33141603-33150050	0.844321
LG1:33195013-33196560	0.364059
LG1:33204222-33221799	0.448827
LG1:33229034-33352447	0.539869
LG1:33885611-33892418	0.388503
LG1:33918049-33920840	0.58609
LG1:34020213-34027263	0.85122
LG1:34069642-34074794	0.520596
LG1:34097271-34102844	0.293674
LG1:34120953-34140661	0.675167
LG1:34154296-34159584	0.628747
LG1:34232735-34269408	0.644387
LG1:34328671-34338035	0.170374
LG1:34350339-34368856	0.778534
LG1:34378898-34394491	0.431373
LG1:34397197-34421853	0.46508
LG1:34432806-34450644	0.299735
LG1:34455193-34461882	0.709108
LG1:34465147-34474426	0.526769
LG1:34478822-34498976	1.16439
LG1:34501464-34648727	0.526313
LG1:34612919-34614005	0.200903
LG1:34648879-34748441	0.688156
LG1:34929478-34930592	0.525858
LG1:35613395-35613544	0.05449
LG1:35621327-35626890	0.689686
LG1:35639770-35660390	0.0964229
LG1:35691365-35697420	0.573692
LG1:36349215-36356241	0.636373
LG1:36376771-36449870	0.600491
LG1:36609974-36924600	0.61556
LG1:37033296-37058487	0.552477
LG1:37064986-37093305	0.358965
LG1:37120485-37165178	0.504944
LG1:37166356-37171744	0.0923878
LG1:37172347-37193156	0.323278
LG1:37207202-37222094	0.249852
LG1:37257383-37267349	0.235706
LG1:37276490-37294137	0.2826
LG1:37364611-37384677	0.508065
LG1:37394892-37400265	0.718631
LG1:37401681-37410334	0.427631
LG1:37416625-37430721	0.522741
LG1:37525598-37544883	0.441183
LG1:37599944-37613754	0.0929392
LG1:37666374-37666865	1.0248
LG1:37673523-37674410	1.07914
LG1:37861472-37871429	0.410324
LG1:37906605-37923082	0.653706
LG1:37923520-37930093	0.497328
LG1:37931322-37935415	0.699136
LG1:37944617-37956255	0.480308
LG1:37959030-37988085	0.567341
LG1:38116624-38117575	0.756992
LG1:38161487-38173433	0.163447
LG1:38189635-38193261	0.383875
LG1:38233711-38238847	0.499534
LG1:38247972-38258406	0.597239
LG1:38336490-38341444	0.311308
LG1:38402521-38408995	0.391961
LG1:38593075-38596263	0.861978
LG1:38768990-38823658	0.260793
LG1:38919780-38927405	0.246522
LG1:38939172-38940329	0.459787
LG1:38944178-38971592	0.354492
LG1:38988317-39049915	0.687111
LG1:39095794-39104234	0.542443
LG1:39131083-39183470	0.644628
LG1:39238391-39277783	0.72175
LG1:39282771-39292000	0.567281
LG1:39315951-39319108	0.402495
LG1:39344881-39367373	0.2439
LG1:39373037-39405269	0.537146
LG1:39462721-39464083	0.13869
LG1:39464375-39473407	0.384094
LG1:39475250-39478071	0.661392
LG1:39685736-39845391	0.586103
LG1:40375705-40378447	0.023325
LG10:22598-111048	0.319908
LG10:176010-204523	0.11983
LG10:238738-253129	0.482716
LG10:404861-410132	0.212214
LG10:414533-422041	0.779105
LG10:425715-433529	0.284042
LG10:456826-517050	0.451886
LG10:523486-573829	0.534122
LG10:815175-837867	0.22011
LG10:976042-977082	0.421705
LG10:990417-993687	0.811867
LG10:995477-1000631	0.894512
LG10:1010835-1022946	0.613301
LG10:1026269-1058860	0.986373
LG10:1094888-1135306	0.538042
LG10:1198795-1200201	0.380672
LG10:1199983-1212628	1.13583
LG10:1216335-1220494	0.668309
LG10:1222659-1228630	0.258716
LG10:1239443-1290004	0.564449
LG10:1314759-1319182	0.562705
LG10:1323663-1328608	0.706652
LG10:1329144-1331794	0.55395
LG10:1348449-1379912	1.0158
LG10:1382724-1383239	0.738775
LG10:1389308-1439715	0.46495
LG10:1464326-1468429	0.642248
LG10:1513786-1579095	0.66545
LG10:1581918-1600624	0.711367
LG10:2087026-2120272	0.560895
LG10:2125021-2127865	0.423305
LG10:2130669-2142676	0.600906
LG10:2159357-2167722	1.05709
LG10:2219892-2235651	0.597
LG10:2239710-2254035	0.63325
LG10:2254833-2255954	0.742725
LG10:2255599-2263874	0.340494
LG10:2271538-2286262	0.167885
LG10:2290497-2310530	0.698841
LG10:2312266-2326619	0.633993
LG10:2331741-2340094	0.652347
LG10:2449887-2514146	0.361603
LG10:2522564-2536258	0.427594
LG10:2536887-2544295	0.271346
LG10:2557556-2566904	0.709208
LG10:2727163-2780915	0.118729
LG10:2822576-2921324	0.671118
LG10:2960287-2968698	0.155963
LG10:2971163-2979888	0.55252
LG10:2982121-3053640	0.206617
LG10:3016983-3061592	0.133485
LG10:3072132-3080145	0.610659
LG10:3081432-3085104	0.515668
LG10:3114608-3126396	0.256203
LG10:3206019-3209621	0.559707
LG10:3237323-3259157	0.857332
LG10:3346018-3362901	0.704335
LG10:3445141-3445998	0.460729
LG10:3473709-3503676	0.468453
LG10:3518266-3520075	0.893624
LG10:3521577-3533782	0.527269
LG10:3584074-3587485	0.435049
LG10:3591553-3618545	0.764411
LG10:3645701-3655018	0.425751
LG10:3661196-3670525	0.4698
LG10:3675220-3680107	0.677167
LG10:3697398-3699620	0.490795
LG10:3707877-3715338	0.581105
LG10:3782692-3785687	1.02736
LG10:3789049-3791437	0.850421
LG10:3944459-3981008	0.564765
LG10:4090736-4232690	1.01054
LG10:4246104-4266348	0.561453
LG10:4297448-4352784	0.394391
LG10:4358715-4363597	0.931902
LG10:4583828-4605429	0.597105
LG10:4613300-4621878	0.391269
LG10:4624859-4720812	1.10081
LG10:4731077-4737091	0.878738
LG10:4928444-4931673	0.152351
LG10:4980515-5202336	0.869379
LG10:5250015-5396807	0.798268
LG10:5836855-5879450	0.133206
LG10:5911735-5947430	0.842497
LG10:6023632-6029926	0.870374
LG10:6069587-6072115	0.793369
LG10:6076024-6077082	0.683904
LG10:6102334-6104495	0.65579
LG10:6106347-6177328	0.491141
LG10:6180336-6180662	1.20812
LG10:6188573-6189277	0.939447
LG10:6192570-6209352	0.410153
LG10:6272167-6286827	0.606909
LG10:6292514-6321600	0.639448
LG10:6297695-6310064	0.589089
LG10:6324348-6335361	0.59241
LG10:6336176-6336508	1.29361
LG10:6337732-6344200	0.703733
LG10:6370555-6403571	0.919507
LG10:6407951-6417382	0.420845
LG10:6428381-6447334	0.508181
LG10:6451189-6458194	0.412546
LG10:6459659-6475218	1.09079
LG10:6476204-6483090	0.687352
LG10:6506450-6506680	0.938635
LG10:6511373-6512758	0.00103
LG10:6526480-6534656	1.324
LG10:6583491-6590669	0.395806
LG10:6668697-6769072	1.08191
LG10:6773473-6774926	0.0223017
LG10:6778301-6781118	0.944465
LG10:6893157-6904814	0.367387
LG10:6914448-6923993	1.18042
LG10:6934288-6939627	0.673729
LG10:6942005-7015079	0.801134
LG10:7044331-7062868	0.704249
LG10:7163498-7173906	0.719333
LG10:7181372-7184923	0.277743
LG10:7193266-7200782	0.56413
LG10:7224910-7233473	0.771919
LG10:7237869-7242978	0.448255
LG10:7542911-7568774	0.816511
LG10:7594301-7652281	0.625379
LG10:7805460-7809183	0.860412
LG10:7821760-7853612	0.706406
LG10:7857226-7861516	0.380262
LG10:7878792-7888402	0.624262
LG10:7995233-8076142	0.581518
LG10:8162418-8252359	0.793371
LG10:8313244-8365337	0.371873
LG10:8372333-8377405	0.934004
LG10:8388021-8405378	1.27601
LG10:8415322-8421938	0.417526
LG10:8436698-8443497	0.102173
LG10:8452782-8475725	0.678974
LG10:8477809-8482478	0.387202
LG10:8485095-8489022	0.443035
LG10:8507789-8540841	1.17107
LG10:8640133-8641248	0.646747
LG10:8676865-8682674	0.532019
LG10:8691350-8692458	0.537307
LG10:8713706-8734137	0.446828
LG10:8719736-8722765	0.029503
LG10:8754885-8804280	0.882425
LG10:8893566-8961024	0.801874
LG10:8982206-9002526	1.02256
LG10:9016516-9026930	1.89292
LG10:9090341-9102600	0.895138
LG10:9123232-9125064	0.378238
LG10:9127491-9130242	0.936605
LG10:9131161-9163464	0.954329
LG10:9173006-9200206	0.656963
LG10:9215978-9225932	0.835518
LG10:9254219-9263137	0.621445
LG10:9266569-9271208	0.816898
LG10:9284751-9289840	0.710942
LG10:9307691-9309745	0.954731
LG10:9404170-9407473	0.370186
LG10:9407800-9518503	0.53984
LG10:9520631-9537450	0.608904
LG10:9538845-9540887	0.673288
LG10:9615145-9732151	0.574528
LG10:9809815-9813127	0.82292
LG10:9816440-9818288	0.87147
LG10:9845940-9853115	0.128603
LG10:9886257-9887311	0.462856
LG10:9905995-9944249	0.919708
LG10:10002810-10007268	0.611895
LG10:10024190-10044089	0.332496
LG10:10082713-10097157	0.116411
LG10:10223339-10271411	0.492683
LG10:10300606-10305047	1.03399
LG10:10343146-10344212	0.584252
LG10:10351285-10357326	0.380291
LG10:10361406-10374583	1.05517
LG10:10428352-10430667	0.645266
LG10:10433847-10436934	0.486515
LG10:10439360-10443592	1.0876
LG10:10447990-10454194	0.386053
LG10:10457316-10469089	0.314275
LG10:10474228-10495092	0.305263
LG10:10496891-10502095	0.689758
LG10:10508349-10514702	0.810459
LG10:10516264-10522966	0.566938
LG10:10527341-10552550	0.684111
LG10:10572602-10582616	0.527498
LG10:10576110-10578362	0.544514
LG10:10584764-10592752	1.04899
LG10:10597670-10612310	1.56588
LG10:10629544-10631046	0.451864
LG10:10642020-10645628	0.910312
LG10:10688710-10725273	1.33738
LG10:10730567-10738387	1.12406
LG10:10750585-10762593	0.681433
LG10:10773713-10775036	0.440442
LG10:10780120-10780479	0.892906
LG10:10800694-10819633	0.707367
LG10:10911055-10918331	0.388019
LG10:10925831-10936806	0.645249
LG10:10943886-10948638	0.956358
LG10:10967053-10969253	0.631896
LG10:10982429-10986173	1.39136
LG10:11007272-11011531	0.21929
LG10:11009890-11023548	0.686589
LG10:11037882-11038955	0.503645
LG10:11048100-11056470	0.609031
LG10:11066243-11072685	0.895909
LG10:11092782-11124292	0.545454
LG10:11126720-11128473	0.061569
LG10:11132613-11133288	0.318323
LG10:11138886-11160409	0.444961
LG10:11180638-11183057	0.65643
LG10:11206927-11212187	0.985984
LG10:11214775-11222390	0.612755
LG10:11227471-11230233	0.520842
LG10:11299432-11309150	0.718693
LG10:11324519-11329009	0.446048
LG10:11373923-11379886	0.456187
LG10:11380779-11390025	0.103516
LG10:11399688-11404911	0.347847
LG10:11409645-11413244	0.928537
LG10:11424842-11428367	0.705059
LG10:11432103-11436808	0.541516
LG10:11440411-11445047	0.531315
LG10:11469497-11489644	0.993122
LG10:11491656-11496226	0.285669
LG10:11497541-11510849	0.619664
LG10:11527198-11528355	0.52788
LG10:11532723-11533907	0.610847
LG10:11650461-11657841	0.454053
LG10:11717918-11728109	0.552678
LG10:11730117-11732573	0.940408
LG10:11738204-11740251	1.1589
LG10:11749833-11773165	0.50941
LG10:11780331-11781400	0.667643
LG10:11785574-11802947	0.60707
LG10:11808197-11812006	1.07656
LG10:11813336-11818084	0.656735
LG10:11821594-11822953	0.14903
LG10:11824164-11843289	0.37822
LG10:11862819-11895238	0.78545
LG10:11907862-11935121	0.639318
LG10:12090667-12130722	1.01805
LG10:12135988-12145478	0.750529
LG10:12158303-12187404	0.704776
LG10:12225261-12233826	0.745236
LG10:12248058-12267059	0.694499
LG10:12354313-12357616	0.933017
LG10:12358947-12365472	0.714317
LG10:12382925-12385259	0.227612
LG10:12390570-12410905	0.519243
LG10:12422905-12460845	0.44557
LG10:12570527-12576777	1.34736
LG10:12572164-12593475	0.47099
LG10:12596274-12618482	0.758401
LG10:12686529-12694857	0.57702
LG10:12707632-12712363	0.710624
LG10:12715566-12719658	0.659269
LG10:12730346-12741597	0.563464
LG10:12749187-12750550	0.99764
LG10:12796460-12800516	0.649747
LG10:12802677-12809613	0.923491
LG10:12813199-12818074	0.383994
LG10:12844411-12851242	0.782837
LG10:12855021-12856230	0.677825
LG10:12872879-12877850	0.447427
LG10:12877793-12897836	0.601893
LG10:12899476-12900131	0.336
LG10:12901858-12912772	0.295689
LG10:12926970-12931399	0.91496
LG10:12933074-12937800	0.459639
LG10:12944496-12949518	0.567131
LG10:12951078-13015047	0.202941
LG10:12958246-12972946	0.677653
LG10:12984121-12993585	1.09998
LG10:13005322-13011249	0.251577
LG10:13015095-13019971	0.966039
LG10:13025392-13026658	0.31623
LG10:13091915-13098143	0.570576
LG10:13105053-13115875	0.498217
LG10:13125936-13169419	0.69283
LG10:13186317-13187216	1.14806
LG10:13249795-13264825	0.321419
LG10:13271016-13271873	1.68985
LG10:13278571-13357576	1.06611
LG10:13361682-13366796	0.55326
LG10:13373466-13522468	0.660577
LG10:13560822-13567142	0.661639
LG10:13595759-13597053	0.905007
LG10:13600519-13611858	0.72616
LG10:13634687-13639751	0.35924
LG10:13641885-13642791	0.564341
LG10:13643356-13650494	0.389997
LG10:13657406-13661209	0.590783
LG10:13663096-13671636	0.683633
LG10:13673133-13679371	0.605956
LG10:13698153-13707253	0.615469
LG10:13713037-13728278	0.604255
LG10:13726137-13733076	0.520185
LG10:13740893-13764016	0.658485
LG10:13776719-13780678	0.620744
LG10:13782097-13782810	0.784593
LG10:13824569-13832068	0.502033
LG10:13838476-13848619	0.473734
LG10:13864505-13867057	1.11457
LG10:13886498-13889181	0.986427
LG10:13893113-13894624	0.74329
LG10:13904255-13914829	0.392568
LG10:13916182-13924023	0.768297
LG10:13924909-13931266	0.872333
LG10:13941114-13944485	0.327827
LG10:13953375-13978947	0.280461
LG10:14034465-14036489	0.849731
LG10:14057115-14059875	1.11978
LG10:14084336-14091127	0.775438
LG10:14201059-14399680	0.780469
LG10:14593851-14603516	0.589009
LG10:14644308-14677916	0.321628
LG10:14677717-14691455	0.712506
LG10:14693537-14698368	0.521411
LG10:14700658-14709183	0.818176
LG10:14709933-14717066	0.714876
LG10:14719539-14723814	0.471741
LG10:14724524-14726575	0.591478
LG10:14735245-14741334	0.677086
LG10:14741526-14749537	0.742805
LG10:14751856-14753489	0.553061
LG10:14827193-14865281	0.777879
LG10:14887647-14942275	0.559025
LG10:14990023-14993608	1.00203
LG10:15000298-15004483	0.395252
LG10:15006984-15011993	0.781323
LG10:15135221-15147256	0.572518
LG10:15151497-15159309	0.924127
LG10:15183113-15187047	0.513783
LG10:15188832-15191164	0.62823
LG10:15218961-15236251	0.370761
LG10:15232586-15234349	0.421104
LG10:15385180-15395463	0.772399
LG10:15400023-15406825	0.350833
LG10:15442977-15455074	0.719212
LG10:15458123-15526008	0.626368
LG10:15556259-15568258	1.21972
LG10:15670410-15688031	0.0955891
LG10:15690737-15794148	0.178754
LG10:15851179-15853924	0.755464
LG10:15854329-15861516	0.594087
LG10:15866575-15870911	0.80149
LG10:15871812-15874324	0.729546
LG10:15922238-15934144	0.540869
LG10:15934165-15941473	0.358887
LG10:15941724-15950848	0.28039
LG10:15966893-15967575	0.531123
LG10:16085924-16136453	0.390931
LG10:16146377-16156938	0.81959
LG10:16192539-16194845	0.512805
LG10:16198720-16239717	0.72544
LG10:16363465-16366476	0.699169
LG10:16368890-16381170	0.17895
LG10:16386007-16389547	0.944162
LG10:16411129-16446865	0.591991
LG10:16565905-16567406	0.096719
LG10:16643631-16644602	0.033479
LG10:16673554-16674537	0.07062
LG10:16797986-16798948	0.115356
LG10:16802880-16804452	0.0611737
LG10:16814249-16814494	0.689171
LG10:16830023-16831003	0.581981
LG10:16846715-16853705	0.461837
LG10:16951848-17055638	0.921852
LG10:17118250-17133506	0.674038
LG10:17162639-17168742	0.296127
LG10:17186629-17197202	0.862513
LG10:17224729-17227728	0.738989
LG10:17362399-17368805	0.696071
LG10:17370998-17387611	0.948076
LG10:17387915-17393467	0.78705
LG10:17399008-17419601	1.48378
LG10:17482713-17486877	0.317827
LG10:17490030-17491007	0.287463
LG10:17600522-17601407	0.149995
LG10:17680659-17684671	0.637865
LG10:17688757-17689194	0.256865
LG10:17916181-17965432	0.353393
LG10:17928999-17930111	0.19603
LG10:17939958-17944984	0.741485
LG10:17966437-17967069	0.696525
LG10:17968296-17968928	0.979252
LG10:17970518-17971156	0.757813
LG10:17987140-17989249	0.295349
[truncated: 17,012 more rows]

## Sheet: t13_takifugu_coding_phylop
Coding Region	phyloP (CONACC)
[truncated: 13,689 more rows]
