# Supplementary material for: Extensive Loss and Gain of Conserved Noncoding Elements During Early Teleost Evolution
Source: Genome Biol Evol. 2024 Apr 22;16(4):evae061. doi: 10.1093/gbe/evae061 (PMC11034925; doi:10.1093/gbe/evae061)
Supplement: evae061_Supplementary_Data [file evae061_supplementary_data.zip › iliopoulou_supplementary_files/iliopoulou_supplementary_file3.xlsx]

## Sheet: t14_atCNE_targets
CNE	Targets
chr2:18936351-18936568	transcript_ENSDART00000170216	transcript_ENSDART00000165698
chr2:18895906-18896101	transcript_ENSDART00000165698
chr2:18885577-18885986	transcript_ENSDART00000170216
chr2:15560704-15560884	transcript_ENSDART00000003035
chr2:10265698-10265868	transcript_ENSDART00000017173
chr2:10251414-10251586	transcript_ENSDART00000017173
chr2:10202393-10202563	transcript_ENSDART00000017173	transcript_ENSDART00000136018
chr2:10195358-10195518	transcript_ENSDART00000017173	transcript_ENSDART00000136018
chr2:10190772-10190884	transcript_ENSDART00000017173	transcript_ENSDART00000136018
chr2:10172671-10173300	transcript_ENSDART00000136018	transcript_ENSDART00000017173
chr2:3151388-3151490	transcript_ENSDART00000130349	transcript_ENSDART00000092741
chr2:57576861-57576964	transcript_ENSDART00000097685
chr2:57351403-57351536	transcript_ENSDART00000097685
chr2:57232787-57232946	transcript_ENSDART00000182675
chr2:55645350-55645549	transcript_ENSDART00000059188	transcript_ENSDART00000168579
chr2:55581706-55581834	transcript_ENSDART00000059188	transcript_ENSDART00000168579
chr2:4277385-4277546	transcript_ENSDART00000162269
chr2:4277179-4277331	transcript_ENSDART00000162269
chr2:4257354-4257518	transcript_ENSDART00000162269	transcript_ENSDART00000163507
chr2:4171202-4171366	transcript_ENSDART00000163507	transcript_ENSDART00000162269
chr2:4170913-4171103	transcript_ENSDART00000163507	transcript_ENSDART00000162269
chr2:4115529-4115680	transcript_ENSDART00000163507	transcript_ENSDART00000162269
chr2:684257-684433	transcript_ENSDART00000028159	transcript_ENSDART00000155733
chr2:666982-667109	transcript_ENSDART00000028159	transcript_ENSDART00000155733
chr2:526388-526613	transcript_ENSDART00000155733	transcript_ENSDART00000028159
chr2:519580-519670	transcript_ENSDART00000155733	transcript_ENSDART00000028159
chr2:33470435-33470633	transcript_ENSDART00000056657
chr2:33368212-33368334	transcript_ENSDART00000077462	transcript_ENSDART00000134651
chr2:33368548-33368917	transcript_ENSDART00000077462	transcript_ENSDART00000134651
chr2:33367689-33368101	transcript_ENSDART00000077462	transcript_ENSDART00000134651
chr2:33276167-33276530	transcript_ENSDART00000134651	transcript_ENSDART00000077462
chr2:33205783-33205979	transcript_ENSDART00000134651	transcript_ENSDART00000077462
chr2:33198050-33198196	transcript_ENSDART00000134651	transcript_ENSDART00000077462
chr2:33152438-33152697	transcript_ENSDART00000134651	transcript_ENSDART00000077462
chr2:33143355-33143597	transcript_ENSDART00000134651	transcript_ENSDART00000077462
chr2:33131457-33131728	transcript_ENSDART00000134651	transcript_ENSDART00000077462
chr2:33130610-33130880	transcript_ENSDART00000134651	transcript_ENSDART00000077462
chr2:33126349-33126524	transcript_ENSDART00000134651	transcript_ENSDART00000077462
chr2:33127151-33127438	transcript_ENSDART00000134651	transcript_ENSDART00000077462
chr2:33127151-33127252	transcript_ENSDART00000134651	transcript_ENSDART00000077462
chr2:33120867-33121224	transcript_ENSDART00000134651	transcript_ENSDART00000077462
chr2:33082950-33083152	transcript_ENSDART00000134651	transcript_ENSDART00000077462
chr2:33066203-33066386	transcript_ENSDART00000134651	transcript_ENSDART00000077462
chr2:33022315-33022523	transcript_ENSDART00000134651	transcript_ENSDART00000077462
chr2:33021768-33021979	transcript_ENSDART00000134651
chr2:5948294-5948496	transcript_ENSDART00000124324	transcript_ENSDART00000013079
chr2:34831763-34831985	transcript_ENSDART00000077216	transcript_ENSDART00000111730
chr2:34560811-34561092	transcript_ENSDART00000077216
chr2:33990217-33990340	transcript_ENSDART00000077304	transcript_ENSDART00000109849
chr2:33988049-33988236	transcript_ENSDART00000077304	transcript_ENSDART00000109849
chr2:33987180-33987493	transcript_ENSDART00000077304	transcript_ENSDART00000109849
chr2:33985054-33985267	transcript_ENSDART00000077304	transcript_ENSDART00000109849
chr2:10194107-10194287	transcript_ENSDART00000017173
chr2:10193340-10193468	transcript_ENSDART00000017173
chr24:29877137-29877286	transcript_ENSDART00000160929
chr24:34948623-34948852	transcript_ENSDART00000128690	transcript_ENSDART00000105572
chr24:34948903-34949052	transcript_ENSDART00000128690	transcript_ENSDART00000105572
chr24:34258369-34258867	transcript_ENSDART00000128690	transcript_ENSDART00000105572
chr24:34244691-34244891	transcript_ENSDART00000128690	transcript_ENSDART00000105572
chr24:34242529-34242731	transcript_ENSDART00000128690	transcript_ENSDART00000105572
chr24:34241613-34242017	transcript_ENSDART00000128690	transcript_ENSDART00000105572
chr24:34237827-34237944	transcript_ENSDART00000128690	transcript_ENSDART00000105572
chr24:34227335-34227480	transcript_ENSDART00000128690	transcript_ENSDART00000105572
chr24:34211546-34211685	transcript_ENSDART00000128690	transcript_ENSDART00000105572
chr24:34203044-34203358	transcript_ENSDART00000128690	transcript_ENSDART00000105572
chr24:34199647-34199782	transcript_ENSDART00000128690	transcript_ENSDART00000105572
chr24:34166754-34166881	transcript_ENSDART00000128690	transcript_ENSDART00000105572
chr24:34128960-34129289	transcript_ENSDART00000105572
chr24:34110512-34110707	transcript_ENSDART00000157466
chr24:34103285-34103537	transcript_ENSDART00000157466	transcript_ENSDART00000105572
chr24:34082143-34082551	transcript_ENSDART00000157466	transcript_ENSDART00000105572
chr24:34075270-34075542	transcript_ENSDART00000157466	transcript_ENSDART00000105572
chr24:3499060-3499237	transcript_ENSDART00000111491
chr24:29877150-29877287	transcript_ENSDART00000160929
chr2:26596845-26597033	transcript_ENSDART00000025120
chr2:48821941-48822289	transcript_ENSDART00000147948
chr2:11747745-11747851	transcript_ENSDART00000023851
chr2:2451308-2451433	transcript_ENSDART00000101033
chr2:2398421-2398604	transcript_ENSDART00000101033	transcript_ENSDART00000061955
chr2:2211863-2212199	transcript_ENSDART00000101033	transcript_ENSDART00000061955
chr2:17331073-17331345	transcript_ENSDART00000141188	transcript_ENSDART00000112063
chr2:45547909-45548211	transcript_ENSDART00000075080
chr2:3351222-3351438	transcript_ENSDART00000130349	transcript_ENSDART00000092741
chr2:18940451-18940699	transcript_ENSDART00000170216	transcript_ENSDART00000165698
chr2:18821111-18821442	transcript_ENSDART00000170216
chr2:18810135-18810413	transcript_ENSDART00000165698	transcript_ENSDART00000170216
chr2:18748392-18748594	transcript_ENSDART00000165698	transcript_ENSDART00000170216
chr24:35896798-35897079	transcript_ENSDART00000143015	transcript_ENSDART00000105680
chr24:35885968-35886106	transcript_ENSDART00000143015	transcript_ENSDART00000105680
chr24:35880839-35881077	transcript_ENSDART00000143015	transcript_ENSDART00000105680
chr24:35869481-35869848	transcript_ENSDART00000143015	transcript_ENSDART00000105680
chr24:35865085-35865282	transcript_ENSDART00000143015	transcript_ENSDART00000105680
chr24:35860308-35860573	transcript_ENSDART00000143015	transcript_ENSDART00000105680
chr24:35857883-35858242	transcript_ENSDART00000143015	transcript_ENSDART00000105680
chr24:35823924-35824219	transcript_ENSDART00000105680
chr24:35819655-35820088	transcript_ENSDART00000105680	transcript_ENSDART00000143015
chr24:35512636-35512811	transcript_ENSDART00000058564
chr24:35492346-35492561	transcript_ENSDART00000058564	transcript_ENSDART00000058571
chr24:35492074-35492226	transcript_ENSDART00000058564	transcript_ENSDART00000058571
chr24:35456511-35456721	transcript_ENSDART00000058571
chr24:35430413-35430598	transcript_ENSDART00000058571	transcript_ENSDART00000167406
chr24:35162092-35162267	transcript_ENSDART00000075142	transcript_ENSDART00000167406
chr24:35156069-35156208	transcript_ENSDART00000075142	transcript_ENSDART00000167406
chr24:35113174-35113494	transcript_ENSDART00000075142
chr24:35112542-35112770	transcript_ENSDART00000075142
chr24:35098176-35098316	transcript_ENSDART00000075142
chr24:35097920-35098155	transcript_ENSDART00000075142
chr24:35083659-35083880	transcript_ENSDART00000113014
chr24:35073485-35073715	transcript_ENSDART00000113014	transcript_ENSDART00000075142
chr24:35071610-35071749	transcript_ENSDART00000113014	transcript_ENSDART00000075142
chr24:35068857-35068958	transcript_ENSDART00000113014	transcript_ENSDART00000075142
chr24:35062372-35062757	transcript_ENSDART00000113014	transcript_ENSDART00000075142
chr24:35061860-35062045	transcript_ENSDART00000113014	transcript_ENSDART00000075142
chr24:35051618-35051870	transcript_ENSDART00000113014	transcript_ENSDART00000075142
chr24:35041079-35041321	transcript_ENSDART00000113014	transcript_ENSDART00000075142
chr24:35033594-35033849	transcript_ENSDART00000113014	transcript_ENSDART00000075142
chr24:35032917-35033416	transcript_ENSDART00000113014	transcript_ENSDART00000075142
chr24:35032550-35032698	transcript_ENSDART00000113014	transcript_ENSDART00000075142
chr24:35028711-35028880	transcript_ENSDART00000113014	transcript_ENSDART00000075142
chr24:35018088-35018341	transcript_ENSDART00000113014	transcript_ENSDART00000075142
chr24:35007897-35008264	transcript_ENSDART00000113014	transcript_ENSDART00000075142
chr6:864076-864338	transcript_ENSDART00000090019
chr6:855183-855764	transcript_ENSDART00000090019
chr6:688283-688473	transcript_ENSDART00000090019
chr6:684863-685021	transcript_ENSDART00000090019
chr6:669432-669605	transcript_ENSDART00000090019
chr18:36874818-36874940	transcript_ENSDART00000088309
chr15:35542433-35542765	transcript_ENSDART00000086051
chr15:35422381-35422817	transcript_ENSDART00000086051
chr15:33197138-33197421	transcript_ENSDART00000168920	transcript_ENSDART00000167705
chr15:33164979-33165240	transcript_ENSDART00000168920
chr15:33159748-33159991	transcript_ENSDART00000168920
chr15:33124885-33125181	transcript_ENSDART00000168920
chr15:33120872-33121179	transcript_ENSDART00000168920
chr15:33108163-33108365	transcript_ENSDART00000168920	transcript_ENSDART00000158272
chr15:33102479-33102637	transcript_ENSDART00000168920	transcript_ENSDART00000158272
chr15:33102080-33102232	transcript_ENSDART00000168920	transcript_ENSDART00000158272
chr15:33102235-33102421	transcript_ENSDART00000168920	transcript_ENSDART00000158272
chr15:33091200-33091426	transcript_ENSDART00000168920	transcript_ENSDART00000158272
chr15:33059731-33059938	transcript_ENSDART00000168920	transcript_ENSDART00000158272
chr15:33059170-33059325	transcript_ENSDART00000168920	transcript_ENSDART00000158272
chr15:33058950-33059126	transcript_ENSDART00000168920	transcript_ENSDART00000158272
chr15:33051020-33051316	transcript_ENSDART00000168920	transcript_ENSDART00000158272
chr15:33047677-33047872	transcript_ENSDART00000168920	transcript_ENSDART00000158272
chr15:33043421-33043602	transcript_ENSDART00000168920	transcript_ENSDART00000158272
chr15:32933970-32934067	transcript_ENSDART00000168920
chr15:24754961-24755081	transcript_ENSDART00000032306	transcript_ENSDART00000110618
chr15:18925293-18925423	transcript_ENSDART00000062603	transcript_ENSDART00000019006
chr15:18320561-18320766	transcript_ENSDART00000019006
chr15:19888182-19888388	transcript_ENSDART00000005221
chr15:10196830-10196959	transcript_ENSDART00000175825	transcript_ENSDART00000169912
chr15:10174829-10175040	transcript_ENSDART00000175825	transcript_ENSDART00000169912
chr15:10175067-10175192	transcript_ENSDART00000175825	transcript_ENSDART00000169912
chr15:10157183-10157293	transcript_ENSDART00000175825	transcript_ENSDART00000169912
chr15:9590347-9590468	transcript_ENSDART00000169912	transcript_ENSDART00000175825
chr15:9578217-9578383	transcript_ENSDART00000169912	transcript_ENSDART00000175825
chr15:27510743-27510913	transcript_ENSDART00000183043	transcript_ENSDART00000164887
chr15:27364274-27364393	transcript_ENSDART00000122101	transcript_ENSDART00000164887
chr15:27364138-27364242	transcript_ENSDART00000122101	transcript_ENSDART00000164887
chr15:27361114-27361272	transcript_ENSDART00000122101	transcript_ENSDART00000164887
chr15:27308250-27308401	transcript_ENSDART00000122101	transcript_ENSDART00000164887
chr15:27278355-27278708	transcript_ENSDART00000122101	transcript_ENSDART00000164887
chr15:27260971-27261125	transcript_ENSDART00000122101	transcript_ENSDART00000164887
chr15:27210744-27210948	transcript_ENSDART00000122101	transcript_ENSDART00000164887
chr15:27113583-27113762	transcript_ENSDART00000122101	transcript_ENSDART00000164887
chr15:27077602-27077879	transcript_ENSDART00000122101	transcript_ENSDART00000164887
chr15:27064828-27065027	transcript_ENSDART00000122101	transcript_ENSDART00000164887
chr15:27049686-27050037	transcript_ENSDART00000122101	transcript_ENSDART00000164887
chr15:27022861-27023153	transcript_ENSDART00000122101	transcript_ENSDART00000164887
chr15:27023571-27023792	transcript_ENSDART00000122101	transcript_ENSDART00000164887
chr15:27022505-27022810	transcript_ENSDART00000122101	transcript_ENSDART00000164887
chr15:23265589-23265757	transcript_ENSDART00000020425	transcript_ENSDART00000078570
chr15:22239472-22239637	transcript_ENSDART00000110665	transcript_ENSDART00000150182
chr9:25875386-25875543	transcript_ENSDART00000177342
chr1:2200938-2201064	transcript_ENSDART00000122626
chr18:44663975-44664096	transcript_ENSDART00000005431
chr18:44628732-44628986	transcript_ENSDART00000144271
chr18:44211321-44211519	transcript_ENSDART00000087339	transcript_ENSDART00000191036
chr18:44173784-44173949	transcript_ENSDART00000087339	transcript_ENSDART00000191036
chr18:44147308-44147416	transcript_ENSDART00000087339	transcript_ENSDART00000191036
chr18:44121230-44121440	transcript_ENSDART00000087339	transcript_ENSDART00000191036
chr18:44098661-44098812	transcript_ENSDART00000191036	transcript_ENSDART00000148535
chr18:44023049-44023196	transcript_ENSDART00000087339
chr18:43225292-43225430	transcript_ENSDART00000084454
chr18:43067245-43067407	transcript_ENSDART00000084454
chr18:48459659-48459808	transcript_ENSDART00000184233	transcript_ENSDART00000032184
chr18:48427475-48427663	transcript_ENSDART00000184233	transcript_ENSDART00000032184
chr18:48399763-48399957	transcript_ENSDART00000184233
chr18:48265850-48265950	transcript_ENSDART00000032184	transcript_ENSDART00000184233
chr18:46248616-46248718	transcript_ENSDART00000131724
chr15:6653348-6653480	transcript_ENSDART00000192813
chr15:6653348-6653468	transcript_ENSDART00000192813
chr15:6362785-6362910	transcript_ENSDART00000098038
chr15:6329141-6329519	transcript_ENSDART00000098038
chr15:6319649-6319773	transcript_ENSDART00000098038
chr15:6313052-6313246	transcript_ENSDART00000098038
chr15:6264452-6264651	transcript_ENSDART00000098038
chr15:6223000-6223414	transcript_ENSDART00000098038
chr15:2335666-2335977	transcript_ENSDART00000009564
chr15:2308905-2309238	transcript_ENSDART00000009564
chr15:2305782-2306040	transcript_ENSDART00000009564
chr15:2241240-2241387	transcript_ENSDART00000009564
chr15:2232959-2233160	transcript_ENSDART00000009564
chr15:2228636-2228744	transcript_ENSDART00000009564
chr15:2217607-2218167	transcript_ENSDART00000009564
chr15:2213990-2214149	transcript_ENSDART00000009564
chr15:2157774-2158244	transcript_ENSDART00000009564	transcript_ENSDART00000155688
chr15:2150962-2151351	transcript_ENSDART00000009564	transcript_ENSDART00000155688
chr15:2143230-2143428	transcript_ENSDART00000009564	transcript_ENSDART00000155688
chr15:2105023-2105333	transcript_ENSDART00000009564
chr15:2096970-2097190	transcript_ENSDART00000155688
chr15:2085511-2085734	transcript_ENSDART00000155688
chr6:14971712-14972054	transcript_ENSDART00000149949
chr1:7118762-7118970	transcript_ENSDART00000092114	transcript_ENSDART00000016139
chr6:9532821-9532966	transcript_ENSDART00000064995
chr15:16011203-16011359	transcript_ENSDART00000144138
chr15:16006115-16006447	transcript_ENSDART00000144138
chr15:16001536-16001702	transcript_ENSDART00000144138
chr15:47433048-47433152	transcript_ENSDART00000155709
chr15:7805292-7805480	transcript_ENSDART00000165898
chr15:7629446-7629781	transcript_ENSDART00000165898
chr15:27799859-27800125	transcript_ENSDART00000005641
chr15:27781644-27781993	transcript_ENSDART00000005641
chr15:27781411-27781557	transcript_ENSDART00000005641
chr15:27774189-27774310	transcript_ENSDART00000005641
chr15:27771298-27771538	transcript_ENSDART00000005641
chr15:27767797-27767953	transcript_ENSDART00000005641
chr15:27765257-27765610	transcript_ENSDART00000005641
chr15:27731431-27731670	transcript_ENSDART00000005641
chr15:27696532-27696843	transcript_ENSDART00000005641
chr15:27689533-27689718	transcript_ENSDART00000005641
chr15:39176582-39176728	transcript_ENSDART00000014877
chr15:11244758-11244956	transcript_ENSDART00000083367
chr15:11180550-11181021	transcript_ENSDART00000083367
chr15:27049706-27050007	transcript_ENSDART00000122101	transcript_ENSDART00000164887
chr15:27774202-27774310	transcript_ENSDART00000005641
chr18:47630068-47630262	transcript_ENSDART00000184260
chr18:47425399-47425659	transcript_ENSDART00000138806
chr6:706497-706578	transcript_ENSDART00000090019
chr9:25875390-25875543	transcript_ENSDART00000177342
chr9:45503875-45503990	transcript_ENSDART00000185579
chr9:45500699-45500851	transcript_ENSDART00000185579
chr5:61807681-61807852	transcript_ENSDART00000113508
chr7:71286864-71287015	transcript_ENSDART00000081245	transcript_ENSDART00000112841
chr5:67926669-67927046	transcript_ENSDART00000051833
chr5:67906991-67907647	transcript_ENSDART00000051833	transcript_ENSDART00000010934
chr5:67907881-67908014	transcript_ENSDART00000051833	transcript_ENSDART00000010934
chr5:56221631-56221841	transcript_ENSDART00000021159
chr5:42255311-42255548	transcript_ENSDART00000083778	transcript_ENSDART00000003947
chr5:42217791-42218029	transcript_ENSDART00000083778	transcript_ENSDART00000083731
chr5:42162414-42162547	transcript_ENSDART00000083731	transcript_ENSDART00000014404
chr5:36630708-36630830	transcript_ENSDART00000097684
chr5:4284394-4284570	transcript_ENSDART00000018895
chr12:22538386-22538555	transcript_ENSDART00000020942	transcript_ENSDART00000109707
chr5:23396940-23397154	transcript_ENSDART00000049291
chr5:22110033-22110152	transcript_ENSDART00000016214
chr5:22091964-22092084	transcript_ENSDART00000016214
chr5:59505600-59505825	transcript_ENSDART00000148727
chr10:35410679-35410851	transcript_ENSDART00000131984	transcript_ENSDART00000077373
chr10:31445977-31446293	transcript_ENSDART00000128839
chr10:31237055-31237219	transcript_ENSDART00000128839
chr10:29929521-29930016	transcript_ENSDART00000099983
chr10:29925124-29925396	transcript_ENSDART00000099983
chr10:29918804-29919260	transcript_ENSDART00000099983
chr10:29909188-29909651	transcript_ENSDART00000099983
chr10:29908534-29909107	transcript_ENSDART00000099983
chr10:29866661-29867367	transcript_ENSDART00000099983
chr10:36027390-36027842	transcript_ENSDART00000043802
chr10:28202687-28202880	transcript_ENSDART00000022484	transcript_ENSDART00000143487
chr10:22481204-22481353	transcript_ENSDART00000112484
chr10:22478619-22478743	transcript_ENSDART00000112484
chr10:21256552-21256910	transcript_ENSDART00000139733
chr10:21126030-21126206	transcript_ENSDART00000139733	transcript_ENSDART00000109420
chr10:21036126-21036389	transcript_ENSDART00000139733
chr10:21007648-21007834	transcript_ENSDART00000139733
chr10:20978480-20978715	transcript_ENSDART00000139733
chr10:20975634-20975777	transcript_ENSDART00000139733
chr10:20917428-20917697	transcript_ENSDART00000139733
chr10:20880462-20880658	transcript_ENSDART00000139733
chr10:20837315-20837399	transcript_ENSDART00000139733
chr10:20746601-20746874	transcript_ENSDART00000139733
chr10:20737659-20737935	transcript_ENSDART00000139733
chr15:30633386-30633594	transcript_ENSDART00000100194	transcript_ENSDART00000157145
chr15:30422452-30422535	transcript_ENSDART00000100194	transcript_ENSDART00000157145
chr10:37801607-37801826	transcript_ENSDART00000132096	transcript_ENSDART00000137636
chr10:36921022-36921170	transcript_ENSDART00000132023	transcript_ENSDART00000137636
chr15:6389992-6390249	transcript_ENSDART00000098038
chr7:21377089-21377366	transcript_ENSDART00000062003
chr7:21127192-21127326	transcript_ENSDART00000062003
chr7:21090108-21090238	transcript_ENSDART00000062003
chr7:63571871-63572032	transcript_ENSDART00000161436	transcript_ENSDART00000172619
chr7:63237008-63237136	transcript_ENSDART00000161436
chr7:63106549-63106761	transcript_ENSDART00000161436
chr7:62957350-62957491	transcript_ENSDART00000161436
chr7:62647543-62647675	transcript_ENSDART00000161436
chr7:62635140-62635398	transcript_ENSDART00000161436
chr7:62615060-62615286	transcript_ENSDART00000161436
chr7:62602254-62602470	transcript_ENSDART00000161436
chr7:20768416-20768874	transcript_ENSDART00000162357	transcript_ENSDART00000192566
chr7:70383638-70383849	transcript_ENSDART00000065234	transcript_ENSDART00000035907
chr7:70383884-70384046	transcript_ENSDART00000065234	transcript_ENSDART00000035907
chr7:70535403-70535627	transcript_ENSDART00000065234	transcript_ENSDART00000035907
chr7:70522930-70523203	transcript_ENSDART00000065234	transcript_ENSDART00000035907
chr7:70741427-70741675	transcript_ENSDART00000065234	transcript_ENSDART00000035907
chr7:70700692-70700891	transcript_ENSDART00000065234	transcript_ENSDART00000035907
chr7:70627658-70627839	transcript_ENSDART00000065234	transcript_ENSDART00000035907
chr7:70612292-70612465	transcript_ENSDART00000065234	transcript_ENSDART00000035907
chr7:70580713-70580871	transcript_ENSDART00000065234	transcript_ENSDART00000035907
chr7:70571249-70571390	transcript_ENSDART00000065234	transcript_ENSDART00000035907
chr7:70561181-70561415	transcript_ENSDART00000065234	transcript_ENSDART00000035907
chr7:60065876-60066153	transcript_ENSDART00000051524	transcript_ENSDART00000167980
chr7:59918543-59918634	transcript_ENSDART00000051524	transcript_ENSDART00000167980
chr21:45261232-45261473	transcript_ENSDART00000066373
chr21:37339290-37339864	transcript_ENSDART00000076328
chr14:8022480-8022645	transcript_ENSDART00000045109
chr21:24713584-24713727	transcript_ENSDART00000142907	transcript_ENSDART00000088546
chr21:24702068-24702347	transcript_ENSDART00000142907
chr21:24700905-24701331	transcript_ENSDART00000142907
chr21:23296945-23297223	transcript_ENSDART00000157454	transcript_ENSDART00000190386
chr21:23292688-23292973	transcript_ENSDART00000157454	transcript_ENSDART00000190386
chr21:23268939-23269237	transcript_ENSDART00000157454	transcript_ENSDART00000190386
chr21:23228421-23228548	transcript_ENSDART00000157454
chr21:23225439-23225625	transcript_ENSDART00000157454
chr21:23225245-23225403	transcript_ENSDART00000157454
chr21:23204602-23204794	transcript_ENSDART00000190386	transcript_ENSDART00000157454
chr21:23187386-23187761	transcript_ENSDART00000190386	transcript_ENSDART00000157454
chr21:23178250-23178389	transcript_ENSDART00000190386	transcript_ENSDART00000157454
chr21:23170219-23170638	transcript_ENSDART00000190386	transcript_ENSDART00000157454
chr21:22569021-22569340	transcript_ENSDART00000167599
chr10:37746453-37746560	transcript_ENSDART00000132096	transcript_ENSDART00000137636
chr21:41554119-41554397	transcript_ENSDART00000169977
chr5:3639659-3639874	transcript_ENSDART00000122292
chr5:3631466-3631558	transcript_ENSDART00000122292
chr5:3545896-3546067	transcript_ENSDART00000080486
chr5:3303157-3303297	transcript_ENSDART00000179809
chr5:3302525-3302704	transcript_ENSDART00000179809
chr5:3272283-3272441	transcript_ENSDART00000179809
chr5:67708893-67709050	transcript_ENSDART00000051833
chr5:67515001-67515435	transcript_ENSDART00000105731
chr5:30419727-30419918	transcript_ENSDART00000098285
chr3:15063183-15063378	transcript_ENSDART00000139001
chr3:14997167-14997364	transcript_ENSDART00000139001
chr1:26731814-26731965	transcript_ENSDART00000152492	transcript_ENSDART00000102500
chr1:26721249-26721393	transcript_ENSDART00000152492	transcript_ENSDART00000102500
chr3:55787247-55787494	transcript_ENSDART00000176127
chr3:55642812-55643056	transcript_ENSDART00000176127
chr3:55640650-55640858	transcript_ENSDART00000176127
chr3:55632837-55632995	transcript_ENSDART00000176127
chr13:28448335-28448779	transcript_ENSDART00000043658
chr13:28382507-28382977	transcript_ENSDART00000043658	transcript_ENSDART00000045351
chr13:26371462-26371722	transcript_ENSDART00000146712	transcript_ENSDART00000175339
chr13:24650452-24650620	transcript_ENSDART00000014176
chr13:24650259-24650450	transcript_ENSDART00000014176
chr13:24610206-24610644	transcript_ENSDART00000014176
chr1:50298126-50298425	transcript_ENSDART00000114098	transcript_ENSDART00000048281
chr1:49836407-49836517	transcript_ENSDART00000132405	transcript_ENSDART00000048281
chr1:49833412-49833602	transcript_ENSDART00000132405	transcript_ENSDART00000048281
chr1:49832981-49833135	transcript_ENSDART00000132405	transcript_ENSDART00000048281
chr1:49807266-49807494	transcript_ENSDART00000132405	transcript_ENSDART00000048281
chr1:49782283-49782522	transcript_ENSDART00000132405	transcript_ENSDART00000048281
chr1:49762695-49762835	transcript_ENSDART00000132405	transcript_ENSDART00000048281
chr1:53220197-53220419	transcript_ENSDART00000014232	transcript_ENSDART00000123972
chr1:21825430-21825619	transcript_ENSDART00000132602	transcript_ENSDART00000129066
chr1:21817384-21817602	transcript_ENSDART00000132602	transcript_ENSDART00000129066
chr1:12255850-12256008	transcript_ENSDART00000111485
chr3:34429695-34429927	transcript_ENSDART00000129313
chr6:327003-327160	transcript_ENSDART00000073985
chr1:9414819-9414967	transcript_ENSDART00000137821	transcript_ENSDART00000110790
chr1:9309482-9309643	transcript_ENSDART00000055009
chr1:48107602-48107741	transcript_ENSDART00000101079
chr1:53641297-53641444	transcript_ENSDART00000166852
chr1:53633971-53634181	transcript_ENSDART00000166852
chr1:53630612-53630727	transcript_ENSDART00000166852
chr1:53630307-53630443	transcript_ENSDART00000166852
chr1:53628115-53628253	transcript_ENSDART00000166852
chr1:36665779-36666009	transcript_ENSDART00000190784
chr1:26292080-26292228	transcript_ENSDART00000160183	transcript_ENSDART00000112263
chr1:26287826-26287995	transcript_ENSDART00000160183	transcript_ENSDART00000112263
chr3:9722734-9722851	transcript_ENSDART00000168234
chr1:27207064-27207298	transcript_ENSDART00000161169
chr1:27194028-27194266	transcript_ENSDART00000161169
chr22:30272270-30272447	transcript_ENSDART00000192546	transcript_ENSDART00000104751
chr3:14004294-14004407	transcript_ENSDART00000159282
chr13:42999158-42999311	transcript_ENSDART00000135231
chr13:11818625-11818764	transcript_ENSDART00000079356
chr13:11809684-11809983	transcript_ENSDART00000079356
chr12:42560688-42560820	transcript_ENSDART00000169949
chr12:42493610-42493748	transcript_ENSDART00000169949
chr12:12823045-12823162	transcript_ENSDART00000152431
chr13:10319621-10319731	transcript_ENSDART00000132393
chr13:10315398-10315522	transcript_ENSDART00000132393
chr13:10315192-10315338	transcript_ENSDART00000132393
chr13:34488884-34489032	transcript_ENSDART00000143703
chr13:34154859-34155043	transcript_ENSDART00000143703
chr13:34021922-34022062	transcript_ENSDART00000143703
chr13:34009503-34009783	transcript_ENSDART00000143703
chr13:33993793-33993981	transcript_ENSDART00000143703
chr13:33989071-33989232	transcript_ENSDART00000143703
chr13:33806758-33807230	transcript_ENSDART00000143703
chr13:42639988-42640133	transcript_ENSDART00000169083
chr13:4487038-4487176	transcript_ENSDART00000007500	transcript_ENSDART00000192055
chr13:1575159-1575276	transcript_ENSDART00000145867
chr13:46619546-46619678	transcript_ENSDART00000149125
chr13:46467945-46468122	transcript_ENSDART00000149125
chr13:10339583-10339879	transcript_ENSDART00000132393
chr13:18720859-18721133	transcript_ENSDART00000146795
chr13:18260969-18261187	transcript_ENSDART00000109642	transcript_ENSDART00000079902
chr13:17638775-17638962	transcript_ENSDART00000013011	transcript_ENSDART00000008906
chr13:17638963-17639202	transcript_ENSDART00000013011	transcript_ENSDART00000008906
chr13:17638417-17638616	transcript_ENSDART00000013011	transcript_ENSDART00000008906
chr13:17618415-17618679	transcript_ENSDART00000013011	transcript_ENSDART00000008906
chr13:17617769-17618106	transcript_ENSDART00000013011	transcript_ENSDART00000008906
chr13:17608842-17609143	transcript_ENSDART00000013011	transcript_ENSDART00000008906
chr13:17579823-17580119	transcript_ENSDART00000013011
chr13:17569570-17570221	transcript_ENSDART00000008906
chr13:17563236-17563672	transcript_ENSDART00000008906
chr13:17559991-17560465	transcript_ENSDART00000008906	transcript_ENSDART00000013011
chr13:17554006-17554554	transcript_ENSDART00000008906	transcript_ENSDART00000013011
chr13:17541791-17542207	transcript_ENSDART00000008906	transcript_ENSDART00000013011
chr13:17523882-17524511	transcript_ENSDART00000008906	transcript_ENSDART00000013011
chr13:17524665-17525175	transcript_ENSDART00000008906	transcript_ENSDART00000013011
chr13:17520297-17520508	transcript_ENSDART00000008906	transcript_ENSDART00000013011
chr13:17519850-17520230	transcript_ENSDART00000008906	transcript_ENSDART00000013011
chr13:17518767-17519030	transcript_ENSDART00000008906	transcript_ENSDART00000013011
chr13:17467607-17467924	transcript_ENSDART00000008906	transcript_ENSDART00000013011
chr13:17466433-17466678	transcript_ENSDART00000008906	transcript_ENSDART00000013011
chr13:17465524-17465789	transcript_ENSDART00000008906	transcript_ENSDART00000013011
chr13:17448288-17449296	transcript_ENSDART00000008906	transcript_ENSDART00000013011
chr13:17441510-17441930	transcript_ENSDART00000008906	transcript_ENSDART00000013011
chr13:17424487-17424803	transcript_ENSDART00000008906	transcript_ENSDART00000013011
chr13:17423143-17423445	transcript_ENSDART00000008906	transcript_ENSDART00000013011
chr13:17417931-17418241	transcript_ENSDART00000008906	transcript_ENSDART00000013011
chr13:17410997-17411514	transcript_ENSDART00000008906	transcript_ENSDART00000013011
chr13:17408524-17408846	transcript_ENSDART00000008906	transcript_ENSDART00000013011
chr13:17393506-17393627	transcript_ENSDART00000008906	transcript_ENSDART00000013011
chr13:17393195-17393453	transcript_ENSDART00000008906	transcript_ENSDART00000013011
chr13:17391205-17391565	transcript_ENSDART00000008906	transcript_ENSDART00000013011
chr13:17387750-17388080	transcript_ENSDART00000008906	transcript_ENSDART00000013011
chr13:17387062-17387256	transcript_ENSDART00000008906	transcript_ENSDART00000013011
chr13:17379579-17379905	transcript_ENSDART00000008906	transcript_ENSDART00000013011
chr13:17356373-17356546	transcript_ENSDART00000008906	transcript_ENSDART00000013011
chr13:17356585-17356827	transcript_ENSDART00000008906	transcript_ENSDART00000013011
chr13:17344307-17344837	transcript_ENSDART00000008906	transcript_ENSDART00000013011
chr13:17330379-17330820	transcript_ENSDART00000008906	transcript_ENSDART00000013011
chr13:17322870-17323326	transcript_ENSDART00000008906	transcript_ENSDART00000013011
chr13:17318591-17318860	transcript_ENSDART00000008906	transcript_ENSDART00000148269
chr13:17303606-17303970	transcript_ENSDART00000008906	transcript_ENSDART00000013011
chr13:17294843-17295254	transcript_ENSDART00000008906	transcript_ENSDART00000013011
chr13:17274473-17274709	transcript_ENSDART00000008906	transcript_ENSDART00000013011
chr13:17274774-17275159	transcript_ENSDART00000008906	transcript_ENSDART00000013011
chr13:17273370-17273749	transcript_ENSDART00000008906	transcript_ENSDART00000013011
chr13:17269446-17269600	transcript_ENSDART00000008906	transcript_ENSDART00000013011
chr13:17268345-17268995	transcript_ENSDART00000008906	transcript_ENSDART00000013011
chr13:17239503-17239863	transcript_ENSDART00000008906	transcript_ENSDART00000013011
chr13:17234488-17234998	transcript_ENSDART00000008906	transcript_ENSDART00000013011
chr13:17226573-17226747	transcript_ENSDART00000008906	transcript_ENSDART00000013011
chr13:17226090-17226362	transcript_ENSDART00000008906	transcript_ENSDART00000013011
chr13:17226388-17226534	transcript_ENSDART00000008906	transcript_ENSDART00000013011
chr13:17219510-17220069	transcript_ENSDART00000008906	transcript_ENSDART00000013011
chr13:17209105-17210026	transcript_ENSDART00000008906	transcript_ENSDART00000013011
chr13:17199286-17199838	transcript_ENSDART00000008906	transcript_ENSDART00000013011
chr13:17194308-17194573	transcript_ENSDART00000008906	transcript_ENSDART00000013011
chr13:17190185-17190473	transcript_ENSDART00000008906	transcript_ENSDART00000013011
chr13:17182317-17182794	transcript_ENSDART00000008906	transcript_ENSDART00000013011
chr13:17181929-17182284	transcript_ENSDART00000008906	transcript_ENSDART00000013011
chr13:17178118-17178495	transcript_ENSDART00000008906	transcript_ENSDART00000013011
chr13:17177718-17178090	transcript_ENSDART00000008906	transcript_ENSDART00000013011
chr13:17155512-17155759	transcript_ENSDART00000008906	transcript_ENSDART00000013011
chr13:17155156-17155422	transcript_ENSDART00000008906	transcript_ENSDART00000013011
chr13:17152614-17152931	transcript_ENSDART00000008906	transcript_ENSDART00000013011
chr13:17147600-17147785	transcript_ENSDART00000008906	transcript_ENSDART00000013011
chr13:17148003-17148263	transcript_ENSDART00000008906	transcript_ENSDART00000013011
chr13:17129747-17130215	transcript_ENSDART00000008906
chr13:17125502-17125814	transcript_ENSDART00000008906
chr13:17125817-17125992	transcript_ENSDART00000008906
chr13:17120626-17120882	transcript_ENSDART00000008906
chr13:17093173-17093647	transcript_ENSDART00000008906	transcript_ENSDART00000124710
chr13:17056085-17056328	transcript_ENSDART00000008906	transcript_ENSDART00000124710
chr13:17046099-17046473	transcript_ENSDART00000008906	transcript_ENSDART00000124710
chr13:17038070-17038379	transcript_ENSDART00000008906	transcript_ENSDART00000124710
chr13:17017033-17017329	transcript_ENSDART00000008906	transcript_ENSDART00000124710
chr13:17012963-17013417	transcript_ENSDART00000008906	transcript_ENSDART00000124710
chr13:17006551-17007023	transcript_ENSDART00000008906
chr13:17002015-17002961	transcript_ENSDART00000008906
chr13:16996897-16997307	transcript_ENSDART00000008906
chr13:16994416-16994649	transcript_ENSDART00000008906
chr13:16994219-16994389	transcript_ENSDART00000008906
chr13:16993539-16993881	transcript_ENSDART00000008906
chr13:16978624-16978979	transcript_ENSDART00000124710
chr13:16955150-16955528	transcript_ENSDART00000124710	transcript_ENSDART00000008906
chr13:16938707-16939134	transcript_ENSDART00000124710	transcript_ENSDART00000008906
chr13:16918059-16918291	transcript_ENSDART00000124710	transcript_ENSDART00000008906
chr13:16909254-16909537	transcript_ENSDART00000124710	transcript_ENSDART00000008906
chr13:16898065-16898166	transcript_ENSDART00000124710	transcript_ENSDART00000008906
chr13:16892861-16893205	transcript_ENSDART00000124710	transcript_ENSDART00000008906
chr13:16888932-16889141	transcript_ENSDART00000124710	transcript_ENSDART00000008906
chr13:16888318-16888482	transcript_ENSDART00000124710	transcript_ENSDART00000008906
chr13:16886766-16886888	transcript_ENSDART00000124710	transcript_ENSDART00000008906
chr13:16869347-16869513	transcript_ENSDART00000124710	transcript_ENSDART00000008906
chr13:16869147-16869295	transcript_ENSDART00000124710	transcript_ENSDART00000008906
chr13:16865469-16865644	transcript_ENSDART00000124710	transcript_ENSDART00000008906
chr13:16862937-16863387	transcript_ENSDART00000124710	transcript_ENSDART00000008906
chr13:16855713-16855937	transcript_ENSDART00000124710	transcript_ENSDART00000008906
chr13:16852223-16852543	transcript_ENSDART00000124710	transcript_ENSDART00000008906
chr13:16844799-16845109	transcript_ENSDART00000124710	transcript_ENSDART00000008906
chr13:16845154-16845480	transcript_ENSDART00000124710	transcript_ENSDART00000008906
chr13:16842597-16843068	transcript_ENSDART00000124710	transcript_ENSDART00000008906
chr13:16834308-16834704	transcript_ENSDART00000124710	transcript_ENSDART00000008906
chr13:16825929-16826350	transcript_ENSDART00000124710	transcript_ENSDART00000008906
chr13:16823488-16823615	transcript_ENSDART00000124710	transcript_ENSDART00000008906
chr13:16814865-16815075	transcript_ENSDART00000124710	transcript_ENSDART00000008906
chr13:16766137-16766386	transcript_ENSDART00000124710	transcript_ENSDART00000008906
chr13:16765552-16765706	transcript_ENSDART00000124710	transcript_ENSDART00000008906
chr13:16606770-16606943	transcript_ENSDART00000124710	transcript_ENSDART00000008906
chr13:16453864-16453997	transcript_ENSDART00000124710
chr13:15967550-15967865	transcript_ENSDART00000016430
chr13:40631691-40631906	transcript_ENSDART00000114985	transcript_ENSDART00000109822
chr13:40324457-40324829	transcript_ENSDART00000009343
chr13:31200824-31201069	transcript_ENSDART00000132129	transcript_ENSDART00000030946
chr13:31022980-31023481	transcript_ENSDART00000057469
chr13:31020945-31021405	transcript_ENSDART00000057469
chr13:30971496-30971914	transcript_ENSDART00000057469
chr13:30914316-30915263	transcript_ENSDART00000134809
chr13:30911301-30911599	transcript_ENSDART00000134809
chr13:30900644-30900967	transcript_ENSDART00000134809
chr13:30886178-30886623	transcript_ENSDART00000134809	transcript_ENSDART00000012457
chr13:30879240-30879826	transcript_ENSDART00000134809	transcript_ENSDART00000012457
chr13:30622023-30622238	transcript_ENSDART00000110884	transcript_ENSDART00000100813
chr13:30532518-30532667	transcript_ENSDART00000110884	transcript_ENSDART00000109307
chr13:30339864-30340046	transcript_ENSDART00000110884
chr13:30321400-30321574	transcript_ENSDART00000110884
chr13:30312745-30312897	transcript_ENSDART00000110884
chr13:30294538-30294884	transcript_ENSDART00000100813
chr13:30006261-30006593	transcript_ENSDART00000049624	transcript_ENSDART00000042049
chr13:29914674-29914916	transcript_ENSDART00000123482
chr13:29906325-29906678	transcript_ENSDART00000123482
chr13:29899571-29899944	transcript_ENSDART00000160921	transcript_ENSDART00000077166
chr13:29889082-29889252	transcript_ENSDART00000123482	transcript_ENSDART00000042049
chr13:29884259-29884653	transcript_ENSDART00000160921	transcript_ENSDART00000077166
chr13:29879481-29879844	transcript_ENSDART00000160921	transcript_ENSDART00000077166
chr13:29874412-29874815	transcript_ENSDART00000123482
chr13:29846803-29847526	transcript_ENSDART00000160921	transcript_ENSDART00000077166
chr13:29838927-29839373	transcript_ENSDART00000160921	transcript_ENSDART00000123482
chr13:29829572-29830028	transcript_ENSDART00000160921	transcript_ENSDART00000123482
chr13:29824871-29824970	transcript_ENSDART00000160921	transcript_ENSDART00000077166
chr13:29819688-29819876	transcript_ENSDART00000160921	transcript_ENSDART00000123482
chr13:29816513-29816770	transcript_ENSDART00000160921	transcript_ENSDART00000181303
chr13:29816320-29816431	transcript_ENSDART00000160921	transcript_ENSDART00000123482
chr13:29807145-29807637	transcript_ENSDART00000160921	transcript_ENSDART00000123482
chr13:29793265-29793485	transcript_ENSDART00000160921	transcript_ENSDART00000123482
chr13:29789153-29789563	transcript_ENSDART00000160921
chr13:29787545-29787732	transcript_ENSDART00000160921	transcript_ENSDART00000186045
chr13:29784841-29785188	transcript_ENSDART00000160921	transcript_ENSDART00000123482
chr13:29782351-29782455	transcript_ENSDART00000160921	transcript_ENSDART00000123482
chr13:29782025-29782167	transcript_ENSDART00000160921	transcript_ENSDART00000123482
chr13:29777887-29778143	transcript_ENSDART00000160921	transcript_ENSDART00000123482
chr13:29772209-29772434	transcript_ENSDART00000160921	transcript_ENSDART00000123482
chr13:29764844-29765036	transcript_ENSDART00000160921	transcript_ENSDART00000123482
chr13:29760365-29760532	transcript_ENSDART00000160921	transcript_ENSDART00000123482
chr13:29759693-29759906	transcript_ENSDART00000160921	transcript_ENSDART00000123482
chr13:29732683-29733168	transcript_ENSDART00000077166	transcript_ENSDART00000024225
chr13:29729115-29729394	transcript_ENSDART00000077166	transcript_ENSDART00000024225
chr13:29687044-29687211	transcript_ENSDART00000077166	transcript_ENSDART00000024225
chr13:29683676-29684032	transcript_ENSDART00000077166	transcript_ENSDART00000024225
chr13:29682796-29683165	transcript_ENSDART00000077166	transcript_ENSDART00000024225
chr13:29680585-29681029	transcript_ENSDART00000077166	transcript_ENSDART00000024225
chr13:29673971-29674276	transcript_ENSDART00000077166	transcript_ENSDART00000024225
chr13:29661286-29661856	transcript_ENSDART00000077166	transcript_ENSDART00000024225
chr13:29653579-29654000	transcript_ENSDART00000077166	transcript_ENSDART00000024225
chr13:29646110-29646545	transcript_ENSDART00000160921	transcript_ENSDART00000077166
chr13:29636384-29636781	transcript_ENSDART00000077166	transcript_ENSDART00000024225
chr13:29635337-29635766	transcript_ENSDART00000077166	transcript_ENSDART00000024225
chr13:29633153-29633689	transcript_ENSDART00000077166	transcript_ENSDART00000024225
chr13:29623404-29623734	transcript_ENSDART00000077166	transcript_ENSDART00000024225
chr13:29619690-29619832	transcript_ENSDART00000077166	transcript_ENSDART00000024225
chr13:29620020-29620240	transcript_ENSDART00000077166	transcript_ENSDART00000024225
chr13:29612564-29612993	transcript_ENSDART00000077166	transcript_ENSDART00000024225
chr13:29604991-29605329	transcript_ENSDART00000077166	transcript_ENSDART00000024225
chr13:29598042-29598426	transcript_ENSDART00000077166	transcript_ENSDART00000024225
chr13:29596064-29596335	transcript_ENSDART00000077166
chr13:29593663-29594073	transcript_ENSDART00000077166	transcript_ENSDART00000024225
chr13:29567963-29568184	transcript_ENSDART00000077166	transcript_ENSDART00000024225
chr13:29560122-29560314	transcript_ENSDART00000077166	transcript_ENSDART00000024225
chr13:29558774-29559056	transcript_ENSDART00000077166	transcript_ENSDART00000024225
chr13:29550246-29550581	transcript_ENSDART00000077166	transcript_ENSDART00000024225
chr13:29485052-29485286	transcript_ENSDART00000077166	transcript_ENSDART00000024225
chr13:29163888-29164150	transcript_ENSDART00000165544	transcript_ENSDART00000191401
chr13:29143364-29143478	transcript_ENSDART00000165544	transcript_ENSDART00000191401
chr13:29136365-29136695	transcript_ENSDART00000165544	transcript_ENSDART00000191401
chr13:29095802-29096022	transcript_ENSDART00000165544	transcript_ENSDART00000191401
chr13:29032781-29032981	transcript_ENSDART00000165544
chr13:29007019-29007179	transcript_ENSDART00000165544
chr13:28923162-28923386	transcript_ENSDART00000191401	transcript_ENSDART00000039028
chr13:28920358-28920643	transcript_ENSDART00000191401	transcript_ENSDART00000039028
chr13:28863800-28863967	transcript_ENSDART00000191401	transcript_ENSDART00000039028
chr13:28555135-28555546	transcript_ENSDART00000188510
chr13:28393798-28394287	transcript_ENSDART00000045351
chr13:25715815-25716199	transcript_ENSDART00000189333	transcript_ENSDART00000077627
chr13:25683900-25684136	transcript_ENSDART00000189333
chr13:25652257-25652587	transcript_ENSDART00000077627
chr13:25647161-25647390	transcript_ENSDART00000077627
chr13:24651801-24652211	transcript_ENSDART00000000831	transcript_ENSDART00000001678
chr13:1908456-1908731	transcript_ENSDART00000161162
chr17:21813888-21814088	transcript_ENSDART00000104612	transcript_ENSDART00000127254
chr17:21811025-21811730	transcript_ENSDART00000127254
chr17:21805865-21806088	transcript_ENSDART00000127254
chr17:21798900-21799254	transcript_ENSDART00000127254
chr17:21798375-21798845	transcript_ENSDART00000127254
chr17:21795391-21795797	transcript_ENSDART00000127254
chr17:21787769-21788205	transcript_ENSDART00000127254
chr17:21787475-21787704	transcript_ENSDART00000127254
chr17:21778124-21778380	transcript_ENSDART00000127254
chr17:21768081-21768196	transcript_ENSDART00000127254
chr17:21751712-21751863	transcript_ENSDART00000127254
chr17:21751035-21751269	transcript_ENSDART00000127254
chr17:21734322-21734639	transcript_ENSDART00000127254
chr17:21715774-21715924	transcript_ENSDART00000127254	transcript_ENSDART00000104612
chr17:21683058-21683264	transcript_ENSDART00000127254
chr17:21682872-21683035	transcript_ENSDART00000127254
chr17:21676271-21676789	transcript_ENSDART00000127254
chr17:21675933-21676036	transcript_ENSDART00000127254
chr13:29846929-29847089	transcript_ENSDART00000160921	transcript_ENSDART00000077166
chr5:72467139-72467406	transcript_ENSDART00000006380	transcript_ENSDART00000165436
chr5:72464010-72464122	transcript_ENSDART00000006380	transcript_ENSDART00000165436
chr5:72457123-72457256	transcript_ENSDART00000006380	transcript_ENSDART00000165436
chr5:72446023-72446199	transcript_ENSDART00000006380	transcript_ENSDART00000165436
chr5:72444797-72444977	transcript_ENSDART00000006380	transcript_ENSDART00000165436
chr5:72437723-72437880	transcript_ENSDART00000006380	transcript_ENSDART00000165436
chr5:72367834-72368010	transcript_ENSDART00000006380	transcript_ENSDART00000165436
chr5:72350557-72350887	transcript_ENSDART00000006380	transcript_ENSDART00000165436
chr5:72345765-72345860	transcript_ENSDART00000006380	transcript_ENSDART00000165436
chr5:72228647-72228946	transcript_ENSDART00000165436
chr5:72188543-72188658	transcript_ENSDART00000165436	transcript_ENSDART00000148626
chr5:72184688-72184878	transcript_ENSDART00000165436
chr5:72181793-72181946	transcript_ENSDART00000165436
chr5:71246524-71246671	transcript_ENSDART00000108804
chr5:70861612-70861719	transcript_ENSDART00000108804
chr5:55701033-55701216	transcript_ENSDART00000161412
chr5:35099671-35099905	transcript_ENSDART00000134795
chr5:35090536-35090788	transcript_ENSDART00000134795
chr5:35076257-35076409	transcript_ENSDART00000134795
chr21:10150932-10151058	transcript_ENSDART00000171579	transcript_ENSDART00000169320
chr10:11701997-11702178	transcript_ENSDART00000138748	transcript_ENSDART00000064214
chr10:11685814-11685969	transcript_ENSDART00000138748	transcript_ENSDART00000064214
chr10:11486739-11486928	transcript_ENSDART00000138748	transcript_ENSDART00000064214
chr10:17693236-17693473	transcript_ENSDART00000147553	transcript_ENSDART00000170453
chr10:17656850-17657061	transcript_ENSDART00000147553	transcript_ENSDART00000170453
chr10:17618384-17618672	transcript_ENSDART00000147553
chr10:17102550-17102807	transcript_ENSDART00000080449	transcript_ENSDART00000122663
chr10:16953957-16954460	transcript_ENSDART00000135044
chr10:1585120-1585283	transcript_ENSDART00000179510
chr10:1565785-1566008	transcript_ENSDART00000179510
chr10:916005-916196	transcript_ENSDART00000110384	transcript_ENSDART00000010626
chr10:869240-869450	transcript_ENSDART00000110384	transcript_ENSDART00000010626
chr10:759488-759626	transcript_ENSDART00000110384	transcript_ENSDART00000010626
chr10:747968-748164	transcript_ENSDART00000110384	transcript_ENSDART00000010626
chr10:599686-599787	transcript_ENSDART00000110384
chr8:12939796-12939915	transcript_ENSDART00000085377
chr21:3071968-3072145	transcript_ENSDART00000162520	transcript_ENSDART00000161256
chr21:3072221-3072337	transcript_ENSDART00000162520	transcript_ENSDART00000161256
chr21:3070290-3070519	transcript_ENSDART00000162520	transcript_ENSDART00000161256
chr21:17846099-17846254	transcript_ENSDART00000019750	transcript_ENSDART00000176716
chr21:17813408-17813632	transcript_ENSDART00000019750	transcript_ENSDART00000176716
chr21:17659008-17659273	transcript_ENSDART00000019750	transcript_ENSDART00000176716
chr21:17535962-17536291	transcript_ENSDART00000177270	transcript_ENSDART00000004548
chr21:17519077-17519359	transcript_ENSDART00000004548	transcript_ENSDART00000177270
chr21:17518278-17518525	transcript_ENSDART00000004548	transcript_ENSDART00000177270
chr21:17512708-17512923	transcript_ENSDART00000004548	transcript_ENSDART00000177270
chr21:17506123-17506413	transcript_ENSDART00000004548	transcript_ENSDART00000177270
chr21:17487880-17488128	transcript_ENSDART00000004548
chr21:17487469-17487757	transcript_ENSDART00000004548
chr21:17483196-17483375	transcript_ENSDART00000004548	transcript_ENSDART00000101295
chr21:17459553-17459929	transcript_ENSDART00000004548	transcript_ENSDART00000101295
chr21:17449707-17450041	transcript_ENSDART00000004548
chr21:17447303-17447426	transcript_ENSDART00000004548
chr21:17446219-17446342	transcript_ENSDART00000004548
chr21:17442069-17442248	transcript_ENSDART00000101295	transcript_ENSDART00000004548
chr21:17438298-17438615	transcript_ENSDART00000101295	transcript_ENSDART00000004548
chr21:17433891-17434321	transcript_ENSDART00000101295	transcript_ENSDART00000004548
chr21:17433646-17433794	transcript_ENSDART00000101295	transcript_ENSDART00000004548
chr21:17432110-17432398	transcript_ENSDART00000101295	transcript_ENSDART00000004548
chr21:17385414-17385790	transcript_ENSDART00000101295	transcript_ENSDART00000004548
chr21:17382060-17382225	transcript_ENSDART00000101295	transcript_ENSDART00000004548
chr21:17355616-17355811	transcript_ENSDART00000101295	transcript_ENSDART00000004548
chr21:17347467-17347792	transcript_ENSDART00000101295	transcript_ENSDART00000004548
chr21:17344918-17345056	transcript_ENSDART00000101295	transcript_ENSDART00000004548
chr21:17344429-17344586	transcript_ENSDART00000101295	transcript_ENSDART00000004548
chr21:17343713-17343947	transcript_ENSDART00000101295	transcript_ENSDART00000004548
chr21:15280029-15280365	transcript_ENSDART00000143113
chr21:4626421-4626598	transcript_ENSDART00000043431
chr21:4616035-4616226	transcript_ENSDART00000043431
chr21:4615775-4615901	transcript_ENSDART00000043431
chr21:4612583-4612752	transcript_ENSDART00000043431
chr5:32182761-32183025	transcript_ENSDART00000134472
chr10:18506523-18506673	transcript_ENSDART00000183302
chr5:63607821-63607956	transcript_ENSDART00000111403	transcript_ENSDART00000097330
chr5:33364087-33364194	transcript_ENSDART00000085636	transcript_ENSDART00000048350
chr5:35025191-35025426	transcript_ENSDART00000134795
chr5:72439875-72439974	transcript_ENSDART00000006380	transcript_ENSDART00000165436
chr5:70712011-70712424	transcript_ENSDART00000179538
chr5:70407370-70407585	transcript_ENSDART00000167029	transcript_ENSDART00000185309
chr21:19737479-19737667	transcript_ENSDART00000037664	transcript_ENSDART00000185736
chr21:19612720-19612940	transcript_ENSDART00000184869	transcript_ENSDART00000185736
chr5:71865252-71865342	transcript_ENSDART00000097164
chr3:23707429-23707691	transcript_ENSDART00000166068
chr24:39641011-39641144	transcript_ENSDART00000105646
chr12:45819402-45819649	transcript_ENSDART00000043210
chr12:45813592-45813917	transcript_ENSDART00000043210	transcript_ENSDART00000124455
chr12:45780960-45781060	transcript_ENSDART00000043210	transcript_ENSDART00000124455
chr12:45766147-45766402	transcript_ENSDART00000043210	transcript_ENSDART00000124455
chr12:45745570-45745781	transcript_ENSDART00000043210
chr12:14922956-14923091	transcript_ENSDART00000002078	transcript_ENSDART00000186656
chr12:5947210-5947362	transcript_ENSDART00000004896	transcript_ENSDART00000017191
chr12:5895293-5895464	transcript_ENSDART00000004896	transcript_ENSDART00000017191
chr12:5806706-5807147	transcript_ENSDART00000017191
chr12:5762232-5762444	transcript_ENSDART00000017191	transcript_ENSDART00000004896
chr12:36652192-36652399	transcript_ENSDART00000105484
chr12:36612242-36612428	transcript_ENSDART00000105484
chr12:3312233-3312433	transcript_ENSDART00000010569	transcript_ENSDART00000182032
chr12:19157673-19157807	transcript_ENSDART00000153343
chr12:10812728-10812849	transcript_ENSDART00000158227	transcript_ENSDART00000152538
chr12:34762869-34763294	transcript_ENSDART00000126420
chr12:34463645-34463762	transcript_ENSDART00000111717
chr12:34358333-34358630	transcript_ENSDART00000018939
chr12:31396591-31397160	transcript_ENSDART00000186075
chr12:31361391-31361773	transcript_ENSDART00000186075
chr12:31360550-31360739	transcript_ENSDART00000186075
chr12:31356645-31356883	transcript_ENSDART00000186075
chr12:31348306-31348660	transcript_ENSDART00000186075
chr12:31347936-31348184	transcript_ENSDART00000186075
chr12:31339290-31339377	transcript_ENSDART00000186075
chr12:31339378-31339693	transcript_ENSDART00000186075
chr12:31336478-31336797	transcript_ENSDART00000186075
chr12:31332694-31332989	transcript_ENSDART00000186075
chr12:31329033-31329252	transcript_ENSDART00000186075
chr12:31328797-31328973	transcript_ENSDART00000186075
chr12:31326462-31326887	transcript_ENSDART00000186075
chr12:31326305-31326396	transcript_ENSDART00000186075
chr12:31312694-31312897	transcript_ENSDART00000186075
chr12:31271948-31272315	transcript_ENSDART00000186075
chr12:31268674-31268821	transcript_ENSDART00000186075
chr12:31268900-31269081	transcript_ENSDART00000186075
chr12:31254860-31255165	transcript_ENSDART00000186075
chr12:31248980-31249182	transcript_ENSDART00000186075
chr12:31239986-31240101	transcript_ENSDART00000186075
chr12:31239610-31239822	transcript_ENSDART00000186075
chr12:31235224-31235508	transcript_ENSDART00000186075
chr12:31206992-31207223	transcript_ENSDART00000186075
chr12:31206468-31206707	transcript_ENSDART00000186075
chr12:31202039-31202240	transcript_ENSDART00000186075
chr12:31197296-31197467	transcript_ENSDART00000186075
chr12:31154728-31155080	transcript_ENSDART00000186075
chr12:31147754-31148096	transcript_ENSDART00000186075
chr12:31132520-31132853	transcript_ENSDART00000186075
chr12:31114982-31115509	transcript_ENSDART00000186075
chr12:28741167-28741328	transcript_ENSDART00000013980	transcript_ENSDART00000020667
chr12:28716150-28716313	transcript_ENSDART00000013980	transcript_ENSDART00000020667
chr12:28708630-28708790	transcript_ENSDART00000013980	transcript_ENSDART00000020667
chr12:28693591-28693863	transcript_ENSDART00000013980	transcript_ENSDART00000020667
chr12:27560151-27560251	transcript_ENSDART00000013033	transcript_ENSDART00000105661
chr12:27526728-27526975	transcript_ENSDART00000013033	transcript_ENSDART00000105661
chr12:27519920-27520073	transcript_ENSDART00000013033	transcript_ENSDART00000105661
chr12:27508117-27508323	transcript_ENSDART00000013033
chr12:27496763-27497024	transcript_ENSDART00000105661	transcript_ENSDART00000013033
chr12:27464446-27464727	transcript_ENSDART00000105661	transcript_ENSDART00000013033
chr12:27461959-27462225	transcript_ENSDART00000105661	transcript_ENSDART00000013033
chr12:27409972-27410167	transcript_ENSDART00000105661	transcript_ENSDART00000013033
chr12:27195925-27196308	transcript_ENSDART00000153030	transcript_ENSDART00000136415
chr12:27162617-27162833	transcript_ENSDART00000153030	transcript_ENSDART00000136415
chr12:27152036-27152518	transcript_ENSDART00000153030	transcript_ENSDART00000136415
chr13:17369763-17370186	transcript_ENSDART00000008906	transcript_ENSDART00000013011
chr13:17367188-17367870	transcript_ENSDART00000008906	transcript_ENSDART00000013011
chr13:17358356-17358656	transcript_ENSDART00000008906	transcript_ENSDART00000013011
chr13:17259249-17259701	transcript_ENSDART00000008906	transcript_ENSDART00000148269
chr13:17204940-17205132	transcript_ENSDART00000008906	transcript_ENSDART00000148269
chr13:17190518-17190716	transcript_ENSDART00000008906	transcript_ENSDART00000148269
chr13:17144171-17144634	transcript_ENSDART00000008906	transcript_ENSDART00000148269
chr13:17131350-17131600	transcript_ENSDART00000008906	transcript_ENSDART00000148269
chr13:17034957-17035225	transcript_ENSDART00000008906	transcript_ENSDART00000013011
chr13:16990934-16991360	transcript_ENSDART00000008906	transcript_ENSDART00000148269
chr13:16928618-16928789	transcript_ENSDART00000008906	transcript_ENSDART00000148269
chr13:16897686-16898031	transcript_ENSDART00000008906	transcript_ENSDART00000148269
chr13:30493835-30494019	transcript_ENSDART00000110884	transcript_ENSDART00000109307
chr13:30466012-30466382	transcript_ENSDART00000110884
chr13:30261975-30262165	transcript_ENSDART00000110884
chr13:30254142-30254431	transcript_ENSDART00000110884
chr13:30240399-30240676	transcript_ENSDART00000110884
chr13:30240279-30240370	transcript_ENSDART00000110884
chr13:29889254-29889678	transcript_ENSDART00000160921
chr12:45745598-45745763	transcript_ENSDART00000043210
chr13:29825035-29825267	transcript_ENSDART00000160921	transcript_ENSDART00000077166
chr13:29800467-29800828	transcript_ENSDART00000160921	transcript_ENSDART00000183889
chr13:29788461-29788949	transcript_ENSDART00000160921	transcript_ENSDART00000183889
chr13:29786506-29787289	transcript_ENSDART00000160921	transcript_ENSDART00000181303
chr13:29596645-29597036	transcript_ENSDART00000077166
chr13:25048683-25048788	transcript_ENSDART00000057605
chr13:24910050-24910310	transcript_ENSDART00000136624
chr13:24885709-24886141	transcript_ENSDART00000136624	transcript_ENSDART00000057605
chr24:37568404-37568545	transcript_ENSDART00000125145
chr24:38604728-38604863	transcript_ENSDART00000170194
chr13:17144219-17144579	transcript_ENSDART00000008906	transcript_ENSDART00000148269
chr24:37864475-37864584	transcript_ENSDART00000129889
chr13:29827793-29827902	transcript_ENSDART00000160921
chr3:48475330-48475546	transcript_ENSDART00000166294	transcript_ENSDART00000161419
chr3:48337597-48337737	transcript_ENSDART00000161419	transcript_ENSDART00000166294
chr3:48148812-48148906	transcript_ENSDART00000160404
chr3:48095708-48095824	transcript_ENSDART00000165100
chr3:48007718-48007917	transcript_ENSDART00000165100
chr3:47908276-47908501	transcript_ENSDART00000165100
chr3:47839417-47839673	transcript_ENSDART00000165100
chr3:47826051-47826240	transcript_ENSDART00000165100
chr3:47555140-47555277	transcript_ENSDART00000165100
chr3:47196878-47197000	transcript_ENSDART00000165100
chr3:47148785-47148891	transcript_ENSDART00000165100
chr3:46827996-46828106	transcript_ENSDART00000028610	transcript_ENSDART00000185437
chr3:46814708-46814850	transcript_ENSDART00000028610	transcript_ENSDART00000185437
chr3:46810630-46810737	transcript_ENSDART00000028610	transcript_ENSDART00000185437
chr3:46803998-46804146	transcript_ENSDART00000028610	transcript_ENSDART00000185437
chr3:46799844-46800150	transcript_ENSDART00000185437
chr3:46799142-46799344	transcript_ENSDART00000185437
chr3:46798811-46798966	transcript_ENSDART00000185437
chr3:46798537-46798690	transcript_ENSDART00000185437
chr3:25734994-25735118	transcript_ENSDART00000169706
chr3:20870958-20871090	transcript_ENSDART00000180531	transcript_ENSDART00000055722
chr3:20784537-20784674	transcript_ENSDART00000180531	transcript_ENSDART00000055722
chr3:20592942-20593120	transcript_ENSDART00000104065
chr3:20546840-20546961	transcript_ENSDART00000104065	transcript_ENSDART00000125281
chr3:14841616-14841771	transcript_ENSDART00000091070
chr3:14841456-14841555	transcript_ENSDART00000091070
chr3:14830273-14830388	transcript_ENSDART00000091070
chr3:14818065-14818266	transcript_ENSDART00000091070
chr3:14749747-14749849	transcript_ENSDART00000091070
chr24:38419734-38419870	transcript_ENSDART00000169988
chr3:59883214-59883403	transcript_ENSDART00000166922	transcript_ENSDART00000084729
chr3:57098990-57099160	transcript_ENSDART00000082937	transcript_ENSDART00000033716
chr3:55653790-55653968	transcript_ENSDART00000113030	transcript_ENSDART00000189234
chr3:55633410-55633579	transcript_ENSDART00000113030	transcript_ENSDART00000189234
chr3:55601677-55602043	transcript_ENSDART00000189234
chr12:14917011-14917139	transcript_ENSDART00000002078
chr3:44864153-44864292	transcript_ENSDART00000083040
chr3:44571237-44571405	transcript_ENSDART00000083040
chr3:44199817-44200080	transcript_ENSDART00000166866	transcript_ENSDART00000168267
chr3:44124330-44124573	transcript_ENSDART00000166866	transcript_ENSDART00000168267
chr3:43359025-43359644	transcript_ENSDART00000171213	transcript_ENSDART00000159455
chr3:43358717-43358937	transcript_ENSDART00000171213	transcript_ENSDART00000159455
chr3:43357129-43357548	transcript_ENSDART00000171213
chr3:43357740-43357908	transcript_ENSDART00000171213	transcript_ENSDART00000159455
chr3:43350798-43351221	transcript_ENSDART00000171213	transcript_ENSDART00000159455
chr3:43350368-43350592	transcript_ENSDART00000171213
chr3:43349059-43349327	transcript_ENSDART00000171213	transcript_ENSDART00000159455
chr3:43345297-43345725	transcript_ENSDART00000171213	transcript_ENSDART00000159455
chr3:43335887-43336060	transcript_ENSDART00000171213	transcript_ENSDART00000159455
chr3:43324283-43324951	transcript_ENSDART00000171213	transcript_ENSDART00000159455
chr3:43319351-43320139	transcript_ENSDART00000171213	transcript_ENSDART00000159455
chr3:43319130-43319328	transcript_ENSDART00000171213	transcript_ENSDART00000159455
chr3:43318656-43318960	transcript_ENSDART00000171213	transcript_ENSDART00000159455
chr3:43318181-43318552	transcript_ENSDART00000171213	transcript_ENSDART00000159455
chr3:43317411-43317595	transcript_ENSDART00000171213	transcript_ENSDART00000159455
chr3:43316644-43317042	transcript_ENSDART00000171213	transcript_ENSDART00000159455
chr3:43316317-43316539	transcript_ENSDART00000171213	transcript_ENSDART00000159455
chr3:43312871-43313846	transcript_ENSDART00000171213	transcript_ENSDART00000159455
chr3:43298193-43298652	transcript_ENSDART00000171213	transcript_ENSDART00000159455
chr3:43296584-43297103	transcript_ENSDART00000171213	transcript_ENSDART00000159455
chr3:43288269-43289129	transcript_ENSDART00000171213	transcript_ENSDART00000159455
chr3:43283791-43284111	transcript_ENSDART00000171213	transcript_ENSDART00000159455
chr3:43278948-43279198	transcript_ENSDART00000171213	transcript_ENSDART00000159455
chr3:43278192-43278649	transcript_ENSDART00000171213	transcript_ENSDART00000159455
chr3:43274516-43274743	transcript_ENSDART00000171213	transcript_ENSDART00000159455
chr3:43270195-43270702	transcript_ENSDART00000171213	transcript_ENSDART00000159455
chr3:43261590-43261834	transcript_ENSDART00000171213	transcript_ENSDART00000159455
chr3:43261111-43261475	transcript_ENSDART00000171213	transcript_ENSDART00000159455
chr3:43229657-43230137	transcript_ENSDART00000171213	transcript_ENSDART00000159455
chr3:43227452-43227595	transcript_ENSDART00000171213	transcript_ENSDART00000159455
chr3:43224170-43224367	transcript_ENSDART00000171213	transcript_ENSDART00000159455
chr3:43224386-43224618	transcript_ENSDART00000171213	transcript_ENSDART00000159455
chr3:43218608-43218838	transcript_ENSDART00000171213	transcript_ENSDART00000159455
chr3:41885695-41885950	transcript_ENSDART00000028673	transcript_ENSDART00000109392
chr3:41824316-41824533	transcript_ENSDART00000028673	transcript_ENSDART00000109392
chr3:43216696-43216985	transcript_ENSDART00000162096
chr3:43214522-43214627	transcript_ENSDART00000162096
chr3:43214298-43214498	transcript_ENSDART00000162096
chr3:43212036-43212220	transcript_ENSDART00000162096
chr3:43199599-43199937	transcript_ENSDART00000162096
chr3:43200009-43200255	transcript_ENSDART00000162096
chr3:43172901-43173196	transcript_ENSDART00000162096
chr3:43169001-43169360	transcript_ENSDART00000162096
chr3:43167819-43168163	transcript_ENSDART00000162096
chr3:43163957-43164326	transcript_ENSDART00000162096
chr3:43163264-43163544	transcript_ENSDART00000162096
chr3:43162536-43162900	transcript_ENSDART00000162096
chr3:43154586-43154773	transcript_ENSDART00000162096
chr3:43150653-43150931	transcript_ENSDART00000162096
chr3:43147530-43147895	transcript_ENSDART00000162096
chr3:43144287-43144461	transcript_ENSDART00000162096
chr3:43143560-43143772	transcript_ENSDART00000162096
chr3:43140204-43140381	transcript_ENSDART00000162096
chr3:43139190-43139738	transcript_ENSDART00000162096
chr3:43067587-43067926	transcript_ENSDART00000163595	transcript_ENSDART00000168228
chr3:42973272-42973701	transcript_ENSDART00000163595
chr3:30819200-30819321	transcript_ENSDART00000109104	transcript_ENSDART00000025046
chr3:30776781-30776907	transcript_ENSDART00000109104	transcript_ENSDART00000025046
chr3:30452628-30452767	transcript_ENSDART00000055393
chr3:61807049-61807213	transcript_ENSDART00000113524
chr3:17723360-17723512	transcript_ENSDART00000132622	transcript_ENSDART00000126029
chr3:29869809-29869932	transcript_ENSDART00000011251	transcript_ENSDART00000014021
chr1:9295867-9295970	transcript_ENSDART00000055009	transcript_ENSDART00000137821
chr1:9294537-9294698	transcript_ENSDART00000055009	transcript_ENSDART00000137821
chr3:37297217-37297364	transcript_ENSDART00000083442	transcript_ENSDART00000140855
chr3:54675933-54676086	transcript_ENSDART00000053106	transcript_ENSDART00000134958
chr3:54444187-54444298	transcript_ENSDART00000124215	transcript_ENSDART00000155406	transcript_ENSDART00000115076
chr3:54225778-54226015	transcript_ENSDART00000109894	transcript_ENSDART00000124215
chr3:53897459-53897669	transcript_ENSDART00000170461
chr3:53883402-53883511	transcript_ENSDART00000170461	transcript_ENSDART00000032788
chr3:53573904-53574053	transcript_ENSDART00000073930	transcript_ENSDART00000032788
chr3:53571264-53571805	transcript_ENSDART00000073930	transcript_ENSDART00000032788
chr3:53567416-53567614	transcript_ENSDART00000073930	transcript_ENSDART00000032788
chr3:53554054-53554266	transcript_ENSDART00000073930	transcript_ENSDART00000032788
chr3:53551441-53551628	transcript_ENSDART00000073930	transcript_ENSDART00000032788
chr3:53549001-53549300	transcript_ENSDART00000073930	transcript_ENSDART00000032788
chr3:53545604-53545760	transcript_ENSDART00000073930	transcript_ENSDART00000032788
chr3:53543820-53543925	transcript_ENSDART00000073930	transcript_ENSDART00000032788
chr3:53542832-53542962	transcript_ENSDART00000073930	transcript_ENSDART00000032788
chr3:53036346-53036475	transcript_ENSDART00000104683	transcript_ENSDART00000168151
chr3:53032524-53032754	transcript_ENSDART00000104683	transcript_ENSDART00000168151
chr3:53029335-53029535	transcript_ENSDART00000104683	transcript_ENSDART00000168151
chr3:53026294-53026420	transcript_ENSDART00000104683	transcript_ENSDART00000168151
chr3:53012167-53012428	transcript_ENSDART00000104683	transcript_ENSDART00000168151
chr3:53003149-53003292	transcript_ENSDART00000104683	transcript_ENSDART00000168151
chr3:53003015-53003127	transcript_ENSDART00000104683	transcript_ENSDART00000168151
chr3:52866106-52866323	transcript_ENSDART00000168151	transcript_ENSDART00000171185
chr3:52860556-52860743	transcript_ENSDART00000168151	transcript_ENSDART00000171185
chr3:52842858-52843077	transcript_ENSDART00000168151	transcript_ENSDART00000171185
chr3:52835602-52835793	transcript_ENSDART00000168151	transcript_ENSDART00000171185
chr3:49456059-49456351	transcript_ENSDART00000168108
chr3:54966600-54966749	transcript_ENSDART00000053095	transcript_ENSDART00000038575
chr3:18189284-18189465	transcript_ENSDART00000049240	transcript_ENSDART00000178522
chr3:12254812-12254962	transcript_ENSDART00000161227	transcript_ENSDART00000157475
chr3:13376586-13376721	transcript_ENSDART00000113878	transcript_ENSDART00000074068
chr3:14018321-14018455	transcript_ENSDART00000159282	transcript_ENSDART00000166000
chr3:14015205-14015325	transcript_ENSDART00000159282	transcript_ENSDART00000166000
chr3:14002899-14003078	transcript_ENSDART00000159282
chr3:13855529-13855629	transcript_ENSDART00000162317	transcript_ENSDART00000164767
chr3:13854477-13854717	transcript_ENSDART00000162317	transcript_ENSDART00000164767
chr19:22088081-22088423	transcript_ENSDART00000090476
chr19:22044103-22044298	transcript_ENSDART00000100181
chr19:21404809-21404986	transcript_ENSDART00000186194
chr19:21389237-21389357	transcript_ENSDART00000186194
chr19:21307533-21307775	transcript_ENSDART00000186194
chr19:21297152-21297380	transcript_ENSDART00000186194
chr19:21296585-21296811	transcript_ENSDART00000186194
chr19:21250636-21250888	transcript_ENSDART00000186194
chr19:21164938-21165102	transcript_ENSDART00000186194
chr19:21080627-21080807	transcript_ENSDART00000186194
chr19:21077311-21077641	transcript_ENSDART00000186194
chr19:21076590-21076757	transcript_ENSDART00000186194
chr19:21072488-21072847	transcript_ENSDART00000186194
chr19:21040634-21040918	transcript_ENSDART00000186194
chr19:20983736-20983994	transcript_ENSDART00000186194
chr19:20966554-20966885	transcript_ENSDART00000186194
chr19:8189469-8189661	transcript_ENSDART00000027274
chr19:8070021-8070156	transcript_ENSDART00000027274
chr19:7986292-7986543	transcript_ENSDART00000142955
chr19:2504979-2505126	transcript_ENSDART00000187122	transcript_ENSDART00000033132
chr19:2239896-2240057	transcript_ENSDART00000181498
chr16:55142161-55142304	transcript_ENSDART00000171109
chr16:33955177-33955395	transcript_ENSDART00000159969	transcript_ENSDART00000058424
chr16:20925926-20926061	transcript_ENSDART00000052662	transcript_ENSDART00000006429
chr16:20905516-20905685	transcript_ENSDART00000006043
chr19:42076598-42076700	transcript_ENSDART00000169067	transcript_ENSDART00000129915
chr19:42071965-42072378	transcript_ENSDART00000169067	transcript_ENSDART00000129915
chr19:41875763-41875987	transcript_ENSDART00000087055
chr19:41506176-41506316	transcript_ENSDART00000113388
chr19:41463868-41464419	transcript_ENSDART00000113388
chr19:41461368-41461759	transcript_ENSDART00000113388
chr19:41451900-41452255	transcript_ENSDART00000113388
chr19:41423886-41424089	transcript_ENSDART00000113388
chr19:41409488-41409719	transcript_ENSDART00000113388
chr19:41396058-41396508	transcript_ENSDART00000113388
chr19:40982975-40983112	transcript_ENSDART00000144544	transcript_ENSDART00000126470
chr19:40302343-40302569	transcript_ENSDART00000151269
chr19:40294355-40294559	transcript_ENSDART00000151269
chr19:40268331-40268616	transcript_ENSDART00000151269
chr19:37083363-37083563	transcript_ENSDART00000032341	transcript_ENSDART00000103151
chr19:28635694-28635969	transcript_ENSDART00000112167	transcript_ENSDART00000009149
chr19:28342766-28343164	transcript_ENSDART00000079104
chr19:28265845-28266093	transcript_ENSDART00000079104
chr19:14196858-14197037	transcript_ENSDART00000164594	transcript_ENSDART00000170335
chr19:15336819-15337000	transcript_ENSDART00000169883
chr19:21957594-21957771	transcript_ENSDART00000100181
chr19:6308760-6308890	transcript_ENSDART00000133371	transcript_ENSDART00000092656
chr16:20905503-20905733	transcript_ENSDART00000006043
chr19:549658-549798	transcript_ENSDART00000110495
chr19:531315-531511	transcript_ENSDART00000110495
chr19:15608491-15608693	transcript_ENSDART00000131134	transcript_ENSDART00000182797
chr19:15608694-15609044	transcript_ENSDART00000131134	transcript_ENSDART00000182797
KN150230.1:21383-21547	transcript_ENSDART00000166159
KN150230.1:8926-9353	transcript_ENSDART00000166159
chr19:19767420-19767567	transcript_ENSDART00000163611	transcript_ENSDART00000167757
chr19:19628674-19628925	transcript_ENSDART00000160002	transcript_ENSDART00000165196
chr2:41822432-41822633	transcript_ENSDART00000045763	transcript_ENSDART00000112243
chr17:44258099-44258304	transcript_ENSDART00000154660
chr17:44224684-44224870	transcript_ENSDART00000154660
chr17:44206229-44206372	transcript_ENSDART00000154660
chr17:44153171-44153669	transcript_ENSDART00000154660
chr17:44125055-44125221	transcript_ENSDART00000154660
chr17:44121574-44121899	transcript_ENSDART00000154660
chr17:44108332-44108672	transcript_ENSDART00000154660
chr17:13042330-13042573	transcript_ENSDART00000115208
chr17:1289598-1289726	transcript_ENSDART00000112183
chr17:625847-626001	transcript_ENSDART00000163431
chr17:18829708-18830027	transcript_ENSDART00000045991
chr17:51507590-51507689	transcript_ENSDART00000063738
chr17:51495732-51495868	transcript_ENSDART00000063738
chr17:51482866-51482996	transcript_ENSDART00000063738
chr17:51467628-51467999	transcript_ENSDART00000063738
chr17:52538528-52538763	transcript_ENSDART00000156806
chr17:52514572-52515034	transcript_ENSDART00000114931	transcript_ENSDART00000156806
chr17:52477195-52477488	transcript_ENSDART00000114931	transcript_ENSDART00000156806
chr17:52467384-52467533	transcript_ENSDART00000114931	transcript_ENSDART00000156806
chr17:52467135-52467331	transcript_ENSDART00000114931	transcript_ENSDART00000156806
chr17:52464512-52464753	transcript_ENSDART00000114931	transcript_ENSDART00000156806
chr17:52460184-52460459	transcript_ENSDART00000114931	transcript_ENSDART00000156806
chr17:52457777-52458044	transcript_ENSDART00000114931	transcript_ENSDART00000156806
chr17:52454475-52454717	transcript_ENSDART00000114931	transcript_ENSDART00000156806
chr17:52419164-52419347	transcript_ENSDART00000114931	transcript_ENSDART00000156806
chr17:52415420-52415776	transcript_ENSDART00000114931	transcript_ENSDART00000156806
chr17:52413514-52413771	transcript_ENSDART00000114931	transcript_ENSDART00000156806
chr17:52408743-52408937	transcript_ENSDART00000114931	transcript_ENSDART00000156806
chr17:52405729-52405932	transcript_ENSDART00000114931	transcript_ENSDART00000156806
chr17:52393642-52393787	transcript_ENSDART00000114931	transcript_ENSDART00000156806
chr17:52381487-52381572	transcript_ENSDART00000114931	transcript_ENSDART00000156806
chr17:52350767-52351079	transcript_ENSDART00000114931	transcript_ENSDART00000156806
chr17:52311584-52311750	transcript_ENSDART00000114931	transcript_ENSDART00000156806
chr17:52308556-52308755	transcript_ENSDART00000114931	transcript_ENSDART00000156806
chr17:52305671-52305930	transcript_ENSDART00000114931	transcript_ENSDART00000156806
chr17:52281425-52281652	transcript_ENSDART00000019766	transcript_ENSDART00000159072
chr17:52273228-52273488	transcript_ENSDART00000114931
chr17:52249834-52250104	transcript_ENSDART00000019766
chr17:52238042-52238255	transcript_ENSDART00000019766	transcript_ENSDART00000053422
chr17:52234498-52234875	transcript_ENSDART00000019766	transcript_ENSDART00000053422
chr17:52219045-52219268	transcript_ENSDART00000019766	transcript_ENSDART00000053422
chr17:52211667-52211900	transcript_ENSDART00000019766	transcript_ENSDART00000053422
chr17:52208197-52208368	transcript_ENSDART00000019766	transcript_ENSDART00000053422
chr17:52198285-52198538	transcript_ENSDART00000019766	transcript_ENSDART00000053422
chr17:52196506-52196737	transcript_ENSDART00000019766	transcript_ENSDART00000159072
chr17:52165712-52165825	transcript_ENSDART00000019766	transcript_ENSDART00000053422
chr17:52154130-52154797	transcript_ENSDART00000019766	transcript_ENSDART00000053422
chr17:52142171-52142271	transcript_ENSDART00000019766	transcript_ENSDART00000053422
chr17:52104802-52105100	transcript_ENSDART00000019766	transcript_ENSDART00000053422
chr17:53337729-53338250	transcript_ENSDART00000162239
chr17:53322032-53322481	transcript_ENSDART00000162239
chr17:53058329-53058526	transcript_ENSDART00000103434	transcript_ENSDART00000126277
chr17:51015767-51016011	transcript_ENSDART00000130412	transcript_ENSDART00000098082
chr17:50747248-50747368	transcript_ENSDART00000183220	transcript_ENSDART00000075150
chr17:50630679-50630821	transcript_ENSDART00000075150	transcript_ENSDART00000183220
chr17:50623290-50623479	transcript_ENSDART00000075150	transcript_ENSDART00000183220
chr17:50603329-50603559	transcript_ENSDART00000075150	transcript_ENSDART00000183220
chr17:50552055-50552396	transcript_ENSDART00000075150	transcript_ENSDART00000183220
chr17:50539453-50539636	transcript_ENSDART00000075150	transcript_ENSDART00000183220
chr17:50516787-50516923	transcript_ENSDART00000075150	transcript_ENSDART00000183220
chr17:50505170-50505318	transcript_ENSDART00000075150
chr17:49974574-49974790	transcript_ENSDART00000154728	transcript_ENSDART00000161008
chr17:38381523-38381686	transcript_ENSDART00000085438	transcript_ENSDART00000075936
chr17:38362903-38363196	transcript_ENSDART00000085438	transcript_ENSDART00000075936
chr17:38350729-38351295	transcript_ENSDART00000085438	transcript_ENSDART00000075936
chr17:38342595-38342738	transcript_ENSDART00000085438	transcript_ENSDART00000075936
chr17:38325124-38325338	transcript_ENSDART00000085438
chr17:38324709-38324917	transcript_ENSDART00000085438
chr17:38317675-38317943	transcript_ENSDART00000085438
chr17:38315113-38315258	transcript_ENSDART00000085438
chr17:38254804-38255105	transcript_ENSDART00000075936	transcript_ENSDART00000085481
chr17:38253768-38254118	transcript_ENSDART00000075936	transcript_ENSDART00000085481
chr17:38227485-38227808	transcript_ENSDART00000085481	transcript_ENSDART00000075936
chr17:38219518-38219729	transcript_ENSDART00000085481	transcript_ENSDART00000075936
chr17:38218865-38219106	transcript_ENSDART00000085481	transcript_ENSDART00000075936
chr17:38182354-38182526	transcript_ENSDART00000085481	transcript_ENSDART00000075936
chr17:38170102-38170403	transcript_ENSDART00000085481	transcript_ENSDART00000075936
chr17:38166653-38166852	transcript_ENSDART00000085481	transcript_ENSDART00000075936
chr17:38090223-38090430	transcript_ENSDART00000085481	transcript_ENSDART00000075941
chr17:38065114-38065409	transcript_ENSDART00000085481
chr17:37848430-37848689	transcript_ENSDART00000025853
chr17:37821634-37821743	transcript_ENSDART00000025853
chr17:37791739-37791990	transcript_ENSDART00000025853
chr17:37708792-37708936	transcript_ENSDART00000025853
chr17:37697983-37698167	transcript_ENSDART00000025853
chr17:37566271-37566374	transcript_ENSDART00000187935	transcript_ENSDART00000157001
chr17:36489809-36490144	transcript_ENSDART00000187252
chr17:36479678-36480164	transcript_ENSDART00000187252
chr17:36453041-36453237	transcript_ENSDART00000187252
chr17:36437595-36437951	transcript_ENSDART00000187252
chr17:36406287-36406519	transcript_ENSDART00000187252
chr17:36406721-36406977	transcript_ENSDART00000187252
chr17:36332850-36333042	transcript_ENSDART00000187252
chr17:36309129-36309256	transcript_ENSDART00000187252
chr17:36294199-36294497	transcript_ENSDART00000187252
chr17:36270699-36270987	transcript_ENSDART00000187252
chr17:36245525-36245834	transcript_ENSDART00000187252
chr17:36165148-36165294	transcript_ENSDART00000187252
chr17:36147746-36148034	transcript_ENSDART00000187252
chr17:36112320-36112618	transcript_ENSDART00000187252
chr17:36109278-36109399	transcript_ENSDART00000187252
chr17:36033256-36033573	transcript_ENSDART00000187252
chr17:36031240-36031458	transcript_ENSDART00000187252
chr17:36015294-36015524	transcript_ENSDART00000187252
chr17:36006577-36006854	transcript_ENSDART00000187252
chr17:36004447-36004614	transcript_ENSDART00000187252
chr17:35997534-35997728	transcript_ENSDART00000187252
chr17:35969136-35969407	transcript_ENSDART00000187252
chr17:35958578-35958730	transcript_ENSDART00000187252
chr17:35896943-35897668	transcript_ENSDART00000187252
chr17:35873735-35874093	transcript_ENSDART00000187252
chr17:35676211-35676352	transcript_ENSDART00000016053	transcript_ENSDART00000187252
chr17:35650530-35650772	transcript_ENSDART00000016053	transcript_ENSDART00000187252
chr17:35627375-35627529	transcript_ENSDART00000016053	transcript_ENSDART00000187252
chr17:35606279-35606382	transcript_ENSDART00000016053	transcript_ENSDART00000187252
chr17:35558872-35559059	transcript_ENSDART00000016053
chr17:35548769-35548992	transcript_ENSDART00000016053
chr17:34909798-34910083	transcript_ENSDART00000145664	transcript_ENSDART00000005784
chr17:34781011-34781272	transcript_ENSDART00000145664
chr17:34767433-34767613	transcript_ENSDART00000145664
chr17:34723949-34724106	transcript_ENSDART00000145664
chr17:34699564-34699774	transcript_ENSDART00000145664
chr17:34694722-34694987	transcript_ENSDART00000145664
chr17:34691221-34691336	transcript_ENSDART00000145664
chr17:34670289-34670591	transcript_ENSDART00000145664
chr17:34631468-34631656	transcript_ENSDART00000145664
chr17:34627314-34627462	transcript_ENSDART00000145664
chr17:34618729-34619027	transcript_ENSDART00000145664
chr17:34577671-34577928	transcript_ENSDART00000145664
chr17:34523910-34524139	transcript_ENSDART00000016053
chr17:34514380-34514623	transcript_ENSDART00000016053
chr17:34507713-34508163	transcript_ENSDART00000016053
chr17:34463958-34464123	transcript_ENSDART00000016053
chr17:34442247-34442451	transcript_ENSDART00000016053
chr17:34401523-34401866	transcript_ENSDART00000016053
chr17:34390042-34390304	transcript_ENSDART00000016053
chr17:34372264-34372483	transcript_ENSDART00000016053
chr17:34361727-34362010	transcript_ENSDART00000016053
chr17:34361277-34361378	transcript_ENSDART00000016053
chr17:34361381-34361662	transcript_ENSDART00000016053
chr17:34352877-34353072	transcript_ENSDART00000016053
chr17:34352259-34352667	transcript_ENSDART00000016053
chr17:34337083-34337440	transcript_ENSDART00000016053
chr17:34310529-34310733	transcript_ENSDART00000016053
chr17:34304391-34304583	transcript_ENSDART00000016053
chr17:34296301-34296443	transcript_ENSDART00000016053
chr17:34291801-34292095	transcript_ENSDART00000016053
chr17:34289544-34289759	transcript_ENSDART00000016053
chr17:27379587-27379726	transcript_ENSDART00000127043	transcript_ENSDART00000077087
chr17:27307131-27307257	transcript_ENSDART00000077087	transcript_ENSDART00000110903
chr17:27278962-27279062	transcript_ENSDART00000077087	transcript_ENSDART00000110903
chr17:27794697-27794894	transcript_ENSDART00000169708
chr17:27601836-27601940	transcript_ENSDART00000169708
chr17:27586199-27586306	transcript_ENSDART00000169708
chr17:1484154-1484260	transcript_ENSDART00000183177	transcript_ENSDART00000161202
chr17:1496371-1496499	transcript_ENSDART00000183177	transcript_ENSDART00000161202
chr17:31678433-31678618	transcript_ENSDART00000104332	transcript_ENSDART00000030448
chr17:31678236-31678365	transcript_ENSDART00000104332	transcript_ENSDART00000030448
chr17:31674490-31674647	transcript_ENSDART00000104332	transcript_ENSDART00000030448
chr17:31662442-31662634	transcript_ENSDART00000030448
chr17:31655997-31656141	transcript_ENSDART00000030448	transcript_ENSDART00000104332
chr17:31411345-31411496	transcript_ENSDART00000061547	transcript_ENSDART00000062900
chr20:20534858-20535100	transcript_ENSDART00000036124
chr20:30124036-30124251	transcript_ENSDART00000146366	transcript_ENSDART00000142669
chr20:29824495-29824662	transcript_ENSDART00000146366	transcript_ENSDART00000142669
chr17:42568026-42568136	transcript_ENSDART00000014296	transcript_ENSDART00000020156
chr17:42557067-42557446	transcript_ENSDART00000014296	transcript_ENSDART00000020156
chr17:42509157-42509251	transcript_ENSDART00000014296	transcript_ENSDART00000020156
chr17:42506024-42506186	transcript_ENSDART00000014296	transcript_ENSDART00000020156
chr17:42416831-42416999	transcript_ENSDART00000020156
chr13:45428894-45429031	transcript_ENSDART00000099950	transcript_ENSDART00000058093
chr13:32718083-32718226	transcript_ENSDART00000012232	transcript_ENSDART00000076423
chr2:36987682-36987888	transcript_ENSDART00000003670
chr2:41293461-41293680	transcript_ENSDART00000123886
chr6:32192916-32193260	transcript_ENSDART00000017695	transcript_ENSDART00000150934
chr6:32083256-32083434	transcript_ENSDART00000150934	transcript_ENSDART00000017695
chr6:29000457-29000592	transcript_ENSDART00000190508	transcript_ENSDART00000087440
chr6:28999017-28999118	transcript_ENSDART00000190508	transcript_ENSDART00000087440
chr6:28994416-28994609	transcript_ENSDART00000190508	transcript_ENSDART00000087440
chr23:2167956-2168209	transcript_ENSDART00000085290
chr23:2167362-2167732	transcript_ENSDART00000085290
chr22:20361062-20361240	transcript_ENSDART00000161610	transcript_ENSDART00000010048
chr22:20332168-20332299	transcript_ENSDART00000161610	transcript_ENSDART00000010048
chr8:18433242-18433520	transcript_ENSDART00000190744
chr8:18274679-18274826	transcript_ENSDART00000190744
chr8:18190613-18190751	transcript_ENSDART00000114177
chr8:18182479-18182735	transcript_ENSDART00000114177
chr8:18172979-18173381	transcript_ENSDART00000114177
chr8:18133332-18133633	transcript_ENSDART00000114177
chr8:18102790-18103166	transcript_ENSDART00000114177
chr8:18100045-18100319	transcript_ENSDART00000114177
chr8:18087228-18087369	transcript_ENSDART00000114177
chr8:18051602-18051809	transcript_ENSDART00000114177
chr8:20484168-20484489	transcript_ENSDART00000079618
chr8:20478689-20478976	transcript_ENSDART00000079618	transcript_ENSDART00000100328
chr8:20122027-20122139	transcript_ENSDART00000170792	transcript_ENSDART00000193677
chr8:20115208-20115564	transcript_ENSDART00000170792	transcript_ENSDART00000193677
chr8:20111066-20111170	transcript_ENSDART00000170792	transcript_ENSDART00000193677
chr8:19799166-19799657	transcript_ENSDART00000138176
chr8:19795572-19795731	transcript_ENSDART00000138176
chr8:19794727-19794870	transcript_ENSDART00000138176
chr8:19791835-19792313	transcript_ENSDART00000138176	transcript_ENSDART00000139647
chr8:19777756-19777979	transcript_ENSDART00000138176	transcript_ENSDART00000139647
chr8:19777170-19777312	transcript_ENSDART00000138176	transcript_ENSDART00000139647
chr8:19776724-19777047	transcript_ENSDART00000138176	transcript_ENSDART00000139647
chr8:19776335-19776452	transcript_ENSDART00000138176	transcript_ENSDART00000139647
chr8:19755861-19756039	transcript_ENSDART00000138176	transcript_ENSDART00000139647
chr8:19745582-19745732	transcript_ENSDART00000138176	transcript_ENSDART00000139647
chr8:19736131-19736349	transcript_ENSDART00000138176	transcript_ENSDART00000139647
chr8:19712728-19712944	transcript_ENSDART00000138176	transcript_ENSDART00000139647
chr8:19682764-19683023	transcript_ENSDART00000138176	transcript_ENSDART00000139647
chr8:19680332-19680661	transcript_ENSDART00000138176	transcript_ENSDART00000139647
chr8:19666056-19666202	transcript_ENSDART00000138176	transcript_ENSDART00000139647
chr22:10957858-10958003	transcript_ENSDART00000105823
chr22:10910026-10910139	transcript_ENSDART00000178051	transcript_ENSDART00000081183
chr22:10899458-10899560	transcript_ENSDART00000178051	transcript_ENSDART00000081183
chr22:37575470-37576023	transcript_ENSDART00000149482
chr22:37526470-37526870	transcript_ENSDART00000149482
chr22:37513299-37513538	transcript_ENSDART00000149482
chr22:37473770-37474037	transcript_ENSDART00000149482
chr22:37459009-37459365	transcript_ENSDART00000149482
chr22:37424792-37425118	transcript_ENSDART00000149482
chr22:37424557-37424756	transcript_ENSDART00000149482
chr22:37353088-37353243	transcript_ENSDART00000157966
chr22:37349968-37350109	transcript_ENSDART00000157966
chr22:37261695-37261843	transcript_ENSDART00000157966
chr22:37109017-37109212	transcript_ENSDART00000157966
chr22:36967378-36967539	transcript_ENSDART00000157966
chr22:36964193-36964394	transcript_ENSDART00000157966
chr22:36126540-36126672	transcript_ENSDART00000187018	transcript_ENSDART00000056188
chr22:35932507-35932624	transcript_ENSDART00000187018
chr22:21119977-21120257	transcript_ENSDART00000064902
chr22:20976390-20976522	transcript_ENSDART00000064902
chr22:20905199-20905384	transcript_ENSDART00000185845	transcript_ENSDART00000002029
chr22:20464383-20464573	transcript_ENSDART00000089033
chr22:20463406-20463641	transcript_ENSDART00000089033
chr22:20455094-20455260	transcript_ENSDART00000089033
chr22:20454751-20454901	transcript_ENSDART00000089033
chr22:20450130-20450275	transcript_ENSDART00000089033
chr22:23473801-23474095	transcript_ENSDART00000160457
chr22:23422633-23422813	transcript_ENSDART00000160457	transcript_ENSDART00000054807
chr22:23411283-23411560	transcript_ENSDART00000160457	transcript_ENSDART00000054807
chr22:23403030-23403147	transcript_ENSDART00000160457	transcript_ENSDART00000054807
chr22:23385856-23385989	transcript_ENSDART00000160457	transcript_ENSDART00000054807
chr22:23370973-23371137	transcript_ENSDART00000160457	transcript_ENSDART00000054807
chr22:23305929-23306092	transcript_ENSDART00000160457	transcript_ENSDART00000054807
chr22:23285916-23286220	transcript_ENSDART00000160457
chr22:23233803-23234251	transcript_ENSDART00000054807	transcript_ENSDART00000160457
chr22:23181429-23182122	transcript_ENSDART00000054807	transcript_ENSDART00000160457
chr22:23162860-23163156	transcript_ENSDART00000054807
chr22:23125995-23126306	transcript_ENSDART00000079536
chr22:22825974-22826158	transcript_ENSDART00000166794
chr22:22812276-22812452	transcript_ENSDART00000166794
chr22:22790037-22790259	transcript_ENSDART00000166794
chr22:22753202-22753497	transcript_ENSDART00000166794
chr22:22710191-22710333	transcript_ENSDART00000166794
chr22:22664268-22664829	transcript_ENSDART00000166794
chr22:22649169-22649549	transcript_ENSDART00000166794
chr22:22621789-22622026	transcript_ENSDART00000089622	transcript_ENSDART00000089569
chr22:22581068-22581310	transcript_ENSDART00000089622	transcript_ENSDART00000089569
chr22:22580964-22581048	transcript_ENSDART00000089622	transcript_ENSDART00000089569
chr22:22579909-22580151	transcript_ENSDART00000089622	transcript_ENSDART00000089569
chr22:22557317-22557532	transcript_ENSDART00000089622	transcript_ENSDART00000089569
chr22:22529928-22530141	transcript_ENSDART00000089622	transcript_ENSDART00000089569
chr22:22521600-22521800	transcript_ENSDART00000089622	transcript_ENSDART00000089569
chr22:22512806-22513070	transcript_ENSDART00000089622	transcript_ENSDART00000089569
chr11:7875503-7875842	transcript_ENSDART00000101561
chr11:7772132-7772284	transcript_ENSDART00000193223	transcript_ENSDART00000101561
chr11:7767064-7767206	transcript_ENSDART00000193223	transcript_ENSDART00000101561
chr11:7605733-7605855	transcript_ENSDART00000193223	transcript_ENSDART00000009859
chr11:7495622-7495856	transcript_ENSDART00000193223	transcript_ENSDART00000009859
chr11:7472691-7472900	transcript_ENSDART00000009859
chr22:19133891-19134127	transcript_ENSDART00000166295	transcript_ENSDART00000136390
chr22:19113108-19113234	transcript_ENSDART00000166295	transcript_ENSDART00000136390
chr23:45454086-45454298	transcript_ENSDART00000036631	transcript_ENSDART00000148889
chr6:36476089-36476229	transcript_ENSDART00000023613	transcript_ENSDART00000161928
chr6:28633598-28633788	transcript_ENSDART00000131126	transcript_ENSDART00000089195
chr6:28554952-28555257	transcript_ENSDART00000131126	transcript_ENSDART00000089195
chr6:25761078-25761359	transcript_ENSDART00000165609
chr6:25741287-25741455	transcript_ENSDART00000165609
chr6:25740917-25741222	transcript_ENSDART00000165609
chr6:25717846-25718105	transcript_ENSDART00000165609
chr6:25688733-25688939	transcript_ENSDART00000165609
chr6:25681860-25682137	transcript_ENSDART00000165609
chr6:25672145-25672475	transcript_ENSDART00000165609
chr6:25649726-25649896	transcript_ENSDART00000165609
chr6:25631535-25631809	transcript_ENSDART00000165609
chr6:25631101-25631293	transcript_ENSDART00000165609
chr6:25575884-25576226	transcript_ENSDART00000165609
chr6:25562874-25563110	transcript_ENSDART00000165609
chr6:25544122-25544653	transcript_ENSDART00000165609
chr6:25526036-25526393	transcript_ENSDART00000165609
chr6:25485036-25485167	transcript_ENSDART00000165609
chr6:25466669-25467016	transcript_ENSDART00000165609
chr6:25434055-25434436	transcript_ENSDART00000165609
chr6:25426933-25427355	transcript_ENSDART00000165609
chr6:25411109-25411604	transcript_ENSDART00000165609
chr6:25407214-25407414	transcript_ENSDART00000165609
chr6:25404545-25404714	transcript_ENSDART00000165609
chr6:25397297-25397471	transcript_ENSDART00000165609
chr6:25132663-25132870	transcript_ENSDART00000165609
chr6:25129579-25129903	transcript_ENSDART00000165609
chr6:25094833-25095004	transcript_ENSDART00000165609
chr6:25085127-25085313	transcript_ENSDART00000165609
chr6:25083763-25083954	transcript_ENSDART00000165609
chr6:25075510-25075638	transcript_ENSDART00000165609
chr6:25059732-25060029	transcript_ENSDART00000165609
chr6:25045452-25045766	transcript_ENSDART00000165609
chr6:25025814-25026183	transcript_ENSDART00000165609
chr6:25024048-25024396	transcript_ENSDART00000165609
chr6:25023627-25023802	transcript_ENSDART00000165609
chr6:25015396-25015652	transcript_ENSDART00000165609
chr6:25015036-25015333	transcript_ENSDART00000165609
chr6:24983622-24983883	transcript_ENSDART00000165609
chr6:24962614-24962933	transcript_ENSDART00000165609
chr6:24948006-24948228	transcript_ENSDART00000165609
chr6:24947515-24947679	transcript_ENSDART00000165609
chr6:24947168-24947293	transcript_ENSDART00000165609
chr6:24935040-24935499	transcript_ENSDART00000165609
chr6:24934707-24934924	transcript_ENSDART00000165609
chr6:24917241-24917447	transcript_ENSDART00000165609
chr6:24910978-24911244	transcript_ENSDART00000165609
chr6:24911472-24911641	transcript_ENSDART00000165609
chr6:24906999-24907223	transcript_ENSDART00000165609
chr6:24906774-24906951	transcript_ENSDART00000165609
chr6:24906437-24906723	transcript_ENSDART00000165609
chr6:24880316-24880546	transcript_ENSDART00000165609
chr6:24879838-24880236	transcript_ENSDART00000165609
chr6:24878245-24878830	transcript_ENSDART00000165609
chr6:24870190-24870495	transcript_ENSDART00000165609
chr6:24865820-24866020	transcript_ENSDART00000165609
chr6:24855086-24855376	transcript_ENSDART00000165609
chr6:24854519-24854805	transcript_ENSDART00000165609
chr6:24852968-24853359	transcript_ENSDART00000165609
chr6:24853500-24853686	transcript_ENSDART00000165609
chr6:24846330-24846667	transcript_ENSDART00000165609
chr6:24838586-24838878	transcript_ENSDART00000165609
chr6:24837959-24838245	transcript_ENSDART00000165609
chr6:24833360-24833887	transcript_ENSDART00000165609
chr6:24827349-24827726	transcript_ENSDART00000165609
chr6:24826179-24826555	transcript_ENSDART00000165609
chr6:24826558-24826736	transcript_ENSDART00000165609
chr6:24759931-24760261	transcript_ENSDART00000165609
chr6:24752056-24752368	transcript_ENSDART00000165609
chr6:24750690-24751094	transcript_ENSDART00000165609
chr6:24735337-24735833	transcript_ENSDART00000165609
chr6:24734765-24734942	transcript_ENSDART00000165609
chr6:24733916-24734196	transcript_ENSDART00000165609
chr6:24733578-24733812	transcript_ENSDART00000165609
chr6:24733055-24733220	transcript_ENSDART00000165609
chr6:24726538-24726869	transcript_ENSDART00000165609
chr6:24705324-24705764	transcript_ENSDART00000165609
chr6:24699452-24699706	transcript_ENSDART00000165609
chr6:24699707-24699860	transcript_ENSDART00000165609
chr6:24698348-24698853	transcript_ENSDART00000165609
chr6:24680184-24680472	transcript_ENSDART00000165609
chr6:24679464-24679986	transcript_ENSDART00000165609
chr6:24673641-24674000	transcript_ENSDART00000165609
chr6:24672384-24672532	transcript_ENSDART00000165609
chr6:24668736-24668901	transcript_ENSDART00000165609
chr6:3622953-3623340	transcript_ENSDART00000026693	transcript_ENSDART00000109576
chr6:3623395-3623660	transcript_ENSDART00000026693	transcript_ENSDART00000109576
chr6:3620521-3620633	transcript_ENSDART00000026693
chr6:3617697-3617953	transcript_ENSDART00000026693
chr6:3615021-3615136	transcript_ENSDART00000026693
chr6:3608944-3609110	transcript_ENSDART00000026693	transcript_ENSDART00000109576
chr6:3605189-3605495	transcript_ENSDART00000026693
chr6:3589141-3589443	transcript_ENSDART00000026693	transcript_ENSDART00000109576
chr6:3580811-3580963	transcript_ENSDART00000026693	transcript_ENSDART00000109576
chr6:3574308-3574415	transcript_ENSDART00000026693
chr6:3553695-3553927	transcript_ENSDART00000026693
chr6:3549817-3549988	transcript_ENSDART00000109576
chr6:30122572-30122707	transcript_ENSDART00000028406
chr6:32274623-32274990	transcript_ENSDART00000017695	transcript_ENSDART00000150934
chr6:32263264-32263968	transcript_ENSDART00000017695	transcript_ENSDART00000150934
chr6:32254313-32254858	transcript_ENSDART00000017695	transcript_ENSDART00000150934
chr6:32250005-32250813	transcript_ENSDART00000017695	transcript_ENSDART00000150934
chr6:32241461-32241983	transcript_ENSDART00000017695	transcript_ENSDART00000150934
chr6:32239162-32239454	transcript_ENSDART00000017695	transcript_ENSDART00000150934
chr6:32235831-32236135	transcript_ENSDART00000017695	transcript_ENSDART00000150934
chr6:32231999-32232116	transcript_ENSDART00000017695	transcript_ENSDART00000150934
chr6:32228680-32229642	transcript_ENSDART00000017695	transcript_ENSDART00000150934
chr6:32223048-32223473	transcript_ENSDART00000017695	transcript_ENSDART00000150934
chr6:32221879-32222313	transcript_ENSDART00000017695	transcript_ENSDART00000150934
chr6:32219447-32219595	transcript_ENSDART00000017695	transcript_ENSDART00000150934
chr6:32219621-32219823	transcript_ENSDART00000017695	transcript_ENSDART00000150934
chr6:32210386-32210776	transcript_ENSDART00000017695	transcript_ENSDART00000150934
chr6:32205642-32206261	transcript_ENSDART00000017695	transcript_ENSDART00000150934
chr6:32205139-32205358	transcript_ENSDART00000017695	transcript_ENSDART00000150934
chr6:32196455-32196664	transcript_ENSDART00000017695	transcript_ENSDART00000150934
chr6:32186662-32186883	transcript_ENSDART00000017695	transcript_ENSDART00000150934
chr6:32179090-32179389	transcript_ENSDART00000017695	transcript_ENSDART00000150934
chr6:32175263-32175750	transcript_ENSDART00000017695	transcript_ENSDART00000150934
chr6:32164432-32164940	transcript_ENSDART00000017695	transcript_ENSDART00000150934
chr6:32139192-32139514	transcript_ENSDART00000017695	transcript_ENSDART00000150934
chr6:32136893-32137444	transcript_ENSDART00000017695	transcript_ENSDART00000150934
chr6:32135700-32136172	transcript_ENSDART00000017695	transcript_ENSDART00000150934
chr6:32136382-32136776	transcript_ENSDART00000017695	transcript_ENSDART00000150934
chr6:32134396-32134906	transcript_ENSDART00000017695	transcript_ENSDART00000150934
chr6:32114388-32114618	transcript_ENSDART00000017695	transcript_ENSDART00000150934
chr6:32101196-32101727	transcript_ENSDART00000017695	transcript_ENSDART00000150934
chr6:32099116-32099359	transcript_ENSDART00000017695	transcript_ENSDART00000150934
chr6:32099361-32099526	transcript_ENSDART00000017695	transcript_ENSDART00000150934
chr6:32096874-32096997	transcript_ENSDART00000017695	transcript_ENSDART00000150934
chr6:32055484-32056184	transcript_ENSDART00000150934	transcript_ENSDART00000017695
chr7:46952218-46952514	transcript_ENSDART00000109511
chr7:46935172-46935506	transcript_ENSDART00000109511
chr25:36648472-36648585	transcript_ENSDART00000150178	transcript_ENSDART00000025494
chr25:36596474-36596644	transcript_ENSDART00000150178	transcript_ENSDART00000025494
chr25:36452017-36452147	transcript_ENSDART00000150178	transcript_ENSDART00000025494
chr7:50289115-50289280	transcript_ENSDART00000098842
chr7:29466964-29467101	transcript_ENSDART00000173723
chr25:10342511-10342657	transcript_ENSDART00000073907
chr25:9006558-9006779	transcript_ENSDART00000142917	transcript_ENSDART00000073912
chr25:8996793-8996986	transcript_ENSDART00000142917	transcript_ENSDART00000073912
chr25:8966305-8966541	transcript_ENSDART00000142917
chr25:31018179-31018428	transcript_ENSDART00000067039
chr25:30958431-30958784	transcript_ENSDART00000067039
chr25:30954883-30955015	transcript_ENSDART00000067039
chr25:1999578-1999785	transcript_ENSDART00000168161
chr7:26933426-26933712	transcript_ENSDART00000124363
chr7:57078178-57078308	transcript_ENSDART00000039810
chr25:20733505-20733782	transcript_ENSDART00000180223
chr25:19962860-19963031	transcript_ENSDART00000174776	transcript_ENSDART00000104315
chr25:37478217-37478335	transcript_ENSDART00000166187	transcript_ENSDART00000160688
chr25:18330535-18330710	transcript_ENSDART00000104496
chr18:23533168-23533613	transcript_ENSDART00000124818
chr18:23524709-23525002	transcript_ENSDART00000124818
chr18:23520274-23520631	transcript_ENSDART00000124818
chr18:23515809-23516342	transcript_ENSDART00000124818
chr18:23514928-23515041	transcript_ENSDART00000124818
chr18:23515048-23515363	transcript_ENSDART00000124818
chr18:23505458-23505583	transcript_ENSDART00000124818
chr18:23504994-23505208	transcript_ENSDART00000124818
chr18:23498922-23499238	transcript_ENSDART00000124818
chr18:23493066-23493617	transcript_ENSDART00000124818
chr18:23490882-23491214	transcript_ENSDART00000124818
chr18:23489264-23489465	transcript_ENSDART00000124818
chr18:23486651-23487013	transcript_ENSDART00000124818
chr18:23486451-23486599	transcript_ENSDART00000124818
chr18:23471135-23471361	transcript_ENSDART00000124818
chr18:23467936-23468257	transcript_ENSDART00000124818
chr18:23461382-23461519	transcript_ENSDART00000124818
chr18:23461100-23461362	transcript_ENSDART00000124818
chr18:23459430-23459749	transcript_ENSDART00000124818
chr18:23457619-23457826	transcript_ENSDART00000124818
chr18:23455817-23456033	transcript_ENSDART00000124818
chr18:23452453-23452834	transcript_ENSDART00000124818
chr18:23451440-23451742	transcript_ENSDART00000124818
chr18:23432617-23432932	transcript_ENSDART00000124818
chr18:23425214-23425336	transcript_ENSDART00000124818
chr18:23422167-23422323	transcript_ENSDART00000124818
chr18:23421970-23422081	transcript_ENSDART00000124818
chr18:23399620-23399946	transcript_ENSDART00000124818
chr18:23393683-23393964	transcript_ENSDART00000124818
chr18:23341195-23341464	transcript_ENSDART00000124818
chr18:23304228-23304456	transcript_ENSDART00000124818
chr18:23297255-23297449	transcript_ENSDART00000124818
chr18:23292962-23293086	transcript_ENSDART00000124818
chr18:23286065-23286213	transcript_ENSDART00000124818
chr18:23256079-23256263	transcript_ENSDART00000124818
chr18:23122553-23122914	transcript_ENSDART00000124818
chr18:23088000-23088126	transcript_ENSDART00000124818
chr18:20983918-20984143	transcript_ENSDART00000162702
chr18:20403109-20403303	transcript_ENSDART00000177125	transcript_ENSDART00000139441
chr18:20398208-20398356	transcript_ENSDART00000177125	transcript_ENSDART00000139441
chr18:20382692-20382943	transcript_ENSDART00000177125	transcript_ENSDART00000139441
chr18:20362777-20363068	transcript_ENSDART00000177125	transcript_ENSDART00000139441
chr18:20319384-20319548	transcript_ENSDART00000177125	transcript_ENSDART00000139441
chr18:20319610-20319706	transcript_ENSDART00000177125	transcript_ENSDART00000139441
chr18:20319714-20319895	transcript_ENSDART00000177125	transcript_ENSDART00000139441
chr18:20314356-20314664	transcript_ENSDART00000177125	transcript_ENSDART00000139441
chr18:20308270-20308475	transcript_ENSDART00000177125	transcript_ENSDART00000139441
chr18:20302199-20302473	transcript_ENSDART00000177125	transcript_ENSDART00000139441
chr18:20301607-20301827	transcript_ENSDART00000177125	transcript_ENSDART00000139441
chr18:20290387-20290622	transcript_ENSDART00000177125	transcript_ENSDART00000139441
chr18:20289934-20290289	transcript_ENSDART00000177125	transcript_ENSDART00000139441
chr18:20289214-20289533	transcript_ENSDART00000177125	transcript_ENSDART00000139441
chr18:20286425-20286620	transcript_ENSDART00000177125	transcript_ENSDART00000139441
chr18:20281464-20281688	transcript_ENSDART00000177125	transcript_ENSDART00000139441
chr18:20279395-20279583	transcript_ENSDART00000177125	transcript_ENSDART00000139441
chr18:20275965-20276139	transcript_ENSDART00000177125	transcript_ENSDART00000139441
chr18:20272705-20273052	transcript_ENSDART00000177125	transcript_ENSDART00000139441
chr18:20273060-20273300	transcript_ENSDART00000177125	transcript_ENSDART00000139441
chr18:20271747-20271982	transcript_ENSDART00000177125	transcript_ENSDART00000139441
chr18:20272035-20272353	transcript_ENSDART00000177125	transcript_ENSDART00000139441
chr18:20260704-20261001	transcript_ENSDART00000177125
chr18:20244251-20244418	transcript_ENSDART00000139441
chr18:20239171-20239307	transcript_ENSDART00000139441
chr18:20236498-20236872	transcript_ENSDART00000139441
chr18:20236997-20237283	transcript_ENSDART00000139441
chr18:20234143-20234344	transcript_ENSDART00000139441
chr18:20235260-20235635	transcript_ENSDART00000139441
chr18:20235709-20235975	transcript_ENSDART00000139441
chr18:20229089-20229357	transcript_ENSDART00000139441
chr18:20157935-20158310	transcript_ENSDART00000139441	transcript_ENSDART00000138103
chr18:20141962-20142156	transcript_ENSDART00000139441	transcript_ENSDART00000138103
chr18:20134068-20134460	transcript_ENSDART00000139441	transcript_ENSDART00000138103
chr18:20133206-20133512	transcript_ENSDART00000139441	transcript_ENSDART00000138103
chr18:20130597-20130993	transcript_ENSDART00000139441	transcript_ENSDART00000138103
chr18:20124756-20124977	transcript_ENSDART00000139441	transcript_ENSDART00000138103
chr18:19968840-19969210	transcript_ENSDART00000138103	transcript_ENSDART00000139441
chr18:19945338-19945526	transcript_ENSDART00000138103	transcript_ENSDART00000139441
chr18:19944999-19945252	transcript_ENSDART00000138103	transcript_ENSDART00000139441
chr18:19944655-19944964	transcript_ENSDART00000138103	transcript_ENSDART00000139441
chr18:19941537-19942037	transcript_ENSDART00000138103	transcript_ENSDART00000139441
chr18:19936593-19936849	transcript_ENSDART00000138103	transcript_ENSDART00000139441
chr18:19936238-19936350	transcript_ENSDART00000138103	transcript_ENSDART00000139441
chr18:19935616-19936052	transcript_ENSDART00000138103	transcript_ENSDART00000139441
chr18:19934028-19934213	transcript_ENSDART00000138103	transcript_ENSDART00000139441
chr18:19929463-19929665	transcript_ENSDART00000138103
chr18:19917678-19917806	transcript_ENSDART00000138103	transcript_ENSDART00000060344
chr18:19912086-19912431	transcript_ENSDART00000138103	transcript_ENSDART00000060344
chr18:19908301-19908596	transcript_ENSDART00000138103	transcript_ENSDART00000060344
chr18:19901323-19901787	transcript_ENSDART00000138103
chr18:19898109-19898311	transcript_ENSDART00000138103	transcript_ENSDART00000139441
chr18:19898458-19898698	transcript_ENSDART00000060344
chr18:19895054-19895505	transcript_ENSDART00000060344	transcript_ENSDART00000138103
chr18:19889615-19889756	transcript_ENSDART00000060344	transcript_ENSDART00000138103
chr18:19870514-19871107	transcript_ENSDART00000060344	transcript_ENSDART00000138103
chr18:19867674-19867987	transcript_ENSDART00000060344	transcript_ENSDART00000138103
chr18:19860355-19860518	transcript_ENSDART00000060344	transcript_ENSDART00000138103
chr18:19853180-19853362	transcript_ENSDART00000060344
chr18:19834039-19834225	transcript_ENSDART00000060344
chr18:19833384-19833745	transcript_ENSDART00000060344
chr18:19824012-19824293	transcript_ENSDART00000060344	transcript_ENSDART00000100569
chr18:19743658-19743762	transcript_ENSDART00000100569	transcript_ENSDART00000060344
chr18:19731637-19731855	transcript_ENSDART00000100569	transcript_ENSDART00000060344
chr18:19699301-19699479	transcript_ENSDART00000100569	transcript_ENSDART00000060344
chr18:19691099-19691266	transcript_ENSDART00000100569	transcript_ENSDART00000060344
chr18:19672647-19672864	transcript_ENSDART00000100569	transcript_ENSDART00000060344
chr18:19651116-19651377	transcript_ENSDART00000100569
chr18:19648024-19648176	transcript_ENSDART00000100569
chr18:19604948-19605173	transcript_ENSDART00000100569	transcript_ENSDART00000177690
chr18:19543491-19543750	transcript_ENSDART00000177690	transcript_ENSDART00000079695
chr18:19527401-19527622	transcript_ENSDART00000177690	transcript_ENSDART00000079695
chr18:19521050-19521531	transcript_ENSDART00000177690	transcript_ENSDART00000079695
chr18:19373566-19373737	transcript_ENSDART00000090855	transcript_ENSDART00000025107
chr18:19325096-19325219	transcript_ENSDART00000090855	transcript_ENSDART00000025107
chr18:19315254-19315507	transcript_ENSDART00000090855	transcript_ENSDART00000025107
chr18:19295646-19296056	transcript_ENSDART00000090855
chr18:19201136-19201307	transcript_ENSDART00000090855	transcript_ENSDART00000177621
chr18:17553607-17553710	transcript_ENSDART00000025782
chr18:16510600-16510766	transcript_ENSDART00000180253	transcript_ENSDART00000110278
chr18:16225294-16225562	transcript_ENSDART00000125353	transcript_ENSDART00000110278
chr18:16216342-16216534	transcript_ENSDART00000125353	transcript_ENSDART00000110278
chr18:15624484-15624743	transcript_ENSDART00000080454
chr18:15405183-15405366	transcript_ENSDART00000091466	transcript_ENSDART00000031752
chr18:15390694-15390982	transcript_ENSDART00000091466	transcript_ENSDART00000031752
chr18:15389811-15390017	transcript_ENSDART00000091466	transcript_ENSDART00000031752
chr18:15373621-15373944	transcript_ENSDART00000031752	transcript_ENSDART00000091466
chr18:15374191-15374359	transcript_ENSDART00000031752
chr18:15367276-15367500	transcript_ENSDART00000031752	transcript_ENSDART00000091466
chr18:15364109-15364323	transcript_ENSDART00000031752
chr18:15353345-15353638	transcript_ENSDART00000031752	transcript_ENSDART00000019818
chr18:15332019-15332246	transcript_ENSDART00000031752	transcript_ENSDART00000019818
chr18:15297149-15297509	transcript_ENSDART00000019818	transcript_ENSDART00000031752
chr18:14741148-14741342	transcript_ENSDART00000132249
chr18:14737495-14737880	transcript_ENSDART00000132249
chr18:14730445-14730664	transcript_ENSDART00000045232
chr18:14728784-14729083	transcript_ENSDART00000045232
chr18:14725665-14725988	transcript_ENSDART00000132249	transcript_ENSDART00000045232
chr18:14711120-14711366	transcript_ENSDART00000132249	transcript_ENSDART00000045232
chr18:7656164-7656295	transcript_ENSDART00000092416	transcript_ENSDART00000147284
chr18:6253000-6253140	transcript_ENSDART00000161263	transcript_ENSDART00000092752
chr25:34151487-34151620	transcript_ENSDART00000082578
chr18:19471950-19472051	transcript_ENSDART00000177690	transcript_ENSDART00000100569
chr9:50772530-50772630	transcript_ENSDART00000187567	transcript_ENSDART00000003913
chr9:50481868-50482099	transcript_ENSDART00000187567	transcript_ENSDART00000170352
chr9:30180344-30180563	transcript_ENSDART00000139863	transcript_ENSDART00000134157
chr9:30180099-30180218	transcript_ENSDART00000139863	transcript_ENSDART00000134157
chr9:23239010-23239338	transcript_ENSDART00000179770	transcript_ENSDART00000143657
chr9:21726665-21726756	transcript_ENSDART00000182266
chr9:32050494-32050645	transcript_ENSDART00000060051
chr9:31835206-31835395	transcript_ENSDART00000060051
chr9:34354725-34354832	transcript_ENSDART00000035522
chr9:34332547-34332756	transcript_ENSDART00000035522
chr9:34331031-34331268	transcript_ENSDART00000035522
chr9:34319638-34319793	transcript_ENSDART00000137806
chr9:6902321-6902605	transcript_ENSDART00000059092	transcript_ENSDART00000114323
chr9:6782047-6782542	transcript_ENSDART00000061593
chr9:24433924-24434148	transcript_ENSDART00000135897	transcript_ENSDART00000182407
chr9:3780022-3780284	transcript_ENSDART00000010378
chr9:3754982-3755150	transcript_ENSDART00000010378	transcript_ENSDART00000102900
chr9:3743403-3743883	transcript_ENSDART00000010378	transcript_ENSDART00000102900
chr9:3705958-3706198	transcript_ENSDART00000010378	transcript_ENSDART00000102900
chr9:3692655-3692806	transcript_ENSDART00000010378	transcript_ENSDART00000102900
chr9:3689683-3689858	transcript_ENSDART00000010378	transcript_ENSDART00000102900
chr9:3680775-3681010	transcript_ENSDART00000102900	transcript_ENSDART00000010378
chr9:3671912-3672369	transcript_ENSDART00000102900
chr9:3395065-3395593	transcript_ENSDART00000111386
chr9:3387867-3388099	transcript_ENSDART00000111386
chr9:3388584-3388768	transcript_ENSDART00000111386
chr9:3373115-3373352	transcript_ENSDART00000111386
chr9:3373558-3373703	transcript_ENSDART00000111386
chr9:3339976-3340111	transcript_ENSDART00000044128
chr9:3288155-3288432	transcript_ENSDART00000044128
chr9:3288459-3288737	transcript_ENSDART00000044128
chr9:3199681-3200009	transcript_ENSDART00000007756
chr9:2905355-2905724	transcript_ENSDART00000183452	transcript_ENSDART00000093021
chr9:2905057-2905310	transcript_ENSDART00000183452	transcript_ENSDART00000093021
chr9:2877938-2878057	transcript_ENSDART00000183452	transcript_ENSDART00000093021
chr9:2875356-2875638	transcript_ENSDART00000183452	transcript_ENSDART00000093021
chr9:2853714-2853922	transcript_ENSDART00000183452	transcript_ENSDART00000093021
chr9:2832943-2833445	transcript_ENSDART00000177563	transcript_ENSDART00000188306
chr9:2820468-2820637	transcript_ENSDART00000177563	transcript_ENSDART00000188306
chr9:2785447-2785724	transcript_ENSDART00000177563	transcript_ENSDART00000188306
chr9:2757258-2757671	transcript_ENSDART00000177563	transcript_ENSDART00000188306
chr9:2737824-2738317	transcript_ENSDART00000177563	transcript_ENSDART00000188306
chr9:2734458-2734995	transcript_ENSDART00000177563	transcript_ENSDART00000188306
chr9:2719287-2719494	transcript_ENSDART00000177563	transcript_ENSDART00000188306
chr9:2719508-2719725	transcript_ENSDART00000177563	transcript_ENSDART00000188306
chr9:2711427-2711929	transcript_ENSDART00000177563	transcript_ENSDART00000188306
chr9:2708364-2708559	transcript_ENSDART00000177563	transcript_ENSDART00000188306
chr9:2706118-2706352	transcript_ENSDART00000177563	transcript_ENSDART00000188306
chr9:2699604-2699861	transcript_ENSDART00000177563	transcript_ENSDART00000188306
chr9:2677038-2677190	transcript_ENSDART00000177563
chr9:2664464-2664629	transcript_ENSDART00000188306
chr9:2627096-2627280	transcript_ENSDART00000188306
chr9:2627282-2627769	transcript_ENSDART00000188306
chr9:2596402-2596611	transcript_ENSDART00000188306	transcript_ENSDART00000147034
chr9:2591409-2591791	transcript_ENSDART00000188306	transcript_ENSDART00000147034
chr9:2591189-2591360	transcript_ENSDART00000188306	transcript_ENSDART00000147034
chr9:2376001-2376471	transcript_ENSDART00000147034	transcript_ENSDART00000188306
chr9:2366569-2366865	transcript_ENSDART00000147034	transcript_ENSDART00000188306
chr9:2360154-2360343	transcript_ENSDART00000147034	transcript_ENSDART00000188306
chr9:2319641-2319785	transcript_ENSDART00000147034
chr9:2309327-2309548	transcript_ENSDART00000147034
chr9:2301699-2302036	transcript_ENSDART00000157818
chr9:2277161-2277292	transcript_ENSDART00000157818
chr9:2262694-2262828	transcript_ENSDART00000157818
chr9:2215916-2216124	transcript_ENSDART00000157818
chr9:2203522-2203765	transcript_ENSDART00000157818
chr9:2198702-2198990	transcript_ENSDART00000157818	transcript_ENSDART00000080608
chr9:2199172-2199391	transcript_ENSDART00000157818	transcript_ENSDART00000080608
chr9:2192896-2192999	transcript_ENSDART00000157818	transcript_ENSDART00000080608
chr9:2192691-2192807	transcript_ENSDART00000157818	transcript_ENSDART00000080608
chr9:2189954-2190330	transcript_ENSDART00000157818	transcript_ENSDART00000080608
chr9:2169832-2170047	transcript_ENSDART00000157818	transcript_ENSDART00000080608
chr9:2165952-2166196	transcript_ENSDART00000157818	transcript_ENSDART00000080608
chr9:2166300-2166441	transcript_ENSDART00000157818	transcript_ENSDART00000080608
chr9:2160331-2160623	transcript_ENSDART00000157818	transcript_ENSDART00000080608
chr9:2155187-2155602	transcript_ENSDART00000157818	transcript_ENSDART00000080608
chr9:2150990-2151189	transcript_ENSDART00000157818	transcript_ENSDART00000080608
chr9:2151262-2151614	transcript_ENSDART00000157818	transcript_ENSDART00000080608
chr9:2142842-2143002	transcript_ENSDART00000157818	transcript_ENSDART00000080608
chr9:2139758-2139890	transcript_ENSDART00000157818	transcript_ENSDART00000080608
chr9:2139429-2139628	transcript_ENSDART00000157818	transcript_ENSDART00000080608
chr9:2123998-2124091	transcript_ENSDART00000157818	transcript_ENSDART00000080608
chr9:2121949-2122179	transcript_ENSDART00000157818	transcript_ENSDART00000080608
chr9:2119655-2120027	transcript_ENSDART00000157818	transcript_ENSDART00000080608
chr9:2113827-2113937	transcript_ENSDART00000157818	transcript_ENSDART00000080608
chr9:2085449-2085675	transcript_ENSDART00000157818	transcript_ENSDART00000080608
chr9:2075582-2076284	transcript_ENSDART00000157818	transcript_ENSDART00000080608
chr9:2060443-2060583	transcript_ENSDART00000157818	transcript_ENSDART00000080608
chr9:2039386-2039538	transcript_ENSDART00000157818	transcript_ENSDART00000080608
chr9:2034975-2035311	transcript_ENSDART00000157818	transcript_ENSDART00000080608
chr9:2009303-2009703	transcript_ENSDART00000157818	transcript_ENSDART00000080608
chr9:2007390-2008507	transcript_ENSDART00000157818	transcript_ENSDART00000080608
chr9:2002543-2002668	transcript_ENSDART00000157818
chr9:1978091-1978353	transcript_ENSDART00000080608
chr9:1977243-1977348	transcript_ENSDART00000080608
chr9:1944702-1944993	transcript_ENSDART00000146131
chr9:1943352-1943982	transcript_ENSDART00000146131	transcript_ENSDART00000082355
chr9:1935930-1936133	transcript_ENSDART00000146131	transcript_ENSDART00000082355
chr9:1920365-1920580	transcript_ENSDART00000146131	transcript_ENSDART00000082355
chr9:1918477-1918897	transcript_ENSDART00000146131	transcript_ENSDART00000082355
chr9:1790649-1790982	transcript_ENSDART00000102934	transcript_ENSDART00000062854
chr9:1783710-1783838	transcript_ENSDART00000102934	transcript_ENSDART00000062854
chr9:1773857-1774041	transcript_ENSDART00000102934	transcript_ENSDART00000062854
chr9:1758820-1759200	transcript_ENSDART00000102934	transcript_ENSDART00000062854
chr9:1746722-1746934	transcript_ENSDART00000102934	transcript_ENSDART00000062854
chr9:1742695-1743106	transcript_ENSDART00000102934	transcript_ENSDART00000062854
chr9:1739041-1739132	transcript_ENSDART00000102934	transcript_ENSDART00000062854
chr9:1733689-1733905	transcript_ENSDART00000102934	transcript_ENSDART00000062854
chr9:1592004-1592157	transcript_ENSDART00000062854
chr9:1178203-1178429	transcript_ENSDART00000158760	transcript_ENSDART00000182045
chr9:7345169-7345452	transcript_ENSDART00000081660	transcript_ENSDART00000081606
chr9:42009851-42009969	transcript_ENSDART00000130434	transcript_ENSDART00000144573
chr9:41711776-41712090	transcript_ENSDART00000144573	transcript_ENSDART00000130434
chr9:41303470-41303672	transcript_ENSDART00000024331
chr9:40633769-40633979	transcript_ENSDART00000181228
chr9:39917911-39918141	transcript_ENSDART00000166918	transcript_ENSDART00000181228
chr9:38952278-38952514	transcript_ENSDART00000140436	transcript_ENSDART00000014207
chr9:10126399-10126588	transcript_ENSDART00000011922	transcript_ENSDART00000185590
chr9:10106440-10106641	transcript_ENSDART00000011922	transcript_ENSDART00000185590
chr9:10100709-10100903	transcript_ENSDART00000011922	transcript_ENSDART00000185590
chr9:10093928-10094118	transcript_ENSDART00000011922	transcript_ENSDART00000185590
chr9:10017236-10017598	transcript_ENSDART00000185590
chr9:50592009-50592240	transcript_ENSDART00000187567	transcript_ENSDART00000170352
chr9:5357838-5357948	transcript_ENSDART00000185675
chr1:46983959-46984062	transcript_ENSDART00000130607
chr1:46864842-46865008	transcript_ENSDART00000115081	transcript_ENSDART00000142560
chr1:46198379-46198550	transcript_ENSDART00000108528
chr1:46038833-46038996	transcript_ENSDART00000108528	transcript_ENSDART00000150029
chr9:11550712-11551116	transcript_ENSDART00000093343	transcript_ENSDART00000176941
chr9:11145414-11145638	transcript_ENSDART00000032695	transcript_ENSDART00000003543
chr9:11089078-11089201	transcript_ENSDART00000032695	transcript_ENSDART00000003543
chr9:11082875-11083083	transcript_ENSDART00000032695	transcript_ENSDART00000003543
chr9:11069196-11069477	transcript_ENSDART00000032695	transcript_ENSDART00000003543
chr19:21616258-21616443	transcript_ENSDART00000186194	transcript_ENSDART00000138544
chr19:21517661-21517864	transcript_ENSDART00000186194	transcript_ENSDART00000138544
chr19:21385611-21385789	transcript_ENSDART00000186194
chr19:21381833-21381991	transcript_ENSDART00000186194	transcript_ENSDART00000138544
chr19:21149219-21149552	transcript_ENSDART00000186194
chr19:21059732-21059995	transcript_ENSDART00000186194
chr19:20999323-20999514	transcript_ENSDART00000186194
chr19:20976393-20976596	transcript_ENSDART00000186194	transcript_ENSDART00000138544
chr19:20963740-20963989	transcript_ENSDART00000186194	transcript_ENSDART00000138544
chr19:20933983-20934089	transcript_ENSDART00000186194	transcript_ENSDART00000138544
chr19:20921074-20921273	transcript_ENSDART00000186194
chr19:2339067-2339198	transcript_ENSDART00000012791	transcript_ENSDART00000043595
chr16:46282277-46282454	transcript_ENSDART00000040769	transcript_ENSDART00000058385
chr16:46276855-46277056	transcript_ENSDART00000040769	transcript_ENSDART00000058385
chr16:46269349-46269577	transcript_ENSDART00000040769	transcript_ENSDART00000058385
chr16:45900901-45901078	transcript_ENSDART00000018253	transcript_ENSDART00000041811
chr16:45885577-45885721	transcript_ENSDART00000018253	transcript_ENSDART00000041811
chr16:44496403-44496548	transcript_ENSDART00000114795
chr16:44285823-44286102	transcript_ENSDART00000058685	transcript_ENSDART00000149154
chr16:44244851-44244996	transcript_ENSDART00000058685	transcript_ENSDART00000149154
chr16:44229964-44230203	transcript_ENSDART00000058685	transcript_ENSDART00000149154
chr16:44221570-44221805	transcript_ENSDART00000058685	transcript_ENSDART00000149154
chr16:44210630-44210923	transcript_ENSDART00000058685	transcript_ENSDART00000149154
chr16:44210364-44210573	transcript_ENSDART00000058685	transcript_ENSDART00000149154
chr16:44196172-44196315	transcript_ENSDART00000058685	transcript_ENSDART00000149154
chr16:44176182-44176444	transcript_ENSDART00000058685	transcript_ENSDART00000149154
chr16:44154338-44154594	transcript_ENSDART00000058685	transcript_ENSDART00000149154
chr16:44150789-44150923	transcript_ENSDART00000058685	transcript_ENSDART00000149154
chr16:44150579-44150733	transcript_ENSDART00000058685	transcript_ENSDART00000149154
chr16:44150437-44150565	transcript_ENSDART00000058685	transcript_ENSDART00000149154
chr16:44150152-44150371	transcript_ENSDART00000058685	transcript_ENSDART00000149154
chr16:44130379-44130723	transcript_ENSDART00000058685	transcript_ENSDART00000149154
chr16:44123789-44124179	transcript_ENSDART00000058685	transcript_ENSDART00000149154
chr16:44115684-44115816	transcript_ENSDART00000058685	transcript_ENSDART00000149154
chr16:44112392-44112817	transcript_ENSDART00000058685	transcript_ENSDART00000149154
chr16:44077140-44077736	transcript_ENSDART00000058685	transcript_ENSDART00000149154
chr16:44076754-44077025	transcript_ENSDART00000058685	transcript_ENSDART00000149154
chr16:44075501-44075963	transcript_ENSDART00000058685	transcript_ENSDART00000149154
chr16:44065373-44065618	transcript_ENSDART00000058685	transcript_ENSDART00000149154
chr16:44061572-44061687	transcript_ENSDART00000058685	transcript_ENSDART00000149154
chr16:44048446-44048750	transcript_ENSDART00000058685	transcript_ENSDART00000149154
chr16:44037463-44037820	transcript_ENSDART00000058685	transcript_ENSDART00000149154
chr16:44028322-44028546	transcript_ENSDART00000058685	transcript_ENSDART00000149154
chr16:44022860-44023098	transcript_ENSDART00000058685	transcript_ENSDART00000149154
chr16:44018009-44018467	transcript_ENSDART00000058685	transcript_ENSDART00000149154
chr16:44014262-44014486	transcript_ENSDART00000058685	transcript_ENSDART00000149154
chr16:44008199-44008460	transcript_ENSDART00000058685	transcript_ENSDART00000149154
chr16:44003037-44003250	transcript_ENSDART00000058685	transcript_ENSDART00000149154
chr16:43996009-43996205	transcript_ENSDART00000058685	transcript_ENSDART00000149154
chr16:43990892-43991052	transcript_ENSDART00000058685	transcript_ENSDART00000149154
chr16:43988535-43988759	transcript_ENSDART00000058685	transcript_ENSDART00000149154
chr16:43916493-43916748	transcript_ENSDART00000058685	transcript_ENSDART00000149154
chr16:43910570-43910909	transcript_ENSDART00000058685	transcript_ENSDART00000149154
chr16:43887792-43887970	transcript_ENSDART00000058685	transcript_ENSDART00000149154
chr16:43887973-43888208	transcript_ENSDART00000058685	transcript_ENSDART00000149154
chr16:43877424-43877775	transcript_ENSDART00000058685	transcript_ENSDART00000149154
chr16:43870275-43870489	transcript_ENSDART00000058685	transcript_ENSDART00000149154
chr16:43856477-43856838	transcript_ENSDART00000058685	transcript_ENSDART00000149154
chr16:43839134-43839329	transcript_ENSDART00000058685	transcript_ENSDART00000149154
chr16:43827042-43827241	transcript_ENSDART00000058685	transcript_ENSDART00000149154
chr16:43824915-43825192	transcript_ENSDART00000058685	transcript_ENSDART00000149154
chr16:43799492-43799660	transcript_ENSDART00000149154	transcript_ENSDART00000058685
chr16:43416798-43416966	transcript_ENSDART00000149154	transcript_ENSDART00000058685
chr16:42029643-42029942	transcript_ENSDART00000058613
chr16:42018244-42018367	transcript_ENSDART00000058613
chr16:37573778-37573953	transcript_ENSDART00000188431
chr16:423412-423761	transcript_ENSDART00000016303
chr16:32299028-32299172	transcript_ENSDART00000191408	transcript_ENSDART00000137936
chr2:44771288-44771490	transcript_ENSDART00000169310
chr19:28789485-28789654	transcript_ENSDART00000130815	transcript_ENSDART00000191517
chr19:12622962-12623421	transcript_ENSDART00000103692
chr16:10951076-10951202	transcript_ENSDART00000172949
chr16:34075559-34075654	transcript_ENSDART00000058424	transcript_ENSDART00000159969
chr16:32782127-32782311	transcript_ENSDART00000175149	transcript_ENSDART00000137232
chr16:32776594-32776807	transcript_ENSDART00000175149
chr16:32772595-32772720	transcript_ENSDART00000175149
chr16:32772728-32772901	transcript_ENSDART00000175149
chr16:32749068-32749181	transcript_ENSDART00000137232	transcript_ENSDART00000175149
chr16:6691580-6691876	transcript_ENSDART00000109276
chr16:6668869-6669020	transcript_ENSDART00000109276
chr16:6668032-6668288	transcript_ENSDART00000109276
chr16:6665549-6665936	transcript_ENSDART00000109276
chr16:6626026-6626347	transcript_ENSDART00000109276
chr16:6605934-6606179	transcript_ENSDART00000109276
chr16:6602092-6602415	transcript_ENSDART00000109276
chr16:6592369-6592525	transcript_ENSDART00000109276
chr16:6583201-6583570	transcript_ENSDART00000109276
chr16:6559066-6559213	transcript_ENSDART00000109276
chr16:6553506-6553633	transcript_ENSDART00000109276
chr16:6547464-6547605	transcript_ENSDART00000109276
chr16:6547264-6547375	transcript_ENSDART00000109276
chr16:6537879-6538090	transcript_ENSDART00000109276
chr16:6537479-6537642	transcript_ENSDART00000109276
chr16:6531565-6531800	transcript_ENSDART00000109276
chr16:6531351-6531536	transcript_ENSDART00000109276
chr16:6528887-6529049	transcript_ENSDART00000109276
chr16:6524704-6525134	transcript_ENSDART00000109276
chr16:6520974-6521172	transcript_ENSDART00000109276
chr16:6491620-6491926	transcript_ENSDART00000109276
chr16:6479330-6479687	transcript_ENSDART00000109276
chr16:6467319-6467493	transcript_ENSDART00000109276
chr16:6467494-6467734	transcript_ENSDART00000109276
chr16:6463493-6463768	transcript_ENSDART00000109276
chr16:6455601-6455729	transcript_ENSDART00000109276
chr16:6455395-6455564	transcript_ENSDART00000109276
chr19:21950628-21950775	transcript_ENSDART00000100181
chr16:11188080-11188190	transcript_ENSDART00000134752	transcript_ENSDART00000091183
chr16:24901375-24901533	transcript_ENSDART00000128910	transcript_ENSDART00000077661
chr16:24862744-24862891	transcript_ENSDART00000109459	transcript_ENSDART00000128910	transcript_ENSDART00000077661
chr16:24787900-24788188	transcript_ENSDART00000109459	transcript_ENSDART00000077661	transcript_ENSDART00000128910
chr16:23710217-23710341	transcript_ENSDART00000131627	transcript_ENSDART00000046922
chr16:22814387-22814514	transcript_ENSDART00000098400
chr16:13945128-13945304	transcript_ENSDART00000023543
chr16:13711959-13712112	transcript_ENSDART00000135508	transcript_ENSDART00000146348
chr16:13659602-13659753	transcript_ENSDART00000146348	transcript_ENSDART00000135508
chr16:13639747-13639853	transcript_ENSDART00000146348	transcript_ENSDART00000135508
chr16:13176565-13176690	transcript_ENSDART00000103894	transcript_ENSDART00000124875
chr16:13115870-13115996	transcript_ENSDART00000103894	transcript_ENSDART00000124875
chr16:12882296-12882381	transcript_ENSDART00000103894	transcript_ENSDART00000124875
chr16:12626351-12626548	transcript_ENSDART00000180537	transcript_ENSDART00000155407
chr16:12614162-12614356	transcript_ENSDART00000180537	transcript_ENSDART00000155407
chr16:12571779-12572117	transcript_ENSDART00000155407	transcript_ENSDART00000180537
chr16:19212570-19213054	transcript_ENSDART00000114954	transcript_ENSDART00000191895
chr19:2339084-2339190	transcript_ENSDART00000012791	transcript_ENSDART00000043595
chr16:19511164-19511434	transcript_ENSDART00000191895
chr16:50720120-50720246	transcript_ENSDART00000193500	transcript_ENSDART00000010081
chr16:50347856-50348014	transcript_ENSDART00000193500	transcript_ENSDART00000010081
chr16:587428-587613	transcript_ENSDART00000016303	transcript_ENSDART00000051693
chr16:715755-716118	transcript_ENSDART00000016303	transcript_ENSDART00000051693
chr16:715427-715561	transcript_ENSDART00000016303	transcript_ENSDART00000051693
chr16:3424396-3424638	transcript_ENSDART00000111823
chr16:3894970-3895160	transcript_ENSDART00000111823
chr16:10001966-10002197	transcript_ENSDART00000081152
chr16:38788653-38788811	transcript_ENSDART00000181721
chr16:38784092-38784341	transcript_ENSDART00000181721
chr16:53033466-53033601	transcript_ENSDART00000011506	transcript_ENSDART00000009256
chr16:52951005-52951112	transcript_ENSDART00000009256	transcript_ENSDART00000011506
chr16:19454811-19454968	transcript_ENSDART00000191895	transcript_ENSDART00000114954
chr16:52624345-52624445	transcript_ENSDART00000035761
chr19:21368675-21368799	transcript_ENSDART00000186194
chr15:37141152-37141266	transcript_ENSDART00000157762	transcript_ENSDART00000165867
chr15:37008543-37008831	transcript_ENSDART00000163622	transcript_ENSDART00000165867
chr15:36993516-36993683	transcript_ENSDART00000163622	transcript_ENSDART00000165867
chr15:36989305-36989496	transcript_ENSDART00000163622	transcript_ENSDART00000165867
chr15:36979905-36980015	transcript_ENSDART00000163622	transcript_ENSDART00000165867
chr15:36975981-36976294	transcript_ENSDART00000163622	transcript_ENSDART00000165867
chr15:36974950-36975149	transcript_ENSDART00000163622	transcript_ENSDART00000165867
chr15:36936192-36936615	transcript_ENSDART00000163622	transcript_ENSDART00000165867
chr15:36913899-36914076	transcript_ENSDART00000163622	transcript_ENSDART00000165867
chr15:36717873-36718289	transcript_ENSDART00000163622	transcript_ENSDART00000165867
chr15:36467261-36467455	transcript_ENSDART00000163622	transcript_ENSDART00000165867
chr16:43843232-43843310	transcript_ENSDART00000058685	transcript_ENSDART00000149154
chr16:43843312-43843535	transcript_ENSDART00000058685	transcript_ENSDART00000149154
chr16:44051479-44051680	transcript_ENSDART00000058685	transcript_ENSDART00000149154
chr16:44198586-44198770	transcript_ENSDART00000058685	transcript_ENSDART00000149154
chr16:46263308-46263416	transcript_ENSDART00000040769	transcript_ENSDART00000058385
chr11:18468572-18468725	transcript_ENSDART00000155474	transcript_ENSDART00000182590
chr11:20556260-20556419	transcript_ENSDART00000164982	transcript_ENSDART00000110140
chr11:18711975-18712121	transcript_ENSDART00000059732	transcript_ENSDART00000162694
chr23:15121297-15121522	transcript_ENSDART00000133624	transcript_ENSDART00000035865
chr11:27609286-27609573	transcript_ENSDART00000023889
chr11:27600332-27600679	transcript_ENSDART00000023889
chr11:17599533-17599742	transcript_ENSDART00000154627	transcript_ENSDART00000122222
chr11:17188770-17188882	transcript_ENSDART00000122222	transcript_ENSDART00000154627
chr11:17073901-17074056	transcript_ENSDART00000122222
chr11:16965556-16965805	transcript_ENSDART00000122222	transcript_ENSDART00000104072
chr11:16769136-16769314	transcript_ENSDART00000122222	transcript_ENSDART00000104072
chr11:25650285-25650443	transcript_ENSDART00000033657
chr11:40203892-40203989	transcript_ENSDART00000086287
chr11:18702852-18703015	transcript_ENSDART00000059732
chr21:12342371-12342845	transcript_ENSDART00000081510	transcript_ENSDART00000114524
chr21:12434634-12434868	transcript_ENSDART00000081510
chr21:12644832-12645011	transcript_ENSDART00000190777
chr6:48920332-48920596	transcript_ENSDART00000150023	transcript_ENSDART00000103385
chr6:48900180-48900373	transcript_ENSDART00000150023	transcript_ENSDART00000103385
chr6:48899952-48900139	transcript_ENSDART00000150023	transcript_ENSDART00000103385
chr6:48886372-48886712	transcript_ENSDART00000150023	transcript_ENSDART00000103385
chr6:48791254-48791465	transcript_ENSDART00000150023	transcript_ENSDART00000103385
chr6:48263036-48263380	transcript_ENSDART00000103433
chr6:59733452-59733560	transcript_ENSDART00000166373	transcript_ENSDART00000166311
chr6:59698111-59698209	transcript_ENSDART00000166373	transcript_ENSDART00000166311
chr6:59492899-59493120	transcript_ENSDART00000170685
chr6:59476099-59476221	transcript_ENSDART00000170685	transcript_ENSDART00000166311
chr6:59019787-59019887	transcript_ENSDART00000170685
chr6:58694081-58694299	transcript_ENSDART00000128793
chr6:58631111-58631347	transcript_ENSDART00000128793	transcript_ENSDART00000056138
chr6:58214234-58214477	transcript_ENSDART00000170752	transcript_ENSDART00000169175
chr6:58185760-58185957	transcript_ENSDART00000170752	transcript_ENSDART00000169175
chr6:58142619-58142802	transcript_ENSDART00000170752	transcript_ENSDART00000169175
chr6:58068232-58068407	transcript_ENSDART00000170752	transcript_ENSDART00000169175
chr6:58023948-58024086	transcript_ENSDART00000170752	transcript_ENSDART00000169175
chr6:57992756-57992970	transcript_ENSDART00000170752	transcript_ENSDART00000169175
chr6:57988018-57988376	transcript_ENSDART00000170752
chr6:57966013-57966498	transcript_ENSDART00000170752	transcript_ENSDART00000169175
chr6:57955411-57955549	transcript_ENSDART00000170752	transcript_ENSDART00000169175
chr6:57928245-57928528	transcript_ENSDART00000170752	transcript_ENSDART00000169175
chr6:57923866-57923955	transcript_ENSDART00000170752	transcript_ENSDART00000169175
chr6:56326209-56326385	transcript_ENSDART00000011652
chr6:56003525-56003786	transcript_ENSDART00000011652
chr6:55990272-55990703	transcript_ENSDART00000011652
chr6:55437778-55437913	transcript_ENSDART00000018270
chr6:55426642-55426855	transcript_ENSDART00000018270	transcript_ENSDART00000157129
chr6:55426979-55427142	transcript_ENSDART00000018270	transcript_ENSDART00000157129
chr6:54425643-54425763	transcript_ENSDART00000153704	transcript_ENSDART00000156501
chr6:42750155-42750332	transcript_ENSDART00000046498
chr6:42675849-42675958	transcript_ENSDART00000097273	transcript_ENSDART00000046498
chr23:167917-168068	transcript_ENSDART00000092886
chr6:43809016-43809339	transcript_ENSDART00000128174
chr6:43808799-43808949	transcript_ENSDART00000128174
chr6:43773870-43774120	transcript_ENSDART00000128174
chr6:43771868-43772381	transcript_ENSDART00000128174
chr6:43751434-43751732	transcript_ENSDART00000128174
chr6:43740443-43740666	transcript_ENSDART00000128174
chr6:43725864-43726121	transcript_ENSDART00000128174
chr6:43717208-43717532	transcript_ENSDART00000128174
chr6:43692821-43693105	transcript_ENSDART00000128174
chr6:43679778-43679878	transcript_ENSDART00000128174
chr6:43677126-43677271	transcript_ENSDART00000128174
chr6:43668542-43668720	transcript_ENSDART00000128174
chr6:43640345-43640658	transcript_ENSDART00000128174
chr6:43631631-43631824	transcript_ENSDART00000128174
chr6:43629906-43630226	transcript_ENSDART00000128174
chr6:43628857-43629068	transcript_ENSDART00000128174
chr6:43621400-43621593	transcript_ENSDART00000128174
chr20:1995481-1995634	transcript_ENSDART00000184143	transcript_ENSDART00000164896
chr17:16287277-16287377	transcript_ENSDART00000156832	transcript_ENSDART00000030919
chr20:10111063-10111177	transcript_ENSDART00000104234
chr17:32961763-32961965	transcript_ENSDART00000077476	transcript_ENSDART00000077459
chr17:32813099-32813419	transcript_ENSDART00000077476	transcript_ENSDART00000077459
chr17:30862289-30862518	transcript_ENSDART00000062811	transcript_ENSDART00000192663
chr20:52200180-52200376	transcript_ENSDART00000131806
chr20:52079878-52080158	transcript_ENSDART00000131806
chr20:52060997-52061227	transcript_ENSDART00000131806
chr20:52043441-52043593	transcript_ENSDART00000131806
chr20:52022119-52022456	transcript_ENSDART00000131806
chr20:21983364-21983588	transcript_ENSDART00000004984
chr20:19546456-19546543	transcript_ENSDART00000103798	transcript_ENSDART00000152588
chr20:19104630-19104881	transcript_ENSDART00000130271
chr20:19092597-19093085	transcript_ENSDART00000130271	transcript_ENSDART00000128435
chr20:19053895-19054103	transcript_ENSDART00000128435	transcript_ENSDART00000130271
chr20:19044879-19045188	transcript_ENSDART00000128435	transcript_ENSDART00000130271
chr20:19036253-19036631	transcript_ENSDART00000128435	transcript_ENSDART00000130271
chr20:42500411-42500752	transcript_ENSDART00000132310
chr20:11097454-11097584	transcript_ENSDART00000113927	transcript_ENSDART00000129762
chr20:10111070-10111183	transcript_ENSDART00000104234
chr20:24147882-24148094	transcript_ENSDART00000171184
chr20:23970401-23970588	transcript_ENSDART00000131857
chr20:23970212-23970383	transcript_ENSDART00000131857
chr20:45945582-45945989	transcript_ENSDART00000147897
chr20:45935477-45935706	transcript_ENSDART00000147897
chr20:45927633-45927913	transcript_ENSDART00000147897
chr20:45888167-45888471	transcript_ENSDART00000131169	transcript_ENSDART00000027482
chr20:45874341-45874680	transcript_ENSDART00000131169	transcript_ENSDART00000027482
chr20:45854162-45854697	transcript_ENSDART00000131169	transcript_ENSDART00000027482
chr20:45822003-45822321	transcript_ENSDART00000131169	transcript_ENSDART00000027482
chr20:45816148-45816604	transcript_ENSDART00000131169	transcript_ENSDART00000027482
chr20:44985000-44985198	transcript_ENSDART00000124298	transcript_ENSDART00000085416
chr20:44206836-44206995	transcript_ENSDART00000048978
chr20:44180865-44181196	transcript_ENSDART00000048978
chr20:44131494-44131807	transcript_ENSDART00000048978
chr20:44102285-44102459	transcript_ENSDART00000048978
chr20:44060066-44060253	transcript_ENSDART00000048978
chr20:31202480-31202706	transcript_ENSDART00000136255	transcript_ENSDART00000014163
chr20:29297489-29297713	transcript_ENSDART00000019759	transcript_ENSDART00000184637
chr23:40481522-40481621	transcript_ENSDART00000140136	transcript_ENSDART00000056328
chr4:27805442-27805678	transcript_ENSDART00000066924
chr4:16109613-16109745	transcript_ENSDART00000077664	transcript_ENSDART00000041070
chr4:15073495-15073692	transcript_ENSDART00000181044
chr4:6504491-6504651	transcript_ENSDART00000060861	transcript_ENSDART00000157487
chr4:6503591-6503798	transcript_ENSDART00000060861	transcript_ENSDART00000157487
chr25:28824015-28824125	transcript_ENSDART00000153625
chr14:48628607-48628738	transcript_ENSDART00000166463
chr14:48345351-48345535	transcript_ENSDART00000166463
chr14:22662635-22663063	transcript_ENSDART00000108987
chr14:12635680-12635847	transcript_ENSDART00000178444
chr25:31059607-31059785	transcript_ENSDART00000067039
chr14:22227251-22227404	transcript_ENSDART00000114750
chr24:34543423-34543528	transcript_ENSDART00000188328
chr4:15475266-15475485	transcript_ENSDART00000101613
chr4:16115865-16116062	transcript_ENSDART00000077664	transcript_ENSDART00000041070
chr4:17400414-17400605	transcript_ENSDART00000016075	transcript_ENSDART00000041529
chr4:17364488-17364604	transcript_ENSDART00000016075	transcript_ENSDART00000041529
chr4:17343102-17343414	transcript_ENSDART00000041529	transcript_ENSDART00000016075
chr4:17335528-17335704	transcript_ENSDART00000041529	transcript_ENSDART00000016075
chr4:17332918-17333119	transcript_ENSDART00000041529	transcript_ENSDART00000016075
chr4:17322042-17322381	transcript_ENSDART00000041529	transcript_ENSDART00000016075
chr14:33764356-33764555	transcript_ENSDART00000163877	transcript_ENSDART00000162840
chr14:33732579-33732728	transcript_ENSDART00000163877	transcript_ENSDART00000162840
chr14:33724545-33724674	transcript_ENSDART00000163877	transcript_ENSDART00000162840
chr14:33700319-33700683	transcript_ENSDART00000163877
chr14:33676649-33676873	transcript_ENSDART00000163877
chr14:33659950-33660178	transcript_ENSDART00000163877
chr14:33461288-33461578	transcript_ENSDART00000075278
chr14:33116247-33116391	transcript_ENSDART00000170626
chr14:33065964-33066166	transcript_ENSDART00000170626	transcript_ENSDART00000186403
chr14:33043060-33043448	transcript_ENSDART00000170626	transcript_ENSDART00000186403
chr14:32957146-32957577	transcript_ENSDART00000182867
chr14:32902409-32902896	transcript_ENSDART00000182867
chr14:32770133-32770461	transcript_ENSDART00000172791
[truncated: 20,959 more rows]

## Sheet: t15_vCNE_1Mb_syntenic
CNE	Targets
11:121929652-121929873	transcript_ENST00000638419	transcript_ENST00000645041	transcript_ENST00000284273	transcript_ENST00000264027	transcript_ENST00000260197	transcript_ENST00000392793	transcript_ENST00000227348	transcript_ENST00000227349
11:122070156-122070275	transcript_ENST00000532636	transcript_ENST00000645041	transcript_ENST00000284273	transcript_ENST00000448775	transcript_ENST00000264027	transcript_ENST00000260197	transcript_ENST00000392793	transcript_ENST00000343035	transcript_ENST00000227348	transcript_ENST00000227349
11:122310936-122311060	transcript_ENST00000532636	transcript_ENST00000284273	transcript_ENST00000448775	transcript_ENST00000264027	transcript_ENST00000260197	transcript_ENST00000343035	transcript_ENST00000227348	transcript_ENST00000227349
11:122321268-122321360	transcript_ENST00000532636	transcript_ENST00000284273	transcript_ENST00000448775	transcript_ENST00000260197	transcript_ENST00000343035	transcript_ENST00000227348	transcript_ENST00000227349
11:122895482-122895569	transcript_ENST00000532636	transcript_ENST00000284273	transcript_ENST00000448775	transcript_ENST00000635736	transcript_ENST00000299333	transcript_ENST00000343035	transcript_ENST00000227348	transcript_ENST00000227349
11:122920612-122921109	transcript_ENST00000532636	transcript_ENST00000284273	transcript_ENST00000448775	transcript_ENST00000635736	transcript_ENST00000299333	transcript_ENST00000343035	transcript_ENST00000227348	transcript_ENST00000227349
11:122966074-122966623	transcript_ENST00000532636	transcript_ENST00000284273	transcript_ENST00000448775	transcript_ENST00000635736	transcript_ENST00000299333	transcript_ENST00000343035	transcript_ENST00000227348	transcript_ENST00000227349
11:122982723-122983135	transcript_ENST00000532636	transcript_ENST00000284273	transcript_ENST00000448775	transcript_ENST00000635736	transcript_ENST00000299333	transcript_ENST00000343035	transcript_ENST00000227348	transcript_ENST00000227349
11:122999400-122999675	transcript_ENST00000532636	transcript_ENST00000284273	transcript_ENST00000448775	transcript_ENST00000635736	transcript_ENST00000299333	transcript_ENST00000343035	transcript_ENST00000227348	transcript_ENST00000227349
11:123039949-123040093	transcript_ENST00000532636	transcript_ENST00000284273	transcript_ENST00000448775	transcript_ENST00000635736	transcript_ENST00000299333	transcript_ENST00000343035	transcript_ENST00000227348	transcript_ENST00000227349
11:123047640-123047926	transcript_ENST00000532636	transcript_ENST00000284273	transcript_ENST00000448775	transcript_ENST00000635736	transcript_ENST00000299333	transcript_ENST00000343035	transcript_ENST00000227348	transcript_ENST00000227349
11:123580906-123580993	transcript_ENST00000532636	transcript_ENST00000284273	transcript_ENST00000448775	transcript_ENST00000635736	transcript_ENST00000299333	transcript_ENST00000343035	transcript_ENST00000227348	transcript_ENST00000227349
1:115768830-115768948	transcript_ENST00000261448	transcript_ENST00000355485	transcript_ENST00000320238	transcript_ENST00000369503	transcript_ENST00000369500
1:115797038-115797222	transcript_ENST00000261448	transcript_ENST00000355485	transcript_ENST00000320238	transcript_ENST00000369503	transcript_ENST00000369500	transcript_ENST00000295598
1:115828808-115828911	transcript_ENST00000261448	transcript_ENST00000355485	transcript_ENST00000320238	transcript_ENST00000369503	transcript_ENST00000369500	transcript_ENST00000295598
1:115922877-115922991	transcript_ENST00000261448	transcript_ENST00000355485	transcript_ENST00000320238	transcript_ENST00000369503	transcript_ENST00000369500	transcript_ENST00000295598
11:95039323-95039468	transcript_ENST00000587424
12:48986927-48987159	transcript_ENST00000301050	transcript_ENST00000261900	transcript_ENST00000357869	transcript_ENST00000335154	transcript_ENST00000316299	transcript_ENST00000301061	transcript_ENST00000309739	transcript_ENST00000552699	transcript_ENST00000266984	transcript_ENST00000335999	transcript_ENST00000548825	transcript_ENST00000308025	transcript_ENST00000293549	transcript_ENST00000550347	transcript_ENST00000548380	transcript_ENST00000421952	transcript_ENST00000541364	transcript_ENST00000336023	transcript_ENST00000301071	transcript_ENST00000301068
12:53697142-53697222	transcript_ENST00000243082	transcript_ENST00000673498	transcript_ENST00000040584	transcript_ENST00000548446	transcript_ENST00000591834	transcript_ENST00000550804	transcript_ENST00000547488	transcript_ENST00000359462	transcript_ENST00000303460	transcript_ENST00000243103	transcript_ENST00000243056	transcript_ENST00000536324	transcript_ENST00000508190	transcript_ENST00000327443	transcript_ENST00000266987	transcript_ENST00000312492	transcript_ENST00000243108	transcript_ENST00000303406	transcript_ENST00000257863
12:53710095-53710201	transcript_ENST00000243082	transcript_ENST00000673498	transcript_ENST00000040584	transcript_ENST00000548446	transcript_ENST00000591834	transcript_ENST00000550804	transcript_ENST00000547488	transcript_ENST00000359462	transcript_ENST00000303460	transcript_ENST00000243103	transcript_ENST00000243056	transcript_ENST00000536324	transcript_ENST00000508190	transcript_ENST00000327443	transcript_ENST00000266987	transcript_ENST00000312492	transcript_ENST00000243108	transcript_ENST00000303406	transcript_ENST00000257863	transcript_ENST00000209875	transcript_ENST00000682136	transcript_ENST00000425354	transcript_ENST00000677210	transcript_ENST00000552218	transcript_ENST00000416904	transcript_ENST00000267085	transcript_ENST00000547837	transcript_ENST00000209873	transcript_ENST00000267103	transcript_ENST00000257934	transcript_ENST00000549759	transcript_ENST00000534842	transcript_ENST00000312156
12:53970722-53970803	transcript_ENST00000243082	transcript_ENST00000209875	transcript_ENST00000677210	transcript_ENST00000040584	transcript_ENST00000552218	transcript_ENST00000548446	transcript_ENST00000591834	transcript_ENST00000303460	transcript_ENST00000243103	transcript_ENST00000243056	transcript_ENST00000508190	transcript_ENST00000312492	transcript_ENST00000682136	transcript_ENST00000303406
12:53972980-53973125	transcript_ENST00000243082	transcript_ENST00000209875	transcript_ENST00000673498	transcript_ENST00000677210	transcript_ENST00000040584	transcript_ENST00000552218	transcript_ENST00000548446	transcript_ENST00000591834	transcript_ENST00000550804	transcript_ENST00000303460	transcript_ENST00000243103	transcript_ENST00000243056	transcript_ENST00000508190	transcript_ENST00000312492	transcript_ENST00000243108	transcript_ENST00000682136	transcript_ENST00000303406	transcript_ENST00000547488	transcript_ENST00000338010	transcript_ENST00000209873	transcript_ENST00000536324	transcript_ENST00000327443	transcript_ENST00000266987	transcript_ENST00000312156	transcript_ENST00000425354	transcript_ENST00000416904	transcript_ENST00000267085	transcript_ENST00000534842
12:53974006-53974140	transcript_ENST00000243082	transcript_ENST00000209875	transcript_ENST00000673498	transcript_ENST00000677210	transcript_ENST00000040584	transcript_ENST00000552218	transcript_ENST00000548446	transcript_ENST00000591834	transcript_ENST00000550804	transcript_ENST00000303460	transcript_ENST00000243103	transcript_ENST00000243056	transcript_ENST00000508190	transcript_ENST00000312492	transcript_ENST00000243108	transcript_ENST00000682136	transcript_ENST00000303406	transcript_ENST00000547488	transcript_ENST00000338010	transcript_ENST00000209873	transcript_ENST00000536324	transcript_ENST00000327443	transcript_ENST00000266987	transcript_ENST00000312156	transcript_ENST00000425354	transcript_ENST00000416904	transcript_ENST00000267085	transcript_ENST00000534842
12:53974194-53974277	transcript_ENST00000243082	transcript_ENST00000209875	transcript_ENST00000677210	transcript_ENST00000040584	transcript_ENST00000552218	transcript_ENST00000548446	transcript_ENST00000591834	transcript_ENST00000303460	transcript_ENST00000243103	transcript_ENST00000243056	transcript_ENST00000508190	transcript_ENST00000312492	transcript_ENST00000682136	transcript_ENST00000303406
12:53990394-53990615	transcript_ENST00000243082	transcript_ENST00000209875	transcript_ENST00000673498	transcript_ENST00000677210	transcript_ENST00000040584	transcript_ENST00000552218	transcript_ENST00000548446	transcript_ENST00000591834	transcript_ENST00000550804	transcript_ENST00000303460	transcript_ENST00000243103	transcript_ENST00000243056	transcript_ENST00000508190	transcript_ENST00000312492	transcript_ENST00000243108	transcript_ENST00000682136	transcript_ENST00000303406	transcript_ENST00000547488	transcript_ENST00000338010	transcript_ENST00000536324	transcript_ENST00000327443	transcript_ENST00000266987	transcript_ENST00000312156	transcript_ENST00000425354	transcript_ENST00000416904	transcript_ENST00000267085	transcript_ENST00000534842
12:54000011-54000090	transcript_ENST00000243082	transcript_ENST00000209875	transcript_ENST00000677210	transcript_ENST00000040584	transcript_ENST00000552218	transcript_ENST00000548446	transcript_ENST00000591834	transcript_ENST00000303460	transcript_ENST00000243103	transcript_ENST00000243056	transcript_ENST00000508190	transcript_ENST00000312492	transcript_ENST00000682136	transcript_ENST00000303406
12:54005398-54005542	transcript_ENST00000243082	transcript_ENST00000209875	transcript_ENST00000673498	transcript_ENST00000677210	transcript_ENST00000040584	transcript_ENST00000552218	transcript_ENST00000548446	transcript_ENST00000591834	transcript_ENST00000550804	transcript_ENST00000303460	transcript_ENST00000243103	transcript_ENST00000243056	transcript_ENST00000508190	transcript_ENST00000312492	transcript_ENST00000243108	transcript_ENST00000682136	transcript_ENST00000303406	transcript_ENST00000547488	transcript_ENST00000338010	transcript_ENST00000536324	transcript_ENST00000327443	transcript_ENST00000266987	transcript_ENST00000312156	transcript_ENST00000425354	transcript_ENST00000416904	transcript_ENST00000267085	transcript_ENST00000534842
12:54033619-54033799	transcript_ENST00000243082	transcript_ENST00000209875	transcript_ENST00000673498	transcript_ENST00000677210	transcript_ENST00000040584	transcript_ENST00000552218	transcript_ENST00000548446	transcript_ENST00000591834	transcript_ENST00000550804	transcript_ENST00000303460	transcript_ENST00000243103	transcript_ENST00000243056	transcript_ENST00000508190	transcript_ENST00000312492	transcript_ENST00000243108	transcript_ENST00000682136	transcript_ENST00000303406	transcript_ENST00000547488	transcript_ENST00000338010	transcript_ENST00000327443	transcript_ENST00000266987	transcript_ENST00000312156	transcript_ENST00000425354	transcript_ENST00000416904	transcript_ENST00000267085	transcript_ENST00000534842
12:54037713-54037853	transcript_ENST00000243082	transcript_ENST00000209875	transcript_ENST00000673498	transcript_ENST00000677210	transcript_ENST00000040584	transcript_ENST00000552218	transcript_ENST00000548446	transcript_ENST00000591834	transcript_ENST00000550804	transcript_ENST00000303460	transcript_ENST00000243103	transcript_ENST00000243056	transcript_ENST00000508190	transcript_ENST00000312492	transcript_ENST00000243108	transcript_ENST00000682136	transcript_ENST00000303406	transcript_ENST00000547488	transcript_ENST00000338010	transcript_ENST00000327443	transcript_ENST00000266987	transcript_ENST00000312156	transcript_ENST00000425354	transcript_ENST00000416904	transcript_ENST00000267085	transcript_ENST00000534842
12:54049151-54049389	transcript_ENST00000243082	transcript_ENST00000209875	transcript_ENST00000673498	transcript_ENST00000677210	transcript_ENST00000040584	transcript_ENST00000552218	transcript_ENST00000550804	transcript_ENST00000303460	transcript_ENST00000243103	transcript_ENST00000243056	transcript_ENST00000508190	transcript_ENST00000312492	transcript_ENST00000243108	transcript_ENST00000682136	transcript_ENST00000303406	transcript_ENST00000548446	transcript_ENST00000591834	transcript_ENST00000547488	transcript_ENST00000338010	transcript_ENST00000327443	transcript_ENST00000266987	transcript_ENST00000312156	transcript_ENST00000425354	transcript_ENST00000416904	transcript_ENST00000267085	transcript_ENST00000534842
12:54052324-54052418	transcript_ENST00000243082	transcript_ENST00000209875	transcript_ENST00000673498	transcript_ENST00000677210	transcript_ENST00000040584	transcript_ENST00000552218	transcript_ENST00000550804	transcript_ENST00000303460	transcript_ENST00000243103	transcript_ENST00000243056	transcript_ENST00000508190	transcript_ENST00000312492	transcript_ENST00000243108	transcript_ENST00000682136	transcript_ENST00000303406	transcript_ENST00000548446	transcript_ENST00000591834	transcript_ENST00000547488	transcript_ENST00000338010	transcript_ENST00000327443	transcript_ENST00000266987	transcript_ENST00000312156	transcript_ENST00000425354	transcript_ENST00000416904	transcript_ENST00000267085	transcript_ENST00000534842
12:54053738-54053876	transcript_ENST00000243082	transcript_ENST00000209875	transcript_ENST00000673498	transcript_ENST00000677210	transcript_ENST00000040584	transcript_ENST00000552218	transcript_ENST00000550804	transcript_ENST00000303460	transcript_ENST00000243103	transcript_ENST00000243056	transcript_ENST00000508190	transcript_ENST00000312492	transcript_ENST00000243108	transcript_ENST00000682136	transcript_ENST00000303406	transcript_ENST00000548446	transcript_ENST00000591834	transcript_ENST00000547488	transcript_ENST00000338010	transcript_ENST00000327443	transcript_ENST00000266987	transcript_ENST00000312156	transcript_ENST00000425354	transcript_ENST00000416904	transcript_ENST00000267085	transcript_ENST00000534842
12:54054484-54054585	transcript_ENST00000243082	transcript_ENST00000209875	transcript_ENST00000673498	transcript_ENST00000677210	transcript_ENST00000040584	transcript_ENST00000552218	transcript_ENST00000550804	transcript_ENST00000303460	transcript_ENST00000243103	transcript_ENST00000243056	transcript_ENST00000508190	transcript_ENST00000312492	transcript_ENST00000243108	transcript_ENST00000682136	transcript_ENST00000303406	transcript_ENST00000548446	transcript_ENST00000591834	transcript_ENST00000547488	transcript_ENST00000338010	transcript_ENST00000327443	transcript_ENST00000266987	transcript_ENST00000312156	transcript_ENST00000425354	transcript_ENST00000416904	transcript_ENST00000267085	transcript_ENST00000534842
14:31129448-31129529	transcript_ENST00000310850	transcript_ENST00000543095	transcript_ENST00000458591	transcript_ENST00000357479	transcript_ENST00000313566	transcript_ENST00000611816	transcript_ENST00000281081	transcript_ENST00000539826	transcript_ENST00000216361	transcript_ENST00000415220	transcript_ENST00000553504
14:32599597-32599666	transcript_ENST00000280979	transcript_ENST00000281081	transcript_ENST00000539826	transcript_ENST00000551492
14:32600792-32600866	transcript_ENST00000280979	transcript_ENST00000281081	transcript_ENST00000539826
14:32601066-32601351	transcript_ENST00000280979	transcript_ENST00000281081	transcript_ENST00000539826	transcript_ENST00000551492
14:32625296-32625552	transcript_ENST00000280979	transcript_ENST00000281081	transcript_ENST00000539826	transcript_ENST00000551492
14:32646542-32646839	transcript_ENST00000280979	transcript_ENST00000281081	transcript_ENST00000539826	transcript_ENST00000551492
14:32648940-32649398	transcript_ENST00000280979	transcript_ENST00000281081	transcript_ENST00000539826	transcript_ENST00000551492
14:32658468-32658649	transcript_ENST00000280979	transcript_ENST00000281081	transcript_ENST00000539826	transcript_ENST00000551492
14:32667351-32667679	transcript_ENST00000280979	transcript_ENST00000281081	transcript_ENST00000539826	transcript_ENST00000551492
14:32695046-32695318	transcript_ENST00000280979	transcript_ENST00000281081	transcript_ENST00000539826	transcript_ENST00000551492
14:32696110-32696471	transcript_ENST00000280979	transcript_ENST00000281081	transcript_ENST00000539826	transcript_ENST00000551492
14:32696872-32697080	transcript_ENST00000280979	transcript_ENST00000281081	transcript_ENST00000539826	transcript_ENST00000551492
14:32702718-32702922	transcript_ENST00000280979	transcript_ENST00000281081	transcript_ENST00000539826	transcript_ENST00000551492
14:32703325-32703537	transcript_ENST00000280979	transcript_ENST00000281081	transcript_ENST00000539826	transcript_ENST00000551492
14:32704050-32704132	transcript_ENST00000280979	transcript_ENST00000281081	transcript_ENST00000539826	transcript_ENST00000551492
14:32724903-32724990	transcript_ENST00000280979	transcript_ENST00000281081	transcript_ENST00000539826	transcript_ENST00000551492
14:32725017-32725144	transcript_ENST00000280979	transcript_ENST00000281081	transcript_ENST00000539826	transcript_ENST00000551492
14:32725207-32725443	transcript_ENST00000280979	transcript_ENST00000281081	transcript_ENST00000539826	transcript_ENST00000551492
14:32726613-32726965	transcript_ENST00000280979	transcript_ENST00000281081	transcript_ENST00000539826	transcript_ENST00000551492
14:32727376-32727784	transcript_ENST00000280979	transcript_ENST00000281081	transcript_ENST00000539826	transcript_ENST00000551492
14:32728004-32728155	transcript_ENST00000280979	transcript_ENST00000281081	transcript_ENST00000539826	transcript_ENST00000551492
14:32728798-32728891	transcript_ENST00000280979	transcript_ENST00000281081	transcript_ENST00000539826	transcript_ENST00000551492
14:32729071-32729279	transcript_ENST00000280979	transcript_ENST00000281081	transcript_ENST00000539826	transcript_ENST00000551492
14:32772323-32772597	transcript_ENST00000280979	transcript_ENST00000281081	transcript_ENST00000539826	transcript_ENST00000551492
14:32818932-32819166	transcript_ENST00000280979	transcript_ENST00000281081	transcript_ENST00000539826	transcript_ENST00000551492
14:32827589-32827854	transcript_ENST00000280979	transcript_ENST00000281081	transcript_ENST00000539826	transcript_ENST00000551492
14:32938370-32938452	transcript_ENST00000250457	transcript_ENST00000280979	transcript_ENST00000539826
14:32941380-32941755	transcript_ENST00000250457	transcript_ENST00000280979	transcript_ENST00000539826	transcript_ENST00000551492
14:32942734-32943018	transcript_ENST00000250457	transcript_ENST00000280979	transcript_ENST00000539826	transcript_ENST00000551492
14:32947795-32948026	transcript_ENST00000250457	transcript_ENST00000280979	transcript_ENST00000539826	transcript_ENST00000551492
14:32949224-32949535	transcript_ENST00000250457	transcript_ENST00000280979	transcript_ENST00000539826	transcript_ENST00000551492
14:32950116-32950320	transcript_ENST00000250457	transcript_ENST00000280979	transcript_ENST00000539826	transcript_ENST00000551492
14:32980646-32980840	transcript_ENST00000250457	transcript_ENST00000280979	transcript_ENST00000539826	transcript_ENST00000551492
14:32986914-32987008	transcript_ENST00000250457	transcript_ENST00000280979	transcript_ENST00000539826	transcript_ENST00000551492
14:33003341-33003542	transcript_ENST00000250457	transcript_ENST00000280979	transcript_ENST00000539826	transcript_ENST00000551492
14:33043417-33043595	transcript_ENST00000250457	transcript_ENST00000280979	transcript_ENST00000539826	transcript_ENST00000551492
14:33052865-33053384	transcript_ENST00000250457	transcript_ENST00000280979	transcript_ENST00000539826	transcript_ENST00000551492
14:33056312-33056553	transcript_ENST00000250457	transcript_ENST00000280979	transcript_ENST00000539826	transcript_ENST00000551492
14:33095228-33095482	transcript_ENST00000250457	transcript_ENST00000280979	transcript_ENST00000539826	transcript_ENST00000551492
14:33108704-33108908	transcript_ENST00000250457	transcript_ENST00000280979	transcript_ENST00000539826	transcript_ENST00000551492
14:33118765-33118959	transcript_ENST00000250457	transcript_ENST00000280979	transcript_ENST00000539826	transcript_ENST00000551492
14:33157290-33157464	transcript_ENST00000250457	transcript_ENST00000280979	transcript_ENST00000539826	transcript_ENST00000551492
14:33163090-33163292	transcript_ENST00000250457	transcript_ENST00000280979	transcript_ENST00000551492
14:33163756-33164015	transcript_ENST00000250457	transcript_ENST00000280979	transcript_ENST00000551492
14:33207593-33208078	transcript_ENST00000250457	transcript_ENST00000280979	transcript_ENST00000551492
14:33208698-33209066	transcript_ENST00000250457	transcript_ENST00000280979	transcript_ENST00000551492
14:33219100-33219181	transcript_ENST00000250457	transcript_ENST00000280979	transcript_ENST00000551492
14:33237423-33237631	transcript_ENST00000250457	transcript_ENST00000280979	transcript_ENST00000551492
14:33241488-33241921	transcript_ENST00000250457	transcript_ENST00000280979	transcript_ENST00000551492
14:33250178-33250319	transcript_ENST00000250457	transcript_ENST00000280979	transcript_ENST00000551492
14:33250339-33250604	transcript_ENST00000250457	transcript_ENST00000280979	transcript_ENST00000551492
14:33282332-33282695	transcript_ENST00000250457	transcript_ENST00000280979	transcript_ENST00000551492
14:33306328-33306726	transcript_ENST00000250457	transcript_ENST00000280979	transcript_ENST00000551492
14:33307726-33307956	transcript_ENST00000250457	transcript_ENST00000280979	transcript_ENST00000551492
14:33323971-33324451	transcript_ENST00000250457	transcript_ENST00000280979	transcript_ENST00000551492
14:33349989-33350221	transcript_ENST00000250457	transcript_ENST00000280979	transcript_ENST00000551492
14:33381836-33381988	transcript_ENST00000250457	transcript_ENST00000280979	transcript_ENST00000551492
14:33393699-33394355	transcript_ENST00000250457	transcript_ENST00000280979	transcript_ENST00000551492
14:33398936-33399012	transcript_ENST00000250457	transcript_ENST00000280979
14:33420301-33420676	transcript_ENST00000250457	transcript_ENST00000280979	transcript_ENST00000551492
14:33456020-33456288	transcript_ENST00000250457	transcript_ENST00000280979	transcript_ENST00000298130	transcript_ENST00000551492
14:33492696-33492969	transcript_ENST00000250457	transcript_ENST00000280979	transcript_ENST00000298130	transcript_ENST00000551492
14:33521160-33521364	transcript_ENST00000250457	transcript_ENST00000280979	transcript_ENST00000250454	transcript_ENST00000298130	transcript_ENST00000551492
14:33521405-33521478	transcript_ENST00000250457	transcript_ENST00000280979	transcript_ENST00000250454	transcript_ENST00000298130
14:33530107-33530684	transcript_ENST00000250457	transcript_ENST00000280979	transcript_ENST00000250454	transcript_ENST00000298130	transcript_ENST00000551492
14:33540331-33540532	transcript_ENST00000250457	transcript_ENST00000280979	transcript_ENST00000250454	transcript_ENST00000298130	transcript_ENST00000551492
14:33555357-33555436	transcript_ENST00000250457	transcript_ENST00000280979	transcript_ENST00000250454	transcript_ENST00000298130
14:33561860-33562172	transcript_ENST00000250457	transcript_ENST00000652385	transcript_ENST00000280979	transcript_ENST00000250454	transcript_ENST00000298130	transcript_ENST00000551492
14:33566083-33566410	transcript_ENST00000250457	transcript_ENST00000652385	transcript_ENST00000280979	transcript_ENST00000250454	transcript_ENST00000298130	transcript_ENST00000551492
14:33567247-33567640	transcript_ENST00000250457	transcript_ENST00000652385	transcript_ENST00000280979	transcript_ENST00000250454	transcript_ENST00000298130	transcript_ENST00000551492
14:33571457-33571615	transcript_ENST00000250457	transcript_ENST00000652385	transcript_ENST00000280979	transcript_ENST00000250454	transcript_ENST00000298130	transcript_ENST00000551492
14:33576294-33576544	transcript_ENST00000250457	transcript_ENST00000652385	transcript_ENST00000280979	transcript_ENST00000250454	transcript_ENST00000298130	transcript_ENST00000551492
14:33596329-33596946	transcript_ENST00000250457	transcript_ENST00000652385	transcript_ENST00000280979	transcript_ENST00000250454	transcript_ENST00000298130	transcript_ENST00000551492
14:33616688-33617084	transcript_ENST00000250457	transcript_ENST00000652385	transcript_ENST00000280979	transcript_ENST00000250454	transcript_ENST00000298130	transcript_ENST00000551492
14:33619728-33619971	transcript_ENST00000250457	transcript_ENST00000652385	transcript_ENST00000280979	transcript_ENST00000250454	transcript_ENST00000298130	transcript_ENST00000551492
14:33619987-33620155	transcript_ENST00000250457	transcript_ENST00000652385	transcript_ENST00000280979	transcript_ENST00000250454	transcript_ENST00000298130	transcript_ENST00000551492
14:33631409-33631773	transcript_ENST00000250457	transcript_ENST00000652385	transcript_ENST00000280979	transcript_ENST00000250454	transcript_ENST00000298130	transcript_ENST00000551492
14:33638740-33638877	transcript_ENST00000250457	transcript_ENST00000652385	transcript_ENST00000280979	transcript_ENST00000250454	transcript_ENST00000298130	transcript_ENST00000551492
14:33641931-33642220	transcript_ENST00000250457	transcript_ENST00000652385	transcript_ENST00000280979	transcript_ENST00000250454	transcript_ENST00000298130	transcript_ENST00000551492
14:33642233-33642547	transcript_ENST00000250457	transcript_ENST00000652385	transcript_ENST00000280979	transcript_ENST00000250454	transcript_ENST00000298130	transcript_ENST00000551492
14:33643447-33643822	transcript_ENST00000250457	transcript_ENST00000652385	transcript_ENST00000280979	transcript_ENST00000250454	transcript_ENST00000298130	transcript_ENST00000551492
14:33643893-33643980	transcript_ENST00000250457	transcript_ENST00000652385	transcript_ENST00000280979	transcript_ENST00000250454	transcript_ENST00000298130
14:33653327-33653801	transcript_ENST00000250457	transcript_ENST00000652385	transcript_ENST00000280979	transcript_ENST00000250454	transcript_ENST00000298130	transcript_ENST00000551492
14:33661068-33661249	transcript_ENST00000250457	transcript_ENST00000652385	transcript_ENST00000280979	transcript_ENST00000250454	transcript_ENST00000298130	transcript_ENST00000551492
14:33661367-33661781	transcript_ENST00000250457	transcript_ENST00000652385	transcript_ENST00000280979	transcript_ENST00000250454	transcript_ENST00000298130	transcript_ENST00000551492
14:33674499-33674591	transcript_ENST00000250457	transcript_ENST00000652385	transcript_ENST00000280979	transcript_ENST00000250454	transcript_ENST00000298130
14:33676385-33676473	transcript_ENST00000250457	transcript_ENST00000652385	transcript_ENST00000280979	transcript_ENST00000250454	transcript_ENST00000298130
14:33676892-33677385	transcript_ENST00000250457	transcript_ENST00000652385	transcript_ENST00000280979	transcript_ENST00000250454	transcript_ENST00000298130	transcript_ENST00000551492
14:33690937-33691079	transcript_ENST00000250457	transcript_ENST00000652385	transcript_ENST00000280979	transcript_ENST00000250454	transcript_ENST00000298130	transcript_ENST00000551492
14:33691840-33692246	transcript_ENST00000250457	transcript_ENST00000652385	transcript_ENST00000280979	transcript_ENST00000250454	transcript_ENST00000298130	transcript_ENST00000551492
14:33693776-33694209	transcript_ENST00000250457	transcript_ENST00000652385	transcript_ENST00000280979	transcript_ENST00000250454	transcript_ENST00000298130	transcript_ENST00000551492
14:33700115-33700289	transcript_ENST00000250457	transcript_ENST00000652385	transcript_ENST00000280979	transcript_ENST00000250454	transcript_ENST00000298130	transcript_ENST00000551492
14:33727362-33727530	transcript_ENST00000250457	transcript_ENST00000298159	transcript_ENST00000652385	transcript_ENST00000280979	transcript_ENST00000250454	transcript_ENST00000298130	transcript_ENST00000551492
14:33733333-33733780	transcript_ENST00000250457	transcript_ENST00000298159	transcript_ENST00000652385	transcript_ENST00000280979	transcript_ENST00000250454	transcript_ENST00000298130	transcript_ENST00000551492
14:33761964-33762434	transcript_ENST00000250457	transcript_ENST00000298159	transcript_ENST00000652385	transcript_ENST00000360310	transcript_ENST00000280979	transcript_ENST00000250454	transcript_ENST00000298130	transcript_ENST00000551492
14:33788009-33788080	transcript_ENST00000250457	transcript_ENST00000298159	transcript_ENST00000652385	transcript_ENST00000360310	transcript_ENST00000280979	transcript_ENST00000250454	transcript_ENST00000298130
14:33792619-33792832	transcript_ENST00000250457	transcript_ENST00000298159	transcript_ENST00000652385	transcript_ENST00000360310	transcript_ENST00000280979	transcript_ENST00000250454	transcript_ENST00000298130	transcript_ENST00000551492
14:35470826-35470910	transcript_ENST00000553809	transcript_ENST00000298159	transcript_ENST00000652385	transcript_ENST00000280987	transcript_ENST00000216797	transcript_ENST00000360310	transcript_ENST00000556994	transcript_ENST00000261475	transcript_ENST00000557565
14:35471950-35472087	transcript_ENST00000553809	transcript_ENST00000298159	transcript_ENST00000652385	transcript_ENST00000280987	transcript_ENST00000216797	transcript_ENST00000360310	transcript_ENST00000556994	transcript_ENST00000261475	transcript_ENST00000557565	transcript_ENST00000250454	transcript_ENST00000307169	transcript_ENST00000216807	transcript_ENST00000680220	transcript_ENST00000416007
14:35509982-35510199	transcript_ENST00000553809	transcript_ENST00000298159	transcript_ENST00000652385	transcript_ENST00000280987	transcript_ENST00000216797	transcript_ENST00000360310	transcript_ENST00000556994	transcript_ENST00000261475	transcript_ENST00000557565	transcript_ENST00000250454	transcript_ENST00000216807	transcript_ENST00000680220
17:9003710-9003884	transcript_ENST00000360416	transcript_ENST00000173229	transcript_ENST00000334527	transcript_ENST00000285199	transcript_ENST00000619866	transcript_ENST00000352665	transcript_ENST00000306357	transcript_ENST00000447110	transcript_ENST00000329805
17:9206233-9206370	transcript_ENST00000360416	transcript_ENST00000173229	transcript_ENST00000334527	transcript_ENST00000285199	transcript_ENST00000619866	transcript_ENST00000352665	transcript_ENST00000306357	transcript_ENST00000447110	transcript_ENST00000329805	transcript_ENST00000344001
17:9220619-9220735	transcript_ENST00000360416	transcript_ENST00000173229	transcript_ENST00000334527	transcript_ENST00000285199	transcript_ENST00000619866	transcript_ENST00000352665	transcript_ENST00000306357	transcript_ENST00000447110	transcript_ENST00000329805
17:9309290-9309583	transcript_ENST00000360416	transcript_ENST00000173229	transcript_ENST00000334527	transcript_ENST00000285199	transcript_ENST00000619866	transcript_ENST00000352665	transcript_ENST00000306357	transcript_ENST00000447110	transcript_ENST00000329805
17:9330666-9330865	transcript_ENST00000360416	transcript_ENST00000173229	transcript_ENST00000334527	transcript_ENST00000285199	transcript_ENST00000619866	transcript_ENST00000352665	transcript_ENST00000306357	transcript_ENST00000447110	transcript_ENST00000329805
17:9330994-9331192	transcript_ENST00000173229	transcript_ENST00000306357
17:9331388-9331561	transcript_ENST00000173229	transcript_ENST00000306357
17:9331881-9332242	transcript_ENST00000360416	transcript_ENST00000173229	transcript_ENST00000334527	transcript_ENST00000285199	transcript_ENST00000619866	transcript_ENST00000352665	transcript_ENST00000306357	transcript_ENST00000447110	transcript_ENST00000329805
17:9538725-9538976	transcript_ENST00000360416	transcript_ENST00000173229	transcript_ENST00000285199	transcript_ENST00000619866	transcript_ENST00000352665	transcript_ENST00000306357	transcript_ENST00000447110	transcript_ENST00000329805
17:12422860-12422995	transcript_ENST00000415385	transcript_ENST00000425538	transcript_ENST00000262442	transcript_ENST00000441885	transcript_ENST00000338034
17:12426067-12426178	transcript_ENST00000415385	transcript_ENST00000425538	transcript_ENST00000262442	transcript_ENST00000441885	transcript_ENST00000338034
17:12472683-12473047	transcript_ENST00000415385	transcript_ENST00000425538	transcript_ENST00000262442	transcript_ENST00000441885	transcript_ENST00000338034
17:12549635-12549751	transcript_ENST00000415385	transcript_ENST00000425538	transcript_ENST00000262442	transcript_ENST00000441885	transcript_ENST00000338034
17:13244452-13244557	transcript_ENST00000284110	transcript_ENST00000664217	transcript_ENST00000379672
17:13531645-13531841	transcript_ENST00000360954	transcript_ENST00000284110	transcript_ENST00000664217	transcript_ENST00000379672
17:13643232-13643470	transcript_ENST00000360954	transcript_ENST00000284110	transcript_ENST00000664217	transcript_ENST00000379672
17:13711869-13711959	transcript_ENST00000360954	transcript_ENST00000284110	transcript_ENST00000664217
17:13822753-13822964	transcript_ENST00000360954	transcript_ENST00000284110	transcript_ENST00000664217	transcript_ENST00000379672
17:13896529-13896690	transcript_ENST00000360954	transcript_ENST00000284110	transcript_ENST00000664217	transcript_ENST00000379672
17:14125711-14125841	transcript_ENST00000664217
17:14856252-14856548	transcript_ENST00000360954	transcript_ENST00000225576	transcript_ENST00000395930	transcript_ENST00000664217	transcript_ENST00000455584	transcript_ENST00000578237
17:14919273-14919444	transcript_ENST00000360954	transcript_ENST00000225576	transcript_ENST00000395930	transcript_ENST00000664217	transcript_ENST00000455584	transcript_ENST00000578237
17:14974635-14974828	transcript_ENST00000360954	transcript_ENST00000225576	transcript_ENST00000395930	transcript_ENST00000664217	transcript_ENST00000455584	transcript_ENST00000578237
17:15049625-15049715	transcript_ENST00000360954	transcript_ENST00000225576	transcript_ENST00000395930	transcript_ENST00000664217	transcript_ENST00000455584	transcript_ENST00000578237
17:15049831-15049900	transcript_ENST00000360954	transcript_ENST00000225576	transcript_ENST00000395930	transcript_ENST00000664217	transcript_ENST00000455584
17:15194380-15194673	transcript_ENST00000360954	transcript_ENST00000225576	transcript_ENST00000395930	transcript_ENST00000664217	transcript_ENST00000455584
17:51833978-51834219	transcript_ENST00000442502	transcript_ENST00000555572	transcript_ENST00000514264	transcript_ENST00000586178	transcript_ENST00000225298
17:51868162-51868287	transcript_ENST00000442502	transcript_ENST00000555572	transcript_ENST00000514264	transcript_ENST00000586178	transcript_ENST00000225298
17:51993226-51993344	transcript_ENST00000442502	transcript_ENST00000555572	transcript_ENST00000514264	transcript_ENST00000586178	transcript_ENST00000225298
17:69415080-69415150	transcript_ENST00000590474
17:69415162-69415265	transcript_ENST00000590474	transcript_ENST00000535240	transcript_ENST00000283936	transcript_ENST00000392676
17:69779603-69779767	transcript_ENST00000590474	transcript_ENST00000535240	transcript_ENST00000283936	transcript_ENST00000392676
17:73774927-73775087	transcript_ENST00000392650	transcript_ENST00000535032	transcript_ENST00000269346	transcript_ENST00000375366	transcript_ENST00000357585	transcript_ENST00000652232	transcript_ENST00000335793	transcript_ENST00000405159	transcript_ENST00000389916	transcript_ENST00000335666	transcript_ENST00000579490	transcript_ENST00000299886	transcript_ENST00000439590	transcript_ENST00000542342
17:77592393-77592472	transcript_ENST00000427177	transcript_ENST00000392476	transcript_ENST00000428789	transcript_ENST00000586622	transcript_ENST00000636222	transcript_ENST00000359995	transcript_ENST00000592148	transcript_ENST00000615984	transcript_ENST00000445478
17:77592495-77592674	transcript_ENST00000427177	transcript_ENST00000392476	transcript_ENST00000428789	transcript_ENST00000586622	transcript_ENST00000636222	transcript_ENST00000359995	transcript_ENST00000592148	transcript_ENST00000615984	transcript_ENST00000445478
17:77605040-77605215	transcript_ENST00000427177	transcript_ENST00000392476	transcript_ENST00000636222
17:78040613-78040690	transcript_ENST00000427177	transcript_ENST00000392476
17:78040723-78040814	transcript_ENST00000427177	transcript_ENST00000392476	transcript_ENST00000636222
17:79114934-79115043	transcript_ENST00000361101	transcript_ENST00000583458	transcript_ENST00000354124	transcript_ENST00000302262	transcript_ENST00000392446	transcript_ENST00000590602	transcript_ENST00000330871	transcript_ENST00000269397	transcript_ENST00000310942	transcript_ENST00000269385	transcript_ENST00000588282	transcript_ENST00000328313	transcript_ENST00000397545	transcript_ENST00000310924	transcript_ENST00000262764	transcript_ENST00000579016	transcript_ENST00000588734	transcript_ENST00000589225	transcript_ENST00000327898
17:79147828-79147990	transcript_ENST00000361101	transcript_ENST00000583458	transcript_ENST00000354124	transcript_ENST00000392446	transcript_ENST00000330871	transcript_ENST00000269397	transcript_ENST00000310942	transcript_ENST00000269385	transcript_ENST00000588282	transcript_ENST00000328313	transcript_ENST00000397545	transcript_ENST00000310924	transcript_ENST00000262764	transcript_ENST00000579016	transcript_ENST00000588734	transcript_ENST00000589225	transcript_ENST00000327898
17:79162497-79162701	transcript_ENST00000361101	transcript_ENST00000583458	transcript_ENST00000354124	transcript_ENST00000392446	transcript_ENST00000330871	transcript_ENST00000269397	transcript_ENST00000310942	transcript_ENST00000269385	transcript_ENST00000588282	transcript_ENST00000328313	transcript_ENST00000397545	transcript_ENST00000310924	transcript_ENST00000262764	transcript_ENST00000579016	transcript_ENST00000588734	transcript_ENST00000589225	transcript_ENST00000327898
17:79256387-79256544	transcript_ENST00000361101	transcript_ENST00000583458	transcript_ENST00000354124	transcript_ENST00000302262	transcript_ENST00000392446	transcript_ENST00000330871	transcript_ENST00000269397	transcript_ENST00000310942	transcript_ENST00000269385	transcript_ENST00000328313	transcript_ENST00000397545	transcript_ENST00000326317	transcript_ENST00000310924	transcript_ENST00000262764	transcript_ENST00000579016	transcript_ENST00000589225	transcript_ENST00000361193
17:79296070-79296182	transcript_ENST00000361101	transcript_ENST00000583458	transcript_ENST00000354124	transcript_ENST00000508628	transcript_ENST00000302262	transcript_ENST00000392446	transcript_ENST00000330871	transcript_ENST00000269397	transcript_ENST00000310942	transcript_ENST00000269385	transcript_ENST00000328313	transcript_ENST00000397545	transcript_ENST00000326317	transcript_ENST00000310924	transcript_ENST00000262764	transcript_ENST00000579016	transcript_ENST00000589225	transcript_ENST00000361193
17:79325894-79326045	transcript_ENST00000361101	transcript_ENST00000583458	transcript_ENST00000354124	transcript_ENST00000508628	transcript_ENST00000302262	transcript_ENST00000392446	transcript_ENST00000330871	transcript_ENST00000269397	transcript_ENST00000310942	transcript_ENST00000269385	transcript_ENST00000328313	transcript_ENST00000397545	transcript_ENST00000326317	transcript_ENST00000310924	transcript_ENST00000262764	transcript_ENST00000579016	transcript_ENST00000589225	transcript_ENST00000361193
17:79380227-79380394	transcript_ENST00000361101	transcript_ENST00000583458	transcript_ENST00000354124	transcript_ENST00000508628	transcript_ENST00000392446	transcript_ENST00000269397	transcript_ENST00000310942	transcript_ENST00000269385	transcript_ENST00000328313	transcript_ENST00000397545	transcript_ENST00000326317	transcript_ENST00000310924	transcript_ENST00000262764	transcript_ENST00000579016	transcript_ENST00000589225	transcript_ENST00000361193
17:79465420-79465574	transcript_ENST00000361101	transcript_ENST00000583458	transcript_ENST00000354124	transcript_ENST00000508628	transcript_ENST00000302262	transcript_ENST00000392446	transcript_ENST00000269397	transcript_ENST00000310942	transcript_ENST00000269385	transcript_ENST00000328313	transcript_ENST00000397545	transcript_ENST00000326317	transcript_ENST00000310924	transcript_ENST00000518137	transcript_ENST00000579016	transcript_ENST00000589225	transcript_ENST00000361193
17:79518098-79518196	transcript_ENST00000361101	transcript_ENST00000583458	transcript_ENST00000354124	transcript_ENST00000508628	transcript_ENST00000392446	transcript_ENST00000269397	transcript_ENST00000310942	transcript_ENST00000269385	transcript_ENST00000328313	transcript_ENST00000397545	transcript_ENST00000326317	transcript_ENST00000310924	transcript_ENST00000518137	transcript_ENST00000579016	transcript_ENST00000589225	transcript_ENST00000361193
17:79541040-79541378	transcript_ENST00000361101	transcript_ENST00000583458	transcript_ENST00000354124	transcript_ENST00000508628	transcript_ENST00000302262	transcript_ENST00000392446	transcript_ENST00000306773	transcript_ENST00000269397	transcript_ENST00000310942	transcript_ENST00000269385	transcript_ENST00000328313	transcript_ENST00000397545	transcript_ENST00000326317	transcript_ENST00000310924	transcript_ENST00000518137	transcript_ENST00000579016	transcript_ENST00000589225	transcript_ENST00000361193
17:79663046-79663142	transcript_ENST00000361101	transcript_ENST00000583458	transcript_ENST00000354124	transcript_ENST00000508628	transcript_ENST00000392446	transcript_ENST00000306773	transcript_ENST00000269397	transcript_ENST00000310942	transcript_ENST00000269385	transcript_ENST00000328313	transcript_ENST00000397545	transcript_ENST00000326317	transcript_ENST00000306801	transcript_ENST00000310924	transcript_ENST00000518137	transcript_ENST00000579016	transcript_ENST00000589225	transcript_ENST00000361193
17:81387346-81387464	transcript_ENST00000681052	transcript_ENST00000575245	transcript_ENST00000326724	transcript_ENST00000572778	transcript_ENST00000334850	transcript_ENST00000331056	transcript_ENST00000584436	transcript_ENST00000574882	transcript_ENST00000374759	transcript_ENST00000574107	transcript_ENST00000374747	transcript_ENST00000269392	transcript_ENST00000637944	transcript_ENST00000327787	transcript_ENST00000637878	transcript_ENST00000357736	transcript_ENST00000573081	transcript_ENST00000402252	transcript_ENST00000538721	transcript_ENST00000409745	transcript_ENST00000328666
17:81393978-81394172	transcript_ENST00000681052	transcript_ENST00000575245	transcript_ENST00000326724	transcript_ENST00000572778	transcript_ENST00000334850	transcript_ENST00000331056	transcript_ENST00000584436	transcript_ENST00000574882	transcript_ENST00000306801	transcript_ENST00000374759	transcript_ENST00000574107	transcript_ENST00000374747	transcript_ENST00000269392	transcript_ENST00000637944	transcript_ENST00000327787	transcript_ENST00000637878	transcript_ENST00000570996	transcript_ENST00000357736	transcript_ENST00000681020	transcript_ENST00000573081	transcript_ENST00000330261	transcript_ENST00000402252	transcript_ENST00000538721	transcript_ENST00000545862	transcript_ENST00000571730	transcript_ENST00000677044	transcript_ENST00000409745	transcript_ENST00000328666	transcript_ENST00000457257	transcript_ENST00000505490	transcript_ENST00000622299	transcript_ENST00000374741
17:81400359-81400516	transcript_ENST00000681052	transcript_ENST00000575245	transcript_ENST00000326724	transcript_ENST00000572778	transcript_ENST00000334850	transcript_ENST00000331056	transcript_ENST00000584436	transcript_ENST00000574882	transcript_ENST00000374759	transcript_ENST00000574107	transcript_ENST00000374747	transcript_ENST00000269392	transcript_ENST00000637944	transcript_ENST00000327787	transcript_ENST00000637878
18:47288114-47288469	transcript_ENST00000262160	transcript_ENST00000590800	transcript_ENST00000425639	transcript_ENST00000642948	transcript_ENST00000269439	transcript_ENST00000256433	transcript_ENST00000585916	transcript_ENST00000683218	transcript_ENST00000538168	transcript_ENST00000300605
18:47293677-47293768	transcript_ENST00000262160	transcript_ENST00000590800	transcript_ENST00000425639	transcript_ENST00000642948	transcript_ENST00000269439	transcript_ENST00000256433	transcript_ENST00000585916	transcript_ENST00000683218	transcript_ENST00000538168	transcript_ENST00000300605
18:47333948-47334223	transcript_ENST00000262160	transcript_ENST00000590800	transcript_ENST00000425639	transcript_ENST00000642948	transcript_ENST00000269439	transcript_ENST00000256433	transcript_ENST00000585916	transcript_ENST00000683218	transcript_ENST00000538168	transcript_ENST00000300605
18:47334403-47334492	transcript_ENST00000262160	transcript_ENST00000590800	transcript_ENST00000425639	transcript_ENST00000642948	transcript_ENST00000269439	transcript_ENST00000256433	transcript_ENST00000585916	transcript_ENST00000683218	transcript_ENST00000538168	transcript_ENST00000300605
18:47403289-47403419	transcript_ENST00000262160	transcript_ENST00000590800	transcript_ENST00000425639	transcript_ENST00000683218	transcript_ENST00000300605
18:47403454-47403734	transcript_ENST00000262160	transcript_ENST00000590800	transcript_ENST00000425639	transcript_ENST00000642948	transcript_ENST00000269439	transcript_ENST00000256433	transcript_ENST00000585916	transcript_ENST00000683218	transcript_ENST00000538168	transcript_ENST00000300605
18:47414812-47415027	transcript_ENST00000262160	transcript_ENST00000590800	transcript_ENST00000425639	transcript_ENST00000642948	transcript_ENST00000269439	transcript_ENST00000256433	transcript_ENST00000585916	transcript_ENST00000683218	transcript_ENST00000538168	transcript_ENST00000300605
18:47489394-47489558	transcript_ENST00000262160	transcript_ENST00000590800	transcript_ENST00000425639	transcript_ENST00000642948	transcript_ENST00000256433	transcript_ENST00000585916	transcript_ENST00000683218	transcript_ENST00000538168	transcript_ENST00000300605
18:47489575-47489716	transcript_ENST00000262160	transcript_ENST00000590800	transcript_ENST00000425639	transcript_ENST00000642948	transcript_ENST00000256433	transcript_ENST00000585916	transcript_ENST00000683218	transcript_ENST00000538168	transcript_ENST00000300605
18:47506859-47507175	transcript_ENST00000262160	transcript_ENST00000590800	transcript_ENST00000425639	transcript_ENST00000642948	transcript_ENST00000256433	transcript_ENST00000585916	transcript_ENST00000683218	transcript_ENST00000538168	transcript_ENST00000300605
18:47511399-47511638	transcript_ENST00000262160	transcript_ENST00000590800	transcript_ENST00000425639	transcript_ENST00000642948	transcript_ENST00000256433	transcript_ENST00000585916	transcript_ENST00000683218	transcript_ENST00000538168	transcript_ENST00000300605
18:47512490-47512744	transcript_ENST00000262160	transcript_ENST00000590800	transcript_ENST00000425639	transcript_ENST00000642948	transcript_ENST00000256433	transcript_ENST00000585916	transcript_ENST00000683218	transcript_ENST00000538168	transcript_ENST00000300605
18:47553493-47553576	transcript_ENST00000262160	transcript_ENST00000382998	transcript_ENST00000590800
18:47561145-47561522	transcript_ENST00000262160	transcript_ENST00000382998	transcript_ENST00000590800	transcript_ENST00000425639	transcript_ENST00000642948	transcript_ENST00000256433	transcript_ENST00000585916	transcript_ENST00000683218	transcript_ENST00000538168	transcript_ENST00000300605
18:47577210-47577359	transcript_ENST00000262160	transcript_ENST00000382998	transcript_ENST00000590800	transcript_ENST00000425639	transcript_ENST00000642948	transcript_ENST00000256433	transcript_ENST00000585916	transcript_ENST00000683218	transcript_ENST00000538168	transcript_ENST00000300605
18:47594614-47594952	transcript_ENST00000262160	transcript_ENST00000382998	transcript_ENST00000590800	transcript_ENST00000425639	transcript_ENST00000642948	transcript_ENST00000256433	transcript_ENST00000585916	transcript_ENST00000683218	transcript_ENST00000538168	transcript_ENST00000300605
18:47601638-47601736	transcript_ENST00000262160	transcript_ENST00000382998	transcript_ENST00000590800	transcript_ENST00000425639	transcript_ENST00000683218	transcript_ENST00000300605
18:47601818-47602017	transcript_ENST00000262160	transcript_ENST00000382998	transcript_ENST00000590800	transcript_ENST00000425639	transcript_ENST00000642948	transcript_ENST00000256433	transcript_ENST00000585916	transcript_ENST00000683218	transcript_ENST00000538168	transcript_ENST00000300605
18:47628969-47629073	transcript_ENST00000262160	transcript_ENST00000382998	transcript_ENST00000590800	transcript_ENST00000425639	transcript_ENST00000642948	transcript_ENST00000256433	transcript_ENST00000585916	transcript_ENST00000683218	transcript_ENST00000538168	transcript_ENST00000300605
18:47649823-47650237	transcript_ENST00000262160	transcript_ENST00000382998	transcript_ENST00000590800	transcript_ENST00000425639	transcript_ENST00000642948	transcript_ENST00000256433	transcript_ENST00000585916	transcript_ENST00000683218	transcript_ENST00000538168	transcript_ENST00000300605
18:47666968-47667137	transcript_ENST00000262160	transcript_ENST00000382998	transcript_ENST00000590800	transcript_ENST00000425639	transcript_ENST00000256433	transcript_ENST00000585916	transcript_ENST00000683218	transcript_ENST00000538168	transcript_ENST00000300605
18:47686892-47687127	transcript_ENST00000262160	transcript_ENST00000382998	transcript_ENST00000590800	transcript_ENST00000425639	transcript_ENST00000256433	transcript_ENST00000585916	transcript_ENST00000683218	transcript_ENST00000538168	transcript_ENST00000300605
18:47691640-47691776	transcript_ENST00000262160	transcript_ENST00000382998	transcript_ENST00000590800	transcript_ENST00000425639	transcript_ENST00000256433	transcript_ENST00000585916	transcript_ENST00000683218	transcript_ENST00000538168	transcript_ENST00000300605
18:47721836-47722018	transcript_ENST00000262160	transcript_ENST00000382998	transcript_ENST00000590800	transcript_ENST00000425639	transcript_ENST00000256433	transcript_ENST00000585916	transcript_ENST00000683218	transcript_ENST00000538168	transcript_ENST00000300605
18:47870564-47870667	transcript_ENST00000262160	transcript_ENST00000382998	transcript_ENST00000590800	transcript_ENST00000425639	transcript_ENST00000256433	transcript_ENST00000585916	transcript_ENST00000683218	transcript_ENST00000300605
18:48930195-48930295	transcript_ENST00000262160	transcript_ENST00000618619	transcript_ENST00000584895	transcript_ENST00000285093	transcript_ENST00000382998	transcript_ENST00000675505	transcript_ENST00000261292	transcript_ENST00000590800	transcript_ENST00000262158
18:48934469-48934617	transcript_ENST00000618619	transcript_ENST00000584895	transcript_ENST00000285093	transcript_ENST00000382998	transcript_ENST00000675505	transcript_ENST00000261292	transcript_ENST00000590800	transcript_ENST00000262158
18:48939618-48939709	transcript_ENST00000618619	transcript_ENST00000584895	transcript_ENST00000285093	transcript_ENST00000382998	transcript_ENST00000675505	transcript_ENST00000261292	transcript_ENST00000590800	transcript_ENST00000262158
18:48944020-48944137	transcript_ENST00000618619	transcript_ENST00000584895	transcript_ENST00000285093	transcript_ENST00000382998	transcript_ENST00000675505	transcript_ENST00000261292	transcript_ENST00000590800	transcript_ENST00000262158
18:48947674-48947784	transcript_ENST00000382998	transcript_ENST00000675505	transcript_ENST00000590800
18:48948505-48948648	transcript_ENST00000618619	transcript_ENST00000584895	transcript_ENST00000285093	transcript_ENST00000382998	transcript_ENST00000675505	transcript_ENST00000261292	transcript_ENST00000590800	transcript_ENST00000262158	transcript_ENST00000285039
18:49151545-49151681	transcript_ENST00000618619	transcript_ENST00000584895	transcript_ENST00000285093	transcript_ENST00000382998	transcript_ENST00000675505	transcript_ENST00000261292	transcript_ENST00000590800	transcript_ENST00000262158
18:49209471-49209550	transcript_ENST00000618619	transcript_ENST00000584895	transcript_ENST00000285093	transcript_ENST00000382998	transcript_ENST00000675505	transcript_ENST00000261292	transcript_ENST00000590800	transcript_ENST00000262158
19:10677987-10678110	transcript_ENST00000355667	transcript_ENST00000586078	transcript_ENST00000253031	transcript_ENST00000557933	transcript_ENST00000309469	transcript_ENST00000327064	transcript_ENST00000214869	transcript_ENST00000589359	transcript_ENST00000449870	transcript_ENST00000652042	transcript_ENST00000393599	transcript_ENST00000250237	transcript_ENST00000270502	transcript_ENST00000380702	transcript_ENST00000316737	transcript_ENST00000222005	transcript_ENST00000356392	transcript_ENST00000585567	transcript_ENST00000264818	transcript_ENST00000293771	transcript_ENST00000270517	transcript_ENST00000160262	transcript_ENST00000264832	transcript_ENST00000340992	transcript_ENST00000221980	transcript_ENST00000252456	transcript_ENST00000591912	transcript_ENST00000648477
19:10678527-10678612	transcript_ENST00000355667	transcript_ENST00000586078	transcript_ENST00000253031	transcript_ENST00000557933	transcript_ENST00000309469	transcript_ENST00000327064	transcript_ENST00000214869	transcript_ENST00000589359	transcript_ENST00000449870	transcript_ENST00000652042	transcript_ENST00000393599	transcript_ENST00000250237	transcript_ENST00000270502	transcript_ENST00000380702	transcript_ENST00000316737	transcript_ENST00000222005	transcript_ENST00000356392	transcript_ENST00000585567	transcript_ENST00000264818	transcript_ENST00000293771	transcript_ENST00000270517	transcript_ENST00000160262	transcript_ENST00000264832	transcript_ENST00000340992	transcript_ENST00000221980	transcript_ENST00000252456	transcript_ENST00000591912	transcript_ENST00000648477
19:12975499-12975668	transcript_ENST00000676441	transcript_ENST00000316448	transcript_ENST00000586534	transcript_ENST00000264824	transcript_ENST00000588025	transcript_ENST00000316939	transcript_ENST00000251472	transcript_ENST00000549706	transcript_ENST00000301522	transcript_ENST00000302754	transcript_ENST00000591470	transcript_ENST00000221486	transcript_ENST00000591090	transcript_ENST00000397668	transcript_ENST00000242784	transcript_ENST00000293695
19:13022859-13022948	transcript_ENST00000676441	transcript_ENST00000586534	transcript_ENST00000264824	transcript_ENST00000588025	transcript_ENST00000316939
19:13091524-13091617	transcript_ENST00000676441	transcript_ENST00000586534	transcript_ENST00000264824	transcript_ENST00000588025	transcript_ENST00000316939
2:189935886-189935979	transcript_ENST00000392349	transcript_ENST00000260950	transcript_ENST00000359678	transcript_ENST00000441310	transcript_ENST00000264151	transcript_ENST00000396974
2:189959670-189959750	transcript_ENST00000320717	transcript_ENST00000392349	transcript_ENST00000673952	transcript_ENST00000260950	transcript_ENST00000392328	transcript_ENST00000409581	transcript_ENST00000359678	transcript_ENST00000441310	transcript_ENST00000264151	transcript_ENST00000396974	transcript_ENST00000684021	transcript_ENST00000409150	transcript_ENST00000374866	transcript_ENST00000304636	transcript_ENST00000260952	transcript_ENST00000261024	transcript_ENST00000314761	transcript_ENST00000607829
2:192411913-192412196	transcript_ENST00000304141	transcript_ENST00000425611	transcript_ENST00000392318	transcript_ENST00000272771
3:1356251-1356380	transcript_ENST00000350110	transcript_ENST00000418658	transcript_ENST00000256509
3:2012215-2012397	transcript_ENST00000350110	transcript_ENST00000418658
3:2396753-2396898	transcript_ENST00000350110	transcript_ENST00000418658	transcript_ENST00000639284	transcript_ENST00000251607
3:2408191-2408343	transcript_ENST00000418658	transcript_ENST00000639284	transcript_ENST00000251607
3:2657324-2657538	transcript_ENST00000418658	transcript_ENST00000639284	transcript_ENST00000251607
3:2968003-2968116	transcript_ENST00000418658	transcript_ENST00000319331	transcript_ENST00000639284	transcript_ENST00000251607
3:3801509-3801639	transcript_ENST00000649015	transcript_ENST00000418658	transcript_ENST00000319331	transcript_ENST00000639284	transcript_ENST00000251607	transcript_ENST00000448413	transcript_ENST00000358065
3:3804669-3804796	transcript_ENST00000649015	transcript_ENST00000418658	transcript_ENST00000319331	transcript_ENST00000639284	transcript_ENST00000251607	transcript_ENST00000448413	transcript_ENST00000358065
3:4720897-4721063	transcript_ENST00000649015	transcript_ENST00000256496	transcript_ENST00000319331	transcript_ENST00000256495	transcript_ENST00000256497	transcript_ENST00000448413	transcript_ENST00000358065
3:9468447-9468518	transcript_ENST00000383832	transcript_ENST00000287585	transcript_ENST00000256460	transcript_ENST00000397256	transcript_ENST00000426895	transcript_ENST00000647897	transcript_ENST00000295981	transcript_ENST00000683835	transcript_ENST00000295984	transcript_ENST00000682536	transcript_ENST00000296003	transcript_ENST00000301964	transcript_ENST00000302036	transcript_ENST00000672515	transcript_ENST00000383820
3:11582181-11582285	transcript_ENST00000254488	transcript_ENST00000621198	transcript_ENST00000644803	transcript_ENST00000430365	transcript_ENST00000564146	transcript_ENST00000287820	transcript_ENST00000354449	transcript_ENST00000444133	transcript_ENST00000677142	transcript_ENST00000446004	transcript_ENST00000287814	transcript_ENST00000438284
3:11591469-11591672	transcript_ENST00000254488	transcript_ENST00000621198	transcript_ENST00000644803	transcript_ENST00000430365	transcript_ENST00000564146	transcript_ENST00000442415	transcript_ENST00000287820	transcript_ENST00000354449	transcript_ENST00000444133	transcript_ENST00000677142	transcript_ENST00000446004	transcript_ENST00000287814	transcript_ENST00000438284	transcript_ENST00000360273
3:11600543-11600667	transcript_ENST00000254488	transcript_ENST00000621198	transcript_ENST00000644803	transcript_ENST00000430365	transcript_ENST00000564146	transcript_ENST00000442415	transcript_ENST00000287820	transcript_ENST00000354449	transcript_ENST00000444133	transcript_ENST00000677142	transcript_ENST00000446004	transcript_ENST00000287814	transcript_ENST00000438284	transcript_ENST00000360273
3:12319229-12319390	transcript_ENST00000621198	transcript_ENST00000648114	transcript_ENST00000430365	transcript_ENST00000564146	transcript_ENST00000442415	transcript_ENST00000287820	transcript_ENST00000354449	transcript_ENST00000444133	transcript_ENST00000677142	transcript_ENST00000446004	transcript_ENST00000287814	transcript_ENST00000254508
3:13042281-13042369	transcript_ENST00000648114	transcript_ENST00000564146	transcript_ENST00000442415	transcript_ENST00000287820	transcript_ENST00000677142	transcript_ENST00000446004	transcript_ENST00000314124	transcript_ENST00000621198	transcript_ENST00000285018	transcript_ENST00000254508	transcript_ENST00000295757	transcript_ENST00000287814	transcript_ENST00000404922
3:13043047-13043127	transcript_ENST00000648114	transcript_ENST00000564146	transcript_ENST00000442415	transcript_ENST00000287820	transcript_ENST00000677142	transcript_ENST00000446004
3:14990357-14990553	transcript_ENST00000285046	transcript_ENST00000383794	transcript_ENST00000323373	transcript_ENST00000253699	transcript_ENST00000253686
3:50373149-50373239	transcript_ENST00000266031	transcript_ENST00000447092	transcript_ENST00000296452	transcript_ENST00000357043	transcript_ENST00000423994	transcript_ENST00000266025	transcript_ENST00000611067	transcript_ENST00000438011	transcript_ENST00000449682	transcript_ENST00000231749	transcript_ENST00000417626	transcript_ENST00000232501	transcript_ENST00000424512	transcript_ENST00000621157	transcript_ENST00000266037	transcript_ENST00000320431	transcript_ENST00000321599	transcript_ENST00000327697	transcript_ENST00000495627	transcript_ENST00000412678	transcript_ENST00000446044	transcript_ENST00000443053	transcript_ENST00000434410	transcript_ENST00000426034
3:53359333-53359428	transcript_ENST00000288139	transcript_ENST00000415676	transcript_ENST00000423516	transcript_ENST00000288167	transcript_ENST00000610213	transcript_ENST00000315251	transcript_ENST00000335754	transcript_ENST00000495461
3:53606299-53606472	transcript_ENST00000288139	transcript_ENST00000415676	transcript_ENST00000423516	transcript_ENST00000610213	transcript_ENST00000315251	transcript_ENST00000335754	transcript_ENST00000495461
3:53740383-53740488	transcript_ENST00000288139	transcript_ENST00000415676	transcript_ENST00000423516	transcript_ENST00000288167	transcript_ENST00000610213	transcript_ENST00000315251	transcript_ENST00000335754	transcript_ENST00000495461
3:53782931-53783106	transcript_ENST00000288139	transcript_ENST00000415676	transcript_ENST00000423516	transcript_ENST00000288167	transcript_ENST00000610213	transcript_ENST00000315251	transcript_ENST00000335754	transcript_ENST00000495461
3:54124004-54124171	transcript_ENST00000288139	transcript_ENST00000415676	transcript_ENST00000423516	transcript_ENST00000610213	transcript_ENST00000315251	transcript_ENST00000335754	transcript_ENST00000273286	transcript_ENST00000495461
3:54257008-54257442	transcript_ENST00000288139	transcript_ENST00000415676	transcript_ENST00000610213	transcript_ENST00000315251	transcript_ENST00000335754	transcript_ENST00000273286	transcript_ENST00000495461
3:54281479-54281584	transcript_ENST00000288139	transcript_ENST00000415676	transcript_ENST00000610213	transcript_ENST00000315251	transcript_ENST00000335754	transcript_ENST00000273286	transcript_ENST00000495461
3:54312532-54312728	transcript_ENST00000288139	transcript_ENST00000415676	transcript_ENST00000610213	transcript_ENST00000315251	transcript_ENST00000335754	transcript_ENST00000273286	transcript_ENST00000495461
3:54326034-54326139	transcript_ENST00000288139	transcript_ENST00000415676	transcript_ENST00000610213	transcript_ENST00000315251	transcript_ENST00000335754	transcript_ENST00000273286	transcript_ENST00000495461
3:54531315-54531481	transcript_ENST00000288139	transcript_ENST00000415676	transcript_ENST00000264634	transcript_ENST00000315251	transcript_ENST00000335754	transcript_ENST00000273286	transcript_ENST00000288221	transcript_ENST00000495461
3:54631829-54632068	transcript_ENST00000288139	transcript_ENST00000415676	transcript_ENST00000264634	transcript_ENST00000315251	transcript_ENST00000335754	transcript_ENST00000273286	transcript_ENST00000288221	transcript_ENST00000495461
3:54733433-54733580	transcript_ENST00000288139	transcript_ENST00000415676	transcript_ENST00000264634	transcript_ENST00000315251	transcript_ENST00000335754	transcript_ENST00000273286	transcript_ENST00000288221	transcript_ENST00000495461
3:54773442-54773660	transcript_ENST00000288139	transcript_ENST00000415676	transcript_ENST00000264634	transcript_ENST00000315251	transcript_ENST00000335754	transcript_ENST00000273286	transcript_ENST00000288221	transcript_ENST00000495461
3:54858822-54859054	transcript_ENST00000415676	transcript_ENST00000264634	transcript_ENST00000335754	transcript_ENST00000273286	transcript_ENST00000288221	transcript_ENST00000495461
3:55322750-55323009	transcript_ENST00000415676	transcript_ENST00000264634	transcript_ENST00000273286	transcript_ENST00000288221
3:55323061-55323268	transcript_ENST00000415676	transcript_ENST00000264634	transcript_ENST00000273286	transcript_ENST00000288221
3:55518486-55518804	transcript_ENST00000415676	transcript_ENST00000264634	transcript_ENST00000273286	transcript_ENST00000288221
3:55521098-55521312	transcript_ENST00000415676	transcript_ENST00000264634	transcript_ENST00000273286	transcript_ENST00000288221
3:55539004-55539114	transcript_ENST00000415676	transcript_ENST00000264634	transcript_ENST00000273286	transcript_ENST00000288221
3:55615982-55616175	transcript_ENST00000415676	transcript_ENST00000264634	transcript_ENST00000273286	transcript_ENST00000288221	transcript_ENST00000394672
3:55634395-55634659	transcript_ENST00000415676	transcript_ENST00000264634	transcript_ENST00000683822	transcript_ENST00000273286	transcript_ENST00000288221	transcript_ENST00000394672
3:55647263-55647366	transcript_ENST00000415676	transcript_ENST00000264634	transcript_ENST00000683822	transcript_ENST00000273286	transcript_ENST00000288221	transcript_ENST00000394672
3:55702078-55702255	transcript_ENST00000415676	transcript_ENST00000264634	transcript_ENST00000683822	transcript_ENST00000273286	transcript_ENST00000288221	transcript_ENST00000394672
3:55755645-55755948	transcript_ENST00000415676	transcript_ENST00000264634	transcript_ENST00000683822	transcript_ENST00000338458	transcript_ENST00000273286	transcript_ENST00000288221	transcript_ENST00000394672
3:55819066-55819416	transcript_ENST00000415676	transcript_ENST00000264634	transcript_ENST00000683822	transcript_ENST00000338458	transcript_ENST00000273286	transcript_ENST00000288221	transcript_ENST00000394672
3:55819459-55819569	transcript_ENST00000415676	transcript_ENST00000264634	transcript_ENST00000683822	transcript_ENST00000338458	transcript_ENST00000273286	transcript_ENST00000288221	transcript_ENST00000394672
3:55860080-55860360	transcript_ENST00000415676	transcript_ENST00000264634	transcript_ENST00000683822	transcript_ENST00000338458	transcript_ENST00000273286	transcript_ENST00000288221	transcript_ENST00000394672
3:55993101-55993197	transcript_ENST00000415676	transcript_ENST00000264634	transcript_ENST00000683822	transcript_ENST00000338458	transcript_ENST00000288221	transcript_ENST00000394672
3:56003021-56003098	transcript_ENST00000415676	transcript_ENST00000264634	transcript_ENST00000288221
3:56003134-56003478	transcript_ENST00000415676	transcript_ENST00000264634	transcript_ENST00000683822	transcript_ENST00000338458	transcript_ENST00000288221	transcript_ENST00000394672
3:56092618-56092742	transcript_ENST00000264634	transcript_ENST00000683822	transcript_ENST00000338458	transcript_ENST00000296318	transcript_ENST00000288221	transcript_ENST00000394672
3:56297053-56297176	transcript_ENST00000495027	transcript_ENST00000264634	transcript_ENST00000683822	transcript_ENST00000487349	transcript_ENST00000338458	transcript_ENST00000296318	transcript_ENST00000650354	transcript_ENST00000288221	transcript_ENST00000394672	transcript_ENST00000295934
3:57151196-57151358	transcript_ENST00000303436	transcript_ENST00000495027	transcript_ENST00000490882	transcript_ENST00000311128	transcript_ENST00000683822	transcript_ENST00000487349	transcript_ENST00000338458	transcript_ENST00000296318	transcript_ENST00000650354	transcript_ENST00000671191	transcript_ENST00000311180	transcript_ENST00000288221	transcript_ENST00000394672	transcript_ENST00000295934
3:57154848-57154962	transcript_ENST00000303436	transcript_ENST00000495027	transcript_ENST00000490882	transcript_ENST00000311128	transcript_ENST00000683822	transcript_ENST00000487349	transcript_ENST00000338458	transcript_ENST00000296318	transcript_ENST00000650354	transcript_ENST00000671191	transcript_ENST00000311180	transcript_ENST00000288221	transcript_ENST00000394672	transcript_ENST00000295934
3:57159380-57159548	transcript_ENST00000303436	transcript_ENST00000495027	transcript_ENST00000490882	transcript_ENST00000311128	transcript_ENST00000683822	transcript_ENST00000487349	transcript_ENST00000338458	transcript_ENST00000296318	transcript_ENST00000650354	transcript_ENST00000671191	transcript_ENST00000311180	transcript_ENST00000288221	transcript_ENST00000394672	transcript_ENST00000295934
3:57200346-57200522	transcript_ENST00000303436	transcript_ENST00000495027	transcript_ENST00000490882	transcript_ENST00000394549	transcript_ENST00000311128	transcript_ENST00000683822	transcript_ENST00000487349	transcript_ENST00000338458	transcript_ENST00000296318	transcript_ENST00000650354	transcript_ENST00000671191	transcript_ENST00000311180	transcript_ENST00000288221	transcript_ENST00000394672	transcript_ENST00000295934
3:57200544-57200634	transcript_ENST00000303436	transcript_ENST00000495027	transcript_ENST00000490882	transcript_ENST00000394549	transcript_ENST00000311128	transcript_ENST00000683822	transcript_ENST00000487349	transcript_ENST00000338458	transcript_ENST00000296318	transcript_ENST00000650354	transcript_ENST00000671191	transcript_ENST00000311180	transcript_ENST00000288221	transcript_ENST00000394672	transcript_ENST00000295934
3:58157543-58157626	transcript_ENST00000303436	transcript_ENST00000495027	transcript_ENST00000490882	transcript_ENST00000394549	transcript_ENST00000311128	transcript_ENST00000295962	transcript_ENST00000487349	transcript_ENST00000296318	transcript_ENST00000650354	transcript_ENST00000671191	transcript_ENST00000311180	transcript_ENST00000295934
3:58793137-58793347	transcript_ENST00000358781	transcript_ENST00000474531	transcript_ENST00000404589	transcript_ENST00000356151	transcript_ENST00000302746	transcript_ENST00000482387	transcript_ENST00000492590	transcript_ENST00000302819
3:58858268-58858431	transcript_ENST00000358781	transcript_ENST00000474531	transcript_ENST00000404589	transcript_ENST00000356151	transcript_ENST00000302746	transcript_ENST00000482387	transcript_ENST00000492590	transcript_ENST00000302819
3:58865920-58866190	transcript_ENST00000358781	transcript_ENST00000474531	transcript_ENST00000404589	transcript_ENST00000356151	transcript_ENST00000302746	transcript_ENST00000482387	transcript_ENST00000492590	transcript_ENST00000302819
3:58937949-58938193	transcript_ENST00000358781	transcript_ENST00000474531	transcript_ENST00000404589	transcript_ENST00000356151	transcript_ENST00000302746	transcript_ENST00000482387	transcript_ENST00000492590	transcript_ENST00000302819
3:58953945-58954130	transcript_ENST00000358781	transcript_ENST00000474531	transcript_ENST00000404589	transcript_ENST00000356151	transcript_ENST00000302746	transcript_ENST00000482387	transcript_ENST00000492590	transcript_ENST00000302819
3:59516364-59516492	transcript_ENST00000358781	transcript_ENST00000474531	transcript_ENST00000482387	transcript_ENST00000492590	transcript_ENST00000302819
3:59545505-59545741	transcript_ENST00000358781	transcript_ENST00000474531	transcript_ENST00000482387	transcript_ENST00000492590
3:59812947-59813171	transcript_ENST00000482387	transcript_ENST00000492590
3:59879155-59879523	transcript_ENST00000482387	transcript_ENST00000492590
3:59997651-59997815	transcript_ENST00000482387	transcript_ENST00000492590
3:60090415-60090604	transcript_ENST00000492590
3:60189093-60189194	transcript_ENST00000492590
3:60198339-60198570	transcript_ENST00000492590
3:60244964-60245108	transcript_ENST00000492590
3:60328996-60329122	transcript_ENST00000492590
3:60335942-60336155	transcript_ENST00000492590
3:60347110-60347393	transcript_ENST00000492590
3:60417734-60417886	transcript_ENST00000492590
3:60491526-60491696	transcript_ENST00000492590
3:60498512-60498696	transcript_ENST00000492590
3:60634481-60634587	transcript_ENST00000492590	transcript_ENST00000474889
3:60761176-60761278	transcript_ENST00000492590
3:66255977-66256122	transcript_ENST00000676754	transcript_ENST00000417314	transcript_ENST00000273261	transcript_ENST00000402939
3:66265813-66266167	transcript_ENST00000676754	transcript_ENST00000417314	transcript_ENST00000273261	transcript_ENST00000402939
3:66322551-66322653	transcript_ENST00000676754	transcript_ENST00000417314	transcript_ENST00000273261	transcript_ENST00000402939
3:66328415-66328578	transcript_ENST00000676754	transcript_ENST00000417314	transcript_ENST00000273261	transcript_ENST00000402939
3:66363283-66363385	transcript_ENST00000676754	transcript_ENST00000417314	transcript_ENST00000493112	transcript_ENST00000273261	transcript_ENST00000402939
3:66398772-66398934	transcript_ENST00000676754	transcript_ENST00000417314	transcript_ENST00000493112	transcript_ENST00000273261	transcript_ENST00000402939
3:66466898-66466985	transcript_ENST00000676754	transcript_ENST00000417314	transcript_ENST00000493112	transcript_ENST00000273261
3:66486993-66487086	transcript_ENST00000676754	transcript_ENST00000417314	transcript_ENST00000493112	transcript_ENST00000273261	transcript_ENST00000402939
3:66931498-66931632	transcript_ENST00000676754	transcript_ENST00000417314	transcript_ENST00000493112	transcript_ENST00000273261	transcript_ENST00000402939
3:66995397-66995566	transcript_ENST00000676754	transcript_ENST00000417314	transcript_ENST00000493112	transcript_ENST00000273261	transcript_ENST00000402939
3:67174587-67174687	transcript_ENST00000478136	transcript_ENST00000676754	transcript_ENST00000417314	transcript_ENST00000493112	transcript_ENST00000273261
3:67213007-67213254	transcript_ENST00000478136	transcript_ENST00000676754	transcript_ENST00000417314	transcript_ENST00000493112	transcript_ENST00000273261
3:67233579-67233713	transcript_ENST00000478136	transcript_ENST00000676754	transcript_ENST00000417314	transcript_ENST00000493112	transcript_ENST00000273261
3:67312980-67313565	transcript_ENST00000478136	transcript_ENST00000676754	transcript_ENST00000417314	transcript_ENST00000493112	transcript_ENST00000273261
3:67327401-67327554	transcript_ENST00000478136	transcript_ENST00000676754	transcript_ENST00000417314	transcript_ENST00000493112	transcript_ENST00000273261
3:67390375-67390468	transcript_ENST00000478136	transcript_ENST00000417314	transcript_ENST00000493112	transcript_ENST00000273261
3:67464108-67464223	transcript_ENST00000478136	transcript_ENST00000417314	transcript_ENST00000493112	transcript_ENST00000273261
3:67475527-67475622	transcript_ENST00000478136	transcript_ENST00000417314	transcript_ENST00000493112	transcript_ENST00000273261
3:67731176-67731328	transcript_ENST00000478136	transcript_ENST00000417314	transcript_ENST00000493112
3:67813802-67814143	transcript_ENST00000478136	transcript_ENST00000295569	transcript_ENST00000417314	transcript_ENST00000493112
3:67897731-67898255	transcript_ENST00000478136	transcript_ENST00000295569	transcript_ENST00000417314	transcript_ENST00000493112
3:68010048-68010214	transcript_ENST00000478136	transcript_ENST00000295569	transcript_ENST00000417314	transcript_ENST00000493112	transcript_ENST00000383701
3:68010237-68010385	transcript_ENST00000478136	transcript_ENST00000295569	transcript_ENST00000417314	transcript_ENST00000493112	transcript_ENST00000383701
3:68064475-68064690	transcript_ENST00000478136	transcript_ENST00000295569	transcript_ENST00000361055	transcript_ENST00000493112	transcript_ENST00000383701	transcript_ENST00000646708
3:68183219-68183381	transcript_ENST00000478136	transcript_ENST00000295569	transcript_ENST00000398540	transcript_ENST00000273258	transcript_ENST00000361055	transcript_ENST00000420581	transcript_ENST00000493112	transcript_ENST00000383701	transcript_ENST00000646708
3:68290423-68290562	transcript_ENST00000478136	transcript_ENST00000295569	transcript_ENST00000398540	transcript_ENST00000273258	transcript_ENST00000361055	transcript_ENST00000420581	transcript_ENST00000493112	transcript_ENST00000383701	transcript_ENST00000646708
3:68290588-68290739	transcript_ENST00000478136	transcript_ENST00000295569	transcript_ENST00000398540	transcript_ENST00000273258	transcript_ENST00000361055	transcript_ENST00000420581	transcript_ENST00000493112	transcript_ENST00000383701	transcript_ENST00000646708
3:68315587-68315791	transcript_ENST00000478136	transcript_ENST00000295569	transcript_ENST00000398540	transcript_ENST00000273258	transcript_ENST00000361055	transcript_ENST00000420581	transcript_ENST00000493112	transcript_ENST00000383701	transcript_ENST00000646708
3:68315822-68316084	transcript_ENST00000478136	transcript_ENST00000295569	transcript_ENST00000398540	transcript_ENST00000273258	transcript_ENST00000361055	transcript_ENST00000420581	transcript_ENST00000493112	transcript_ENST00000383701	transcript_ENST00000646708
3:68402244-68402588	transcript_ENST00000478136	transcript_ENST00000295569	transcript_ENST00000398540	transcript_ENST00000273258	transcript_ENST00000361055	transcript_ENST00000420581	transcript_ENST00000493112	transcript_ENST00000383701	transcript_ENST00000646708
3:68427268-68427353	transcript_ENST00000478136	transcript_ENST00000295569	transcript_ENST00000398540	transcript_ENST00000273258	transcript_ENST00000361055	transcript_ENST00000420581	transcript_ENST00000493112	transcript_ENST00000383701	transcript_ENST00000646708
3:68427365-68427479	transcript_ENST00000478136	transcript_ENST00000295569	transcript_ENST00000398540	transcript_ENST00000273258	transcript_ENST00000361055	transcript_ENST00000420581	transcript_ENST00000493112	transcript_ENST00000383701	transcript_ENST00000646708
3:68463167-68463310	transcript_ENST00000478136	transcript_ENST00000295569	transcript_ENST00000398540	transcript_ENST00000273258	transcript_ENST00000361055	transcript_ENST00000420581	transcript_ENST00000493112	transcript_ENST00000383701	transcript_ENST00000646708
3:68526162-68526396	transcript_ENST00000478136	transcript_ENST00000295569	transcript_ENST00000398540	transcript_ENST00000273258	transcript_ENST00000361055	transcript_ENST00000420581	transcript_ENST00000493112	transcript_ENST00000383701	transcript_ENST00000646708
3:68666715-68666934	transcript_ENST00000478136	transcript_ENST00000295569	transcript_ENST00000398540	transcript_ENST00000273258	transcript_ENST00000361055	transcript_ENST00000420581	transcript_ENST00000383701	transcript_ENST00000646708
3:68699620-68699713	transcript_ENST00000478136	transcript_ENST00000295569	transcript_ENST00000398540	transcript_ENST00000273258	transcript_ENST00000361055	transcript_ENST00000420581	transcript_ENST00000383701	transcript_ENST00000646708
3:68923218-68923348	transcript_ENST00000478136	transcript_ENST00000295569	transcript_ENST00000352241	transcript_ENST00000398540	transcript_ENST00000273258	transcript_ENST00000361055	transcript_ENST00000420581	transcript_ENST00000383701	transcript_ENST00000646708
3:68955381-68955456	transcript_ENST00000478136	transcript_ENST00000295569	transcript_ENST00000352241	transcript_ENST00000398540	transcript_ENST00000273258	transcript_ENST00000361055	transcript_ENST00000420581	transcript_ENST00000383701	transcript_ENST00000646708
3:69866093-69866210	transcript_ENST00000295569	transcript_ENST00000352241	transcript_ENST00000398540	transcript_ENST00000273258	transcript_ENST00000361055	transcript_ENST00000420581	transcript_ENST00000383701	transcript_ENST00000646708	transcript_ENST00000567252
3:69867144-69867294	transcript_ENST00000295569	transcript_ENST00000352241	transcript_ENST00000398540	transcript_ENST00000273258	transcript_ENST00000361055	transcript_ENST00000420581	transcript_ENST00000383701	transcript_ENST00000646708	transcript_ENST00000567252
3:69876230-69876339	transcript_ENST00000295569	transcript_ENST00000352241	transcript_ENST00000398540	transcript_ENST00000273258	transcript_ENST00000361055	transcript_ENST00000420581	transcript_ENST00000383701	transcript_ENST00000646708	transcript_ENST00000567252
3:69888224-69888299	transcript_ENST00000295569	transcript_ENST00000352241	transcript_ENST00000398540	transcript_ENST00000273258	transcript_ENST00000361055	transcript_ENST00000420581	transcript_ENST00000383701	transcript_ENST00000646708	transcript_ENST00000567252
3:69888467-69888726	transcript_ENST00000295569	transcript_ENST00000352241	transcript_ENST00000398540	transcript_ENST00000273258	transcript_ENST00000361055	transcript_ENST00000420581	transcript_ENST00000383701	transcript_ENST00000646708	transcript_ENST00000567252
3:70042663-70042997	transcript_ENST00000352241	transcript_ENST00000398540	transcript_ENST00000273258	transcript_ENST00000361055	transcript_ENST00000615603	transcript_ENST00000420581	transcript_ENST00000646708	transcript_ENST00000567252
3:70065172-70065245	transcript_ENST00000352241	transcript_ENST00000398540	transcript_ENST00000273258	transcript_ENST00000361055	transcript_ENST00000615603	transcript_ENST00000420581	transcript_ENST00000567252
3:70065883-70066177	transcript_ENST00000352241	transcript_ENST00000398540	transcript_ENST00000273258	transcript_ENST00000361055	transcript_ENST00000615603	transcript_ENST00000420581	transcript_ENST00000567252
3:70076359-70076934	transcript_ENST00000352241	transcript_ENST00000398540	transcript_ENST00000273258	transcript_ENST00000361055	transcript_ENST00000615603	transcript_ENST00000420581	transcript_ENST00000567252
3:70416293-70416464	transcript_ENST00000352241	transcript_ENST00000398540	transcript_ENST00000615603	transcript_ENST00000567252
3:70464752-70465184	transcript_ENST00000352241	transcript_ENST00000398540	transcript_ENST00000615603	transcript_ENST00000567252
3:70516282-70516444	transcript_ENST00000352241	transcript_ENST00000398540	transcript_ENST00000615603	transcript_ENST00000567252
3:70517000-70517593	transcript_ENST00000352241	transcript_ENST00000398540	transcript_ENST00000615603	transcript_ENST00000567252
3:70606073-70606333	transcript_ENST00000352241	transcript_ENST00000615603	transcript_ENST00000567252
3:70606474-70606664	transcript_ENST00000352241	transcript_ENST00000615603	transcript_ENST00000567252
3:70727124-70727398	transcript_ENST00000352241	transcript_ENST00000425534	transcript_ENST00000615603	transcript_ENST00000567252
3:70729608-70729877	transcript_ENST00000352241	transcript_ENST00000425534	transcript_ENST00000615603	transcript_ENST00000567252
3:70740956-70741110	transcript_ENST00000352241	transcript_ENST00000425534	transcript_ENST00000615603	transcript_ENST00000567252
3:70742715-70742977	transcript_ENST00000352241	transcript_ENST00000425534	transcript_ENST00000615603	transcript_ENST00000567252
3:70802347-70802695	transcript_ENST00000295619	transcript_ENST00000352241	transcript_ENST00000425534	transcript_ENST00000615603	transcript_ENST00000567252
3:70822437-70822567	transcript_ENST00000295619	transcript_ENST00000352241	transcript_ENST00000425534	transcript_ENST00000615603	transcript_ENST00000567252
3:70822583-70823210	transcript_ENST00000295619	transcript_ENST00000352241	transcript_ENST00000425534	transcript_ENST00000615603	transcript_ENST00000567252
3:70951508-70951683	transcript_ENST00000295619	transcript_ENST00000352241	transcript_ENST00000425534	transcript_ENST00000615603	transcript_ENST00000567252
3:70952165-70952367	transcript_ENST00000295619	transcript_ENST00000352241	transcript_ENST00000425534	transcript_ENST00000615603	transcript_ENST00000567252
3:70952397-70952603	transcript_ENST00000295619	transcript_ENST00000352241	transcript_ENST00000425534	transcript_ENST00000615603	transcript_ENST00000567252
3:70960018-70960505	transcript_ENST00000295619	transcript_ENST00000352241	transcript_ENST00000425534	transcript_ENST00000615603	transcript_ENST00000567252
3:70963591-70963808	transcript_ENST00000295619	transcript_ENST00000352241	transcript_ENST00000425534	transcript_ENST00000615603	transcript_ENST00000567252
3:70977304-70977518	transcript_ENST00000295619	transcript_ENST00000425534	transcript_ENST00000615603	transcript_ENST00000567252
3:70981330-70981902	transcript_ENST00000295619	transcript_ENST00000425534	transcript_ENST00000615603	transcript_ENST00000567252
3:70985629-70985963	transcript_ENST00000295619	transcript_ENST00000425534	transcript_ENST00000615603	transcript_ENST00000567252
3:70999752-70999887	transcript_ENST00000295619	transcript_ENST00000425534	transcript_ENST00000615603	transcript_ENST00000567252
3:71003416-71003863	transcript_ENST00000295619	transcript_ENST00000425534	transcript_ENST00000615603	transcript_ENST00000567252
3:71003891-71003999	transcript_ENST00000295619	transcript_ENST00000425534	transcript_ENST00000615603	transcript_ENST00000567252
3:71004805-71005064	transcript_ENST00000295619	transcript_ENST00000425534	transcript_ENST00000615603	transcript_ENST00000567252
3:71007448-71007763	transcript_ENST00000295619	transcript_ENST00000425534	transcript_ENST00000615603	transcript_ENST00000567252
3:71016277-71016409	transcript_ENST00000295619	transcript_ENST00000425534	transcript_ENST00000615603	transcript_ENST00000567252
3:71032133-71032283	transcript_ENST00000295619	transcript_ENST00000425534	transcript_ENST00000615603	transcript_ENST00000567252
3:71037668-71038095	transcript_ENST00000295619	transcript_ENST00000425534	transcript_ENST00000615603	transcript_ENST00000567252
3:71042794-71043074	transcript_ENST00000295619	transcript_ENST00000425534	transcript_ENST00000615603	transcript_ENST00000567252
3:71043362-71043587	transcript_ENST00000295619	transcript_ENST00000425534	transcript_ENST00000615603	transcript_ENST00000567252
3:71044717-71044985	transcript_ENST00000295619	transcript_ENST00000425534	transcript_ENST00000615603	transcript_ENST00000567252
3:71045122-71045399	transcript_ENST00000295619	transcript_ENST00000425534	transcript_ENST00000615603	transcript_ENST00000567252
3:71047569-71047738	transcript_ENST00000295619	transcript_ENST00000425534	transcript_ENST00000615603	transcript_ENST00000567252
3:71047956-71048085	transcript_ENST00000295619	transcript_ENST00000425534	transcript_ENST00000615603	transcript_ENST00000567252
3:71048941-71049264	transcript_ENST00000295619	transcript_ENST00000425534	transcript_ENST00000615603	transcript_ENST00000567252
3:71050278-71051222	transcript_ENST00000295619	transcript_ENST00000425534	transcript_ENST00000615603	transcript_ENST00000567252
3:71052722-71052901	transcript_ENST00000295619	transcript_ENST00000425534	transcript_ENST00000615603	transcript_ENST00000567252
3:71054310-71054656	transcript_ENST00000295619	transcript_ENST00000425534	transcript_ENST00000615603	transcript_ENST00000567252
3:71055048-71055256	transcript_ENST00000295619	transcript_ENST00000425534	transcript_ENST00000615603	transcript_ENST00000567252
3:71056931-71057144	transcript_ENST00000295619	transcript_ENST00000425534	transcript_ENST00000615603	transcript_ENST00000567252
3:71060301-71060783	transcript_ENST00000295619	transcript_ENST00000425534	transcript_ENST00000615603	transcript_ENST00000567252
3:71062147-71062468	transcript_ENST00000295619	transcript_ENST00000425534	transcript_ENST00000615603	transcript_ENST00000567252
3:71062939-71063144	transcript_ENST00000295619	transcript_ENST00000425534	transcript_ENST00000615603	transcript_ENST00000567252
3:71070279-71070483	transcript_ENST00000295619	transcript_ENST00000425534	transcript_ENST00000615603	transcript_ENST00000567252
3:71102130-71102421	transcript_ENST00000295619	transcript_ENST00000425534	transcript_ENST00000615603	transcript_ENST00000567252
3:71103462-71103688	transcript_ENST00000295619	transcript_ENST00000425534	transcript_ENST00000615603	transcript_ENST00000567252
3:71104978-71105151	transcript_ENST00000295619	transcript_ENST00000425534	transcript_ENST00000615603	transcript_ENST00000567252
3:71105210-71105619	transcript_ENST00000295619	transcript_ENST00000425534	transcript_ENST00000615603	transcript_ENST00000567252
3:71110493-71110894	transcript_ENST00000295619	transcript_ENST00000425534	transcript_ENST00000615603	transcript_ENST00000567252
3:71128940-71129280	transcript_ENST00000295619	transcript_ENST00000425534	transcript_ENST00000615603	transcript_ENST00000567252
3:71131452-71131883	transcript_ENST00000295619	transcript_ENST00000425534	transcript_ENST00000615603	transcript_ENST00000567252
3:71132544-71132637	transcript_ENST00000295619	transcript_ENST00000425534	transcript_ENST00000615603	transcript_ENST00000567252
3:71133426-71133676	transcript_ENST00000295619	transcript_ENST00000425534	transcript_ENST00000615603	transcript_ENST00000567252
3:71135444-71135696	transcript_ENST00000295619	transcript_ENST00000425534	transcript_ENST00000615603	transcript_ENST00000567252
3:71136226-71136721	transcript_ENST00000295619	transcript_ENST00000425534	transcript_ENST00000615603	transcript_ENST00000567252
3:71138668-71138943	transcript_ENST00000295619	transcript_ENST00000425534	transcript_ENST00000615603	transcript_ENST00000567252
3:71163348-71163552	transcript_ENST00000295619	transcript_ENST00000425534	transcript_ENST00000615603	transcript_ENST00000567252
3:71166880-71167219	transcript_ENST00000295619	transcript_ENST00000425534	transcript_ENST00000615603	transcript_ENST00000567252
3:71167660-71167870	transcript_ENST00000295619	transcript_ENST00000425534	transcript_ENST00000615603	transcript_ENST00000567252
3:71169122-71169559	transcript_ENST00000295619	transcript_ENST00000425534	transcript_ENST00000615603	transcript_ENST00000567252
3:71170308-71170422	transcript_ENST00000295619	transcript_ENST00000425534	transcript_ENST00000615603	transcript_ENST00000567252
3:71170463-71170565	transcript_ENST00000295619	transcript_ENST00000425534	transcript_ENST00000615603	transcript_ENST00000567252
3:71171313-71171657	transcript_ENST00000295619	transcript_ENST00000425534	transcript_ENST00000615603	transcript_ENST00000567252
3:71195509-71195817	transcript_ENST00000295619	transcript_ENST00000425534	transcript_ENST00000615603	transcript_ENST00000567252
3:71203548-71203767	transcript_ENST00000295619	transcript_ENST00000425534	transcript_ENST00000615603	transcript_ENST00000567252
3:71204960-71205419	transcript_ENST00000295619	transcript_ENST00000425534	transcript_ENST00000615603	transcript_ENST00000567252
3:71208342-71208532	transcript_ENST00000295619	transcript_ENST00000425534	transcript_ENST00000615603	transcript_ENST00000567252
3:71208571-71208938	transcript_ENST00000295619	transcript_ENST00000425534	transcript_ENST00000615603	transcript_ENST00000567252
3:71227583-71227668	transcript_ENST00000295619	transcript_ENST00000425534	transcript_ENST00000615603	transcript_ENST00000567252
3:71228353-71228870	transcript_ENST00000295619	transcript_ENST00000425534	transcript_ENST00000615603	transcript_ENST00000567252
3:71241465-71241948	transcript_ENST00000295619	transcript_ENST00000425534	transcript_ENST00000615603	transcript_ENST00000567252
3:71242828-71243118	transcript_ENST00000295619	transcript_ENST00000425534	transcript_ENST00000615603	transcript_ENST00000567252
3:71244338-71244482	transcript_ENST00000295619	transcript_ENST00000425534	transcript_ENST00000615603	transcript_ENST00000567252
3:71245166-71245360	transcript_ENST00000295619	transcript_ENST00000425534	transcript_ENST00000615603	transcript_ENST00000567252
3:71246664-71246789	transcript_ENST00000295619	transcript_ENST00000425534	transcript_ENST00000615603	transcript_ENST00000567252
3:71270010-71270316	transcript_ENST00000295619	transcript_ENST00000425534	transcript_ENST00000615603	transcript_ENST00000567252
3:71304481-71304592	transcript_ENST00000295619	transcript_ENST00000425534	transcript_ENST00000615603	transcript_ENST00000567252
3:71306015-71306173	transcript_ENST00000295619	transcript_ENST00000425534	transcript_ENST00000615603	transcript_ENST00000567252
3:71308016-71308141	transcript_ENST00000295619	transcript_ENST00000425534	transcript_ENST00000615603	transcript_ENST00000567252
3:71308172-71308360	transcript_ENST00000295619	transcript_ENST00000425534	transcript_ENST00000615603	transcript_ENST00000567252
3:71389795-71390167	transcript_ENST00000477973	transcript_ENST00000295619	transcript_ENST00000425534	transcript_ENST00000615603
3:71391482-71391907	transcript_ENST00000477973	transcript_ENST00000295619	transcript_ENST00000425534	transcript_ENST00000615603
3:71398656-71398850	transcript_ENST00000477973	transcript_ENST00000295619	transcript_ENST00000425534	transcript_ENST00000615603
3:71428902-71429050	transcript_ENST00000477973	transcript_ENST00000295619	transcript_ENST00000425534	transcript_ENST00000615603
3:71444351-71444722	transcript_ENST00000477973	transcript_ENST00000295619	transcript_ENST00000425534	transcript_ENST00000615603
3:71458742-71459275	transcript_ENST00000477973	transcript_ENST00000295619	transcript_ENST00000425534	transcript_ENST00000615603
3:71488499-71488601	transcript_ENST00000477973	transcript_ENST00000295619	transcript_ENST00000425534	transcript_ENST00000615603
3:71511210-71511487	transcript_ENST00000477973	transcript_ENST00000295619	transcript_ENST00000425534	transcript_ENST00000615603
3:71524823-71525058	transcript_ENST00000477973	transcript_ENST00000295619	transcript_ENST00000425534	transcript_ENST00000615603
3:71542527-71542685	transcript_ENST00000477973	transcript_ENST00000295619	transcript_ENST00000425534	transcript_ENST00000615603
3:71542997-71543358	transcript_ENST00000477973	transcript_ENST00000295619	transcript_ENST00000425534	transcript_ENST00000615603
3:71579957-71580195	transcript_ENST00000477973	transcript_ENST00000295619	transcript_ENST00000425534	transcript_ENST00000615603
3:71584061-71584134	transcript_ENST00000477973	transcript_ENST00000295619	transcript_ENST00000425534	transcript_ENST00000615603
3:71584635-71584736	transcript_ENST00000477973	transcript_ENST00000295619	transcript_ENST00000425534	transcript_ENST00000615603
3:72221561-72221693	transcript_ENST00000477973	transcript_ENST00000295619	transcript_ENST00000425534	transcript_ENST00000615603	transcript_ENST00000325599	transcript_ENST00000389617
3:72744441-72744596	transcript_ENST00000477973	transcript_ENST00000295619	transcript_ENST00000425534	transcript_ENST00000263666	transcript_ENST00000325599	transcript_ENST00000389617
3:72757056-72757208	transcript_ENST00000477973	transcript_ENST00000295619	transcript_ENST00000263666	transcript_ENST00000325599	transcript_ENST00000389617
3:73138964-73139108	transcript_ENST00000477973	transcript_ENST00000263666	transcript_ENST00000325599	transcript_ENST00000389617
3:73433989-73434141	transcript_ENST00000477973	transcript_ENST00000263665	transcript_ENST00000263666	transcript_ENST00000325599	transcript_ENST00000389617
3:73449073-73449363	transcript_ENST00000263665	transcript_ENST00000263666	transcript_ENST00000325599	transcript_ENST00000389617
3:73461810-73461926	transcript_ENST00000263666	transcript_ENST00000325599	transcript_ENST00000389617
3:73472263-73472366	transcript_ENST00000263665	transcript_ENST00000263666	transcript_ENST00000325599	transcript_ENST00000389617
3:73472504-73472601	transcript_ENST00000263665	transcript_ENST00000263666	transcript_ENST00000325599	transcript_ENST00000389617
3:73472679-73472759	transcript_ENST00000263665	transcript_ENST00000263666	transcript_ENST00000325599	transcript_ENST00000389617
3:73784760-73784841	transcript_ENST00000263665	transcript_ENST00000263666	transcript_ENST00000325599	transcript_ENST00000389617
3:74204413-74204798	transcript_ENST00000263665	transcript_ENST00000263666
3:126746563-126746688	transcript_ENST00000508789	transcript_ENST00000265052	transcript_ENST00000232744	transcript_ENST00000355552	transcript_ENST00000265056	transcript_ENST00000342480	transcript_ENST00000393409	transcript_ENST00000315891	transcript_ENST00000296233	transcript_ENST00000524230
3:126946888-126946992	transcript_ENST00000508789	transcript_ENST00000405109	transcript_ENST00000265052	transcript_ENST00000232744	transcript_ENST00000355552	transcript_ENST00000265056	transcript_ENST00000342480	transcript_ENST00000393409	transcript_ENST00000315891	transcript_ENST00000505024	transcript_ENST00000296233	transcript_ENST00000524230	transcript_ENST00000389709
3:127013276-127013405	transcript_ENST00000508789	transcript_ENST00000232744	transcript_ENST00000355552	transcript_ENST00000265056	transcript_ENST00000342480	transcript_ENST00000393409	transcript_ENST00000273450	transcript_ENST00000315891	transcript_ENST00000405109	transcript_ENST00000524230	transcript_ENST00000265052	transcript_ENST00000505024	transcript_ENST00000296233	transcript_ENST00000389709
3:127077485-127077612	transcript_ENST00000508789	transcript_ENST00000393409	transcript_ENST00000464451	transcript_ENST00000273450	transcript_ENST00000315891	transcript_ENST00000505024	transcript_ENST00000296233	transcript_ENST00000405109	transcript_ENST00000524230	transcript_ENST00000389709	transcript_ENST00000265052	transcript_ENST00000232744	transcript_ENST00000355552	transcript_ENST00000322623	transcript_ENST00000265056	transcript_ENST00000342480
3:127321482-127321572	transcript_ENST00000508789	transcript_ENST00000393409	transcript_ENST00000505024	transcript_ENST00000296233	transcript_ENST00000405109	transcript_ENST00000524230	transcript_ENST00000389709	transcript_ENST00000265052	transcript_ENST00000232744	transcript_ENST00000355552	transcript_ENST00000383579	transcript_ENST00000265056	transcript_ENST00000342480
3:127552140-127552305	transcript_ENST00000524230	transcript_ENST00000393409	transcript_ENST00000508789	transcript_ENST00000232744	transcript_ENST00000355552	transcript_ENST00000265056	transcript_ENST00000342480
3:128078657-128078738	transcript_ENST00000469083	transcript_ENST00000341105	transcript_ENST00000675864	transcript_ENST00000464451	transcript_ENST00000405109	transcript_ENST00000254730	transcript_ENST00000265052	transcript_ENST00000232744	transcript_ENST00000355552	transcript_ENST00000322623	transcript_ENST00000265056	transcript_ENST00000296255	transcript_ENST00000342480
3:128108084-128108181	transcript_ENST00000469083	transcript_ENST00000341105	transcript_ENST00000675864	transcript_ENST00000464451	transcript_ENST00000405109	transcript_ENST00000254730	transcript_ENST00000265052	transcript_ENST00000232744	transcript_ENST00000355552	transcript_ENST00000322623	transcript_ENST00000265056	transcript_ENST00000296255	transcript_ENST00000342480
3:128354531-128354691	transcript_ENST00000469083	transcript_ENST00000341105	transcript_ENST00000675864	transcript_ENST00000464451	transcript_ENST00000405109	transcript_ENST00000314797	transcript_ENST00000254730	transcript_ENST00000265052	transcript_ENST00000232744	transcript_ENST00000355552	transcript_ENST00000322623	transcript_ENST00000265056	transcript_ENST00000383463	transcript_ENST00000296255	transcript_ENST00000342480	transcript_ENST00000333762
3:128427839-128427952	transcript_ENST00000469083	transcript_ENST00000341105	transcript_ENST00000675864	transcript_ENST00000464451	transcript_ENST00000405109	transcript_ENST00000314797	transcript_ENST00000254730	transcript_ENST00000265052	transcript_ENST00000232744	transcript_ENST00000322623	transcript_ENST00000265056	transcript_ENST00000383463	transcript_ENST00000296255	transcript_ENST00000342480
3:128483372-128483445	transcript_ENST00000469083	transcript_ENST00000341105	transcript_ENST00000675864	transcript_ENST00000464451	transcript_ENST00000405109	transcript_ENST00000314797	transcript_ENST00000254730	transcript_ENST00000265052	transcript_ENST00000322623	transcript_ENST00000383463	transcript_ENST00000296255
3:128496521-128496698	transcript_ENST00000469083	transcript_ENST00000341105	transcript_ENST00000675864	transcript_ENST00000464451	transcript_ENST00000405109	transcript_ENST00000314797	transcript_ENST00000254730	transcript_ENST00000265052	transcript_ENST00000322623	transcript_ENST00000383463	transcript_ENST00000296255	transcript_ENST00000232744	transcript_ENST00000355552	transcript_ENST00000265056	transcript_ENST00000342480	transcript_ENST00000333762
3:128497787-128497904	transcript_ENST00000469083	transcript_ENST00000341105	transcript_ENST00000675864	transcript_ENST00000464451	transcript_ENST00000405109	transcript_ENST00000314797	transcript_ENST00000254730	transcript_ENST00000265052	transcript_ENST00000322623	transcript_ENST00000383463	transcript_ENST00000296255	transcript_ENST00000232744	transcript_ENST00000355552	transcript_ENST00000265056	transcript_ENST00000342480	transcript_ENST00000333762
3:128603824-128603924	transcript_ENST00000469083	transcript_ENST00000341105	transcript_ENST00000675864	transcript_ENST00000464451	transcript_ENST00000405109	transcript_ENST00000314797	transcript_ENST00000254730	transcript_ENST00000322623	transcript_ENST00000383463	transcript_ENST00000296255	transcript_ENST00000265052	transcript_ENST00000232744	transcript_ENST00000265056	transcript_ENST00000342480	transcript_ENST00000333762
5:39518670-39518880	transcript_ENST00000320816	transcript_ENST00000646045	transcript_ENST00000337702	transcript_ENST00000274276	transcript_ENST00000453190	transcript_ENST00000296782
5:43894410-43894601	transcript_ENST00000326035	transcript_ENST00000264663	transcript_ENST00000325110	transcript_ENST00000500337	transcript_ENST00000306862	transcript_ENST00000306846	transcript_ENST00000507110	transcript_ENST00000682664	transcript_ENST00000264664
5:44048400-44048572	transcript_ENST00000326035	transcript_ENST00000264663	transcript_ENST00000325110	transcript_ENST00000500337	transcript_ENST00000306862	transcript_ENST00000306846	transcript_ENST00000507110	transcript_ENST00000682664	transcript_ENST00000264664
5:44267991-44268191	transcript_ENST00000303230	transcript_ENST00000326035	transcript_ENST00000264663	transcript_ENST00000325110	transcript_ENST00000500337	transcript_ENST00000306862	transcript_ENST00000306846	transcript_ENST00000507110
5:44330362-44330436	transcript_ENST00000303230	transcript_ENST00000264663	transcript_ENST00000500337	transcript_ENST00000306862	transcript_ENST00000306846	transcript_ENST00000507110
5:44366172-44366254	transcript_ENST00000303230	transcript_ENST00000264663	transcript_ENST00000500337	transcript_ENST00000306862	transcript_ENST00000306846	transcript_ENST00000507110
5:44366508-44366666	transcript_ENST00000303230	transcript_ENST00000264663	transcript_ENST00000500337	transcript_ENST00000306862	transcript_ENST00000306846	transcript_ENST00000507110	transcript_ENST00000264664
5:44392094-44392319	transcript_ENST00000303230	transcript_ENST00000264663	transcript_ENST00000500337	transcript_ENST00000306862	transcript_ENST00000306846	transcript_ENST00000507110	transcript_ENST00000264664
5:51010167-51010418	transcript_ENST00000230658	transcript_ENST00000303221	transcript_ENST00000505697
5:51034507-51034698	transcript_ENST00000230658	transcript_ENST00000303221	transcript_ENST00000505697
5:51039708-51040236	transcript_ENST00000230658	transcript_ENST00000303221	transcript_ENST00000505697
5:51095545-51095849	transcript_ENST00000230658	transcript_ENST00000303221	transcript_ENST00000505697
5:51172801-51173140	transcript_ENST00000230658	transcript_ENST00000303221	transcript_ENST00000505697
5:51173204-51173386	transcript_ENST00000230658	transcript_ENST00000303221	transcript_ENST00000505697
5:51185682-51186372	transcript_ENST00000230658	transcript_ENST00000303221	transcript_ENST00000505697
5:51194713-51194892	transcript_ENST00000230658	transcript_ENST00000303221	transcript_ENST00000505697
5:51226357-51226653	transcript_ENST00000230658	transcript_ENST00000303221	transcript_ENST00000505697
5:51465148-51465324	transcript_ENST00000230658	transcript_ENST00000505697
5:51475697-51476043	transcript_ENST00000230658	transcript_ENST00000505697
5:51488137-51488378	transcript_ENST00000230658	transcript_ENST00000505697
5:51559291-51559911	transcript_ENST00000230658	transcript_ENST00000505697
5:51564957-51565098	transcript_ENST00000230658	transcript_ENST00000505697
5:51583737-51583855	transcript_ENST00000230658	transcript_ENST00000505697
5:51622242-51622330	transcript_ENST00000230658	transcript_ENST00000505697
5:51622477-51622673	transcript_ENST00000230658	transcript_ENST00000505697
5:51664664-51664864	transcript_ENST00000230658	transcript_ENST00000505697
5:51664919-51665498	transcript_ENST00000230658	transcript_ENST00000505697
5:51685569-51685773	transcript_ENST00000230658	transcript_ENST00000505697
5:51685790-51686016	transcript_ENST00000230658	transcript_ENST00000505697
5:51730266-51730435	transcript_ENST00000230658	transcript_ENST00000505697
5:51731417-51731583	transcript_ENST00000230658	transcript_ENST00000505697
5:51802791-51802982	transcript_ENST00000230658	transcript_ENST00000282588	transcript_ENST00000505697
5:51811883-51812122	transcript_ENST00000230658	transcript_ENST00000282588	transcript_ENST00000505697
5:51812199-51812425	transcript_ENST00000230658	transcript_ENST00000282588	transcript_ENST00000505697
5:51838594-51838737	transcript_ENST00000230658	transcript_ENST00000282588	transcript_ENST00000505697
5:51860672-51860905	transcript_ENST00000230658	transcript_ENST00000282588
5:51902521-51902862	transcript_ENST00000230658	transcript_ENST00000282588
5:51958476-51958795	transcript_ENST00000230658	transcript_ENST00000282588
5:51961000-51961073	transcript_ENST00000230658	transcript_ENST00000282588
5:51961226-51961527	transcript_ENST00000230658	transcript_ENST00000282588
5:51988595-51988837	transcript_ENST00000230658	transcript_ENST00000282588
5:51990945-51991014	transcript_ENST00000230658	transcript_ENST00000296585	transcript_ENST00000282588
5:51998052-51998333	transcript_ENST00000230658	transcript_ENST00000296585	transcript_ENST00000282588
5:52010500-52010718	transcript_ENST00000230658	transcript_ENST00000296585	transcript_ENST00000282588
5:52017829-52018030	transcript_ENST00000230658	transcript_ENST00000296585	transcript_ENST00000282588
5:52043236-52043423	transcript_ENST00000230658	transcript_ENST00000296585	transcript_ENST00000282588
5:52043909-52044031	transcript_ENST00000230658	transcript_ENST00000296585	transcript_ENST00000282588
5:52044165-52044282	transcript_ENST00000230658	transcript_ENST00000296585	transcript_ENST00000282588
5:52044354-52044456	transcript_ENST00000230658	transcript_ENST00000296585	transcript_ENST00000282588
5:52078054-52078145	transcript_ENST00000230658	transcript_ENST00000296585	transcript_ENST00000282588
5:52078196-52078324	transcript_ENST00000230658	transcript_ENST00000296585	transcript_ENST00000282588
5:52078353-52078883	transcript_ENST00000230658	transcript_ENST00000296585	transcript_ENST00000282588
5:52079246-52079407	transcript_ENST00000230658	transcript_ENST00000296585	transcript_ENST00000282588
5:52183509-52183726	transcript_ENST00000230658	transcript_ENST00000296585	transcript_ENST00000282588	transcript_ENST00000396954
5:52197292-52197557	transcript_ENST00000230658	transcript_ENST00000296585	transcript_ENST00000282588	transcript_ENST00000396954
5:52232151-52232545	transcript_ENST00000230658	transcript_ENST00000296585	transcript_ENST00000282588	transcript_ENST00000396954
5:52259343-52259535	transcript_ENST00000230658	transcript_ENST00000296585	transcript_ENST00000282588	transcript_ENST00000396954
5:52259714-52259828	transcript_ENST00000230658	transcript_ENST00000296585	transcript_ENST00000282588	transcript_ENST00000396954
5:52269337-52269801	transcript_ENST00000230658	transcript_ENST00000296585	transcript_ENST00000282588	transcript_ENST00000396954
5:52320239-52320431	transcript_ENST00000230658	transcript_ENST00000296585	transcript_ENST00000282588	transcript_ENST00000396954
5:52333153-52333295	transcript_ENST00000230658	transcript_ENST00000296585	transcript_ENST00000282588	transcript_ENST00000396954
5:52429127-52429531	transcript_ENST00000296585	transcript_ENST00000282588	transcript_ENST00000396954
5:52466101-52466325	transcript_ENST00000296585	transcript_ENST00000282588	transcript_ENST00000396954
5:52503116-52503420	transcript_ENST00000256759	transcript_ENST00000296585	transcript_ENST00000282588	transcript_ENST00000396954
5:52599416-52599614	transcript_ENST00000256759	transcript_ENST00000296684	transcript_ENST00000296585	transcript_ENST00000282588	transcript_ENST00000396954
5:52606106-52606298	transcript_ENST00000256759	transcript_ENST00000296684	transcript_ENST00000296585	transcript_ENST00000282588	transcript_ENST00000396954
5:53603128-53603304	transcript_ENST00000343017	transcript_ENST00000256759	transcript_ENST00000504924	transcript_ENST00000296684	transcript_ENST00000296585	transcript_ENST00000282588	transcript_ENST00000302005	transcript_ENST00000396954
5:53613211-53613402	transcript_ENST00000343017	transcript_ENST00000256759	transcript_ENST00000504924	transcript_ENST00000296684	transcript_ENST00000296585	transcript_ENST00000282588	transcript_ENST00000302005	transcript_ENST00000396954
5:53642334-53642600	transcript_ENST00000343017	transcript_ENST00000256759	transcript_ENST00000504924	transcript_ENST00000296684	transcript_ENST00000296585	transcript_ENST00000282588	transcript_ENST00000302005	transcript_ENST00000396954
5:53643562-53643790	transcript_ENST00000343017	transcript_ENST00000256759	transcript_ENST00000504924	transcript_ENST00000296684	transcript_ENST00000296585	transcript_ENST00000282588	transcript_ENST00000302005	transcript_ENST00000396954
5:53784603-53784851	transcript_ENST00000343017	transcript_ENST00000256759	transcript_ENST00000504924	transcript_ENST00000296684	transcript_ENST00000296585	transcript_ENST00000282588	transcript_ENST00000302005	transcript_ENST00000396954
5:53901440-53901636	transcript_ENST00000343017	transcript_ENST00000256759	transcript_ENST00000504924	transcript_ENST00000296684	transcript_ENST00000296585	transcript_ENST00000282588	transcript_ENST00000302005	transcript_ENST00000396954
5:54018502-54018658	transcript_ENST00000343017	transcript_ENST00000256759	transcript_ENST00000504924	transcript_ENST00000296684	transcript_ENST00000296585	transcript_ENST00000381405	transcript_ENST00000302005	transcript_ENST00000396954
5:54050121-54050207	transcript_ENST00000343017	transcript_ENST00000256759	transcript_ENST00000504924	transcript_ENST00000296684	transcript_ENST00000296585	transcript_ENST00000381405	transcript_ENST00000302005	transcript_ENST00000396954
5:54073144-54073225	transcript_ENST00000343017	transcript_ENST00000256759	transcript_ENST00000504924	transcript_ENST00000296684	transcript_ENST00000296585	transcript_ENST00000381405	transcript_ENST00000302005	transcript_ENST00000396954
5:54098304-54098386	transcript_ENST00000343017	transcript_ENST00000256759	transcript_ENST00000504924	transcript_ENST00000296684	transcript_ENST00000381405	transcript_ENST00000302005	transcript_ENST00000396954
5:54098442-54098598	transcript_ENST00000343017	transcript_ENST00000256759	transcript_ENST00000504924	transcript_ENST00000296684	transcript_ENST00000381405	transcript_ENST00000302005	transcript_ENST00000396954
5:54214817-54214968	transcript_ENST00000274306	transcript_ENST00000343017	transcript_ENST00000256759	transcript_ENST00000504924	transcript_ENST00000296684	transcript_ENST00000503787	transcript_ENST00000381405	transcript_ENST00000381375	transcript_ENST00000302005
5:54215284-54215499	transcript_ENST00000274306	transcript_ENST00000343017	transcript_ENST00000256759	transcript_ENST00000504924	transcript_ENST00000296684	transcript_ENST00000503787	transcript_ENST00000381405	transcript_ENST00000381375	transcript_ENST00000302005
5:54942419-54942601	transcript_ENST00000274306	transcript_ENST00000343017	transcript_ENST00000264775	transcript_ENST00000504924	transcript_ENST00000621106	transcript_ENST00000381298	transcript_ENST00000505374	transcript_ENST00000503787	transcript_ENST00000381405	transcript_ENST00000230640	transcript_ENST00000318672	transcript_ENST00000282572	transcript_ENST00000652347	transcript_ENST00000513312	transcript_ENST00000381375	transcript_ENST00000302005
5:56358984-56359127	transcript_ENST00000264775	transcript_ENST00000381226	transcript_ENST00000381298	transcript_ENST00000505374	transcript_ENST00000230640	transcript_ENST00000318672	transcript_ENST00000285947	transcript_ENST00000652347	transcript_ENST00000341048	transcript_ENST00000424459	transcript_ENST00000399503
5:56616526-56616667	transcript_ENST00000381226	transcript_ENST00000381298	transcript_ENST00000505374	transcript_ENST00000318672	transcript_ENST00000285947	transcript_ENST00000652347	transcript_ENST00000341048	transcript_ENST00000424459	transcript_ENST00000399503
5:56677843-56678025	transcript_ENST00000381226	transcript_ENST00000381298	transcript_ENST00000505374	transcript_ENST00000318672	transcript_ENST00000285947	transcript_ENST00000652347	transcript_ENST00000341048	transcript_ENST00000424459	transcript_ENST00000399503
5:56734564-56734717	transcript_ENST00000381226	transcript_ENST00000381298	transcript_ENST00000505374	transcript_ENST00000318672	transcript_ENST00000285947	transcript_ENST00000652347	transcript_ENST00000341048	transcript_ENST00000424459	transcript_ENST00000399503
5:57841751-57841853	transcript_ENST00000381226	transcript_ENST00000285947	transcript_ENST00000424459	transcript_ENST00000282878	transcript_ENST00000274289
5:59127634-59127813	transcript_ENST00000340635	transcript_ENST00000282878	transcript_ENST00000274289
5:61026060-61026292	transcript_ENST00000340635	transcript_ENST00000252744	transcript_ENST00000508821	transcript_ENST00000677932	transcript_ENST00000265036	transcript_ENST00000265038	transcript_ENST00000339020
5:61089096-61089259	transcript_ENST00000340635	transcript_ENST00000252744	transcript_ENST00000508821	transcript_ENST00000677932	transcript_ENST00000265036	transcript_ENST00000265038	transcript_ENST00000339020
5:61334917-61335096	transcript_ENST00000340635	transcript_ENST00000252744	transcript_ENST00000407818	transcript_ENST00000508821	transcript_ENST00000677932	transcript_ENST00000265036	transcript_ENST00000265038	transcript_ENST00000339020
5:61343183-61343319	transcript_ENST00000340635	transcript_ENST00000252744	transcript_ENST00000407818	transcript_ENST00000508821	transcript_ENST00000677932	transcript_ENST00000265036	transcript_ENST00000265038	transcript_ENST00000339020
5:61408662-61408881	transcript_ENST00000340635	transcript_ENST00000252744	transcript_ENST00000407818	transcript_ENST00000508821	transcript_ENST00000409296	transcript_ENST00000677932	transcript_ENST00000651114	transcript_ENST00000265036	transcript_ENST00000265038	transcript_ENST00000339020
5:61496590-61496697	transcript_ENST00000340635	transcript_ENST00000252744	transcript_ENST00000407818	transcript_ENST00000508821	transcript_ENST00000409296	transcript_ENST00000677932	transcript_ENST00000651114	transcript_ENST00000265036	transcript_ENST00000265038	transcript_ENST00000339020
5:61496864-61497049	transcript_ENST00000340635	transcript_ENST00000252744	transcript_ENST00000407818	transcript_ENST00000508821	transcript_ENST00000409296	transcript_ENST00000677932	transcript_ENST00000651114	transcript_ENST00000265036	transcript_ENST00000265038	transcript_ENST00000339020
5:61504302-61504493	transcript_ENST00000340635	transcript_ENST00000252744	transcript_ENST00000407818	transcript_ENST00000508821	transcript_ENST00000409296	transcript_ENST00000677932	transcript_ENST00000651114	transcript_ENST00000265036	transcript_ENST00000265038	transcript_ENST00000339020
5:61657176-61657347	transcript_ENST00000252744	transcript_ENST00000407818	transcript_ENST00000508821	transcript_ENST00000409296	transcript_ENST00000677932	transcript_ENST00000651114	transcript_ENST00000265036	transcript_ENST00000265038	transcript_ENST00000339020	transcript_ENST00000334994
5:61657989-61658473	transcript_ENST00000252744	transcript_ENST00000407818	transcript_ENST00000508821	transcript_ENST00000409296	transcript_ENST00000677932	transcript_ENST00000651114	transcript_ENST00000265036	transcript_ENST00000265038	transcript_ENST00000339020	transcript_ENST00000334994
5:61736652-61736952	transcript_ENST00000252744	transcript_ENST00000407818	transcript_ENST00000508821	transcript_ENST00000409296	transcript_ENST00000677932	transcript_ENST00000651114	transcript_ENST00000265038	transcript_ENST00000339020	transcript_ENST00000334994
5:61737888-61738337	transcript_ENST00000252744	transcript_ENST00000407818	transcript_ENST00000508821	transcript_ENST00000409296	transcript_ENST00000677932	transcript_ENST00000651114	transcript_ENST00000265038	transcript_ENST00000339020	transcript_ENST00000334994
5:61738357-61738445	transcript_ENST00000252744	transcript_ENST00000407818	transcript_ENST00000508821	transcript_ENST00000409296	transcript_ENST00000677932	transcript_ENST00000651114	transcript_ENST00000265038	transcript_ENST00000339020	transcript_ENST00000334994
5:61738700-61738848	transcript_ENST00000252744	transcript_ENST00000407818	transcript_ENST00000508821	transcript_ENST00000409296	transcript_ENST00000677932	transcript_ENST00000651114	transcript_ENST00000265038	transcript_ENST00000339020	transcript_ENST00000334994
5:61804130-61804301	transcript_ENST00000252744	transcript_ENST00000407818	transcript_ENST00000508821	transcript_ENST00000409296	transcript_ENST00000677932	transcript_ENST00000651114	transcript_ENST00000265038	transcript_ENST00000339020	transcript_ENST00000334994
5:65329483-65329796	transcript_ENST00000381055	transcript_ENST00000380985	transcript_ENST00000334121	transcript_ENST00000381007	transcript_ENST00000396679	transcript_ENST00000438419	transcript_ENST00000506030	transcript_ENST00000261308	transcript_ENST00000231524	transcript_ENST00000510585	transcript_ENST00000389100	transcript_ENST00000334025	transcript_ENST00000513458	transcript_ENST00000381070	transcript_ENST00000389074
5:65480368-65480514	transcript_ENST00000381055	transcript_ENST00000380985	transcript_ENST00000334121	transcript_ENST00000381007	transcript_ENST00000396679	transcript_ENST00000438419	transcript_ENST00000506030	transcript_ENST00000261308	transcript_ENST00000231524	transcript_ENST00000510585	transcript_ENST00000334025	transcript_ENST00000513458	transcript_ENST00000381070	transcript_ENST00000389074
5:66155970-66156064	transcript_ENST00000403625	transcript_ENST00000381055	transcript_ENST00000380985	transcript_ENST00000334121	transcript_ENST00000381007	transcript_ENST00000396679	transcript_ENST00000438419	transcript_ENST00000506030	transcript_ENST00000261308	transcript_ENST00000231524	transcript_ENST00000510585
5:66826191-66826295	transcript_ENST00000403625	transcript_ENST00000380985	transcript_ENST00000334121	transcript_ENST00000506030	transcript_ENST00000256447
5:66828671-66828773	transcript_ENST00000403625	transcript_ENST00000380985	transcript_ENST00000334121	transcript_ENST00000506030	transcript_ENST00000256447
5:67086636-67086759	transcript_ENST00000403625	transcript_ENST00000334121	transcript_ENST00000256447
5:67115648-67115723	transcript_ENST00000403625	transcript_ENST00000334121	transcript_ENST00000256447
5:67135235-67135304	transcript_ENST00000403625	transcript_ENST00000334121	transcript_ENST00000256447
5:68288293-68288367	transcript_ENST00000521381	transcript_ENST00000256442	transcript_ENST00000396591	transcript_ENST00000256443	transcript_ENST00000256441	transcript_ENST00000283006
5:68290550-68290631	transcript_ENST00000521381	transcript_ENST00000256442	transcript_ENST00000396591	transcript_ENST00000256443	transcript_ENST00000256441	transcript_ENST00000283006
5:68387413-68387612	transcript_ENST00000521381	transcript_ENST00000256442	transcript_ENST00000396591	transcript_ENST00000256443	transcript_ENST00000256441	transcript_ENST00000283006
5:68730832-68730972	transcript_ENST00000521381	transcript_ENST00000256442	transcript_ENST00000396591	transcript_ENST00000256443	transcript_ENST00000256441	transcript_ENST00000283006
5:68872198-68872521	transcript_ENST00000521381	transcript_ENST00000256442	transcript_ENST00000396591	transcript_ENST00000256443	transcript_ENST00000256441	transcript_ENST00000283006
5:69015215-69015479	transcript_ENST00000521381	transcript_ENST00000256442	transcript_ENST00000396591	transcript_ENST00000256443	transcript_ENST00000256441	transcript_ENST00000283006
5:72108942-72109026	transcript_ENST00000337273	transcript_ENST00000296777	transcript_ENST00000358731	transcript_ENST00000430046	transcript_ENST00000308077	transcript_ENST00000318442	transcript_ENST00000513900	transcript_ENST00000296755	transcript_ENST00000682876
5:72452281-72452498	transcript_ENST00000615637	transcript_ENST00000337273	transcript_ENST00000296777	transcript_ENST00000358731	transcript_ENST00000430046	transcript_ENST00000308077	transcript_ENST00000318442	transcript_ENST00000513900	transcript_ENST00000296755	transcript_ENST00000682876	transcript_ENST00000296776	transcript_ENST00000454765
5:72898652-72898879	transcript_ENST00000615637	transcript_ENST00000380591	transcript_ENST00000337273	transcript_ENST00000545377	transcript_ENST00000430046	transcript_ENST00000308077	transcript_ENST00000296785	transcript_ENST00000318442	transcript_ENST00000513900	transcript_ENST00000509005	transcript_ENST00000296755	transcript_ENST00000296776	transcript_ENST00000454765
5:72899795-72900005	transcript_ENST00000615637	transcript_ENST00000380591	transcript_ENST00000337273	transcript_ENST00000545377	transcript_ENST00000430046	transcript_ENST00000308077	transcript_ENST00000296785	transcript_ENST00000318442	transcript_ENST00000513900	transcript_ENST00000509005	transcript_ENST00000296755	transcript_ENST00000296776	transcript_ENST00000454765
5:72900081-72900356	transcript_ENST00000615637	transcript_ENST00000380591	transcript_ENST00000337273	transcript_ENST00000545377	transcript_ENST00000430046	transcript_ENST00000308077	transcript_ENST00000296785	transcript_ENST00000318442	transcript_ENST00000513900	transcript_ENST00000509005	transcript_ENST00000296755	transcript_ENST00000296776	transcript_ENST00000454765
5:73031851-73032228	transcript_ENST00000615637	transcript_ENST00000380591	transcript_ENST00000337273	transcript_ENST00000545377	transcript_ENST00000430046	transcript_ENST00000308077	transcript_ENST00000296785	transcript_ENST00000318442	transcript_ENST00000513900	transcript_ENST00000509005	transcript_ENST00000296755	transcript_ENST00000296776	transcript_ENST00000454765
5:73233829-73234245	transcript_ENST00000615637	transcript_ENST00000380591	transcript_ENST00000337273	transcript_ENST00000545377	transcript_ENST00000430046	transcript_ENST00000308077	transcript_ENST00000296785	transcript_ENST00000318442	transcript_ENST00000513900	transcript_ENST00000509005	transcript_ENST00000296776	transcript_ENST00000454765
5:73298745-73298989	transcript_ENST00000615637	transcript_ENST00000380591	transcript_ENST00000337273	transcript_ENST00000545377	transcript_ENST00000430046	transcript_ENST00000308077	transcript_ENST00000296785	transcript_ENST00000318442	transcript_ENST00000513900	transcript_ENST00000509005	transcript_ENST00000296776	transcript_ENST00000454765
5:73300109-73300723	transcript_ENST00000615637	transcript_ENST00000380591	transcript_ENST00000337273	transcript_ENST00000545377	transcript_ENST00000430046	transcript_ENST00000308077	transcript_ENST00000296785	transcript_ENST00000318442	transcript_ENST00000513900	transcript_ENST00000509005	transcript_ENST00000296776	transcript_ENST00000454765
5:73338533-73338695	transcript_ENST00000615637	transcript_ENST00000380591	transcript_ENST00000337273	transcript_ENST00000545377	transcript_ENST00000430046	transcript_ENST00000308077	transcript_ENST00000296785	transcript_ENST00000318442	transcript_ENST00000509005	transcript_ENST00000296776	transcript_ENST00000454765
5:73338714-73338821	transcript_ENST00000380591	transcript_ENST00000337273	transcript_ENST00000545377	transcript_ENST00000430046	transcript_ENST00000308077	transcript_ENST00000296785	transcript_ENST00000318442	transcript_ENST00000509005	transcript_ENST00000296776	transcript_ENST00000454765
5:73407809-73407903	transcript_ENST00000615637	transcript_ENST00000380591	transcript_ENST00000337273	transcript_ENST00000545377	transcript_ENST00000430046	transcript_ENST00000296785	transcript_ENST00000318442	transcript_ENST00000509005	transcript_ENST00000296776	transcript_ENST00000454765
5:73417407-73417488	transcript_ENST00000380591	transcript_ENST00000337273	transcript_ENST00000545377	transcript_ENST00000430046	transcript_ENST00000296785	transcript_ENST00000318442	transcript_ENST00000509005	transcript_ENST00000296776	transcript_ENST00000454765
5:73419524-73419658	transcript_ENST00000615637	transcript_ENST00000380591	transcript_ENST00000337273	transcript_ENST00000545377	transcript_ENST00000430046	transcript_ENST00000296785	transcript_ENST00000318442	transcript_ENST00000509005	transcript_ENST00000296776	transcript_ENST00000454765
5:73424592-73424874	transcript_ENST00000615637	transcript_ENST00000380591	transcript_ENST00000337273	transcript_ENST00000545377	transcript_ENST00000430046	transcript_ENST00000296785	transcript_ENST00000318442	transcript_ENST00000509005	transcript_ENST00000296776	transcript_ENST00000454765
5:73436238-73436565	transcript_ENST00000615637	transcript_ENST00000380591	transcript_ENST00000337273	transcript_ENST00000545377	transcript_ENST00000430046	transcript_ENST00000296785	transcript_ENST00000318442	transcript_ENST00000509005	transcript_ENST00000296776	transcript_ENST00000454765
5:73812630-73812760	transcript_ENST00000380591	transcript_ENST00000618628	transcript_ENST00000337273	transcript_ENST00000545377	transcript_ENST00000389156	transcript_ENST00000261416	transcript_ENST00000430046	transcript_ENST00000296785	transcript_ENST00000610426	transcript_ENST00000509005	transcript_ENST00000296805	transcript_ENST00000296776	transcript_ENST00000454765
5:74566666-74566759	transcript_ENST00000618628	transcript_ENST00000545377	transcript_ENST00000511206	transcript_ENST00000389156	transcript_ENST00000405807	transcript_ENST00000322348	transcript_ENST00000261416	transcript_ENST00000241436	transcript_ENST00000610426	transcript_ENST00000509005	transcript_ENST00000296805	transcript_ENST00000506364
5:75399387-75399480	transcript_ENST00000618628	transcript_ENST00000511206	transcript_ENST00000389156	transcript_ENST00000601380	transcript_ENST00000405807	transcript_ENST00000502798	transcript_ENST00000322348	transcript_ENST00000261416	transcript_ENST00000241436	transcript_ENST00000428202	transcript_ENST00000610426	transcript_ENST00000296805	transcript_ENST00000506364
5:75758254-75758422	transcript_ENST00000274364	transcript_ENST00000511206	transcript_ENST00000389156	transcript_ENST00000601380	transcript_ENST00000405807	transcript_ENST00000502798	transcript_ENST00000296641	transcript_ENST00000322348	transcript_ENST00000319211	transcript_ENST00000241436	transcript_ENST00000428202	transcript_ENST00000610426	transcript_ENST00000296805	transcript_ENST00000506364
5:77485480-77485557	transcript_ENST00000274364	transcript_ENST00000296677	transcript_ENST00000513010	transcript_ENST00000255194	transcript_ENST00000264917	transcript_ENST00000515007	transcript_ENST00000306422	transcript_ENST00000296641	transcript_ENST00000274368	transcript_ENST00000621999	transcript_ENST00000319211	transcript_ENST00000518338	transcript_ENST00000296679	transcript_ENST00000312916
5:77485721-77485904	transcript_ENST00000274364	transcript_ENST00000296677	transcript_ENST00000513010	transcript_ENST00000255194	transcript_ENST00000264917	transcript_ENST00000515007	transcript_ENST00000306422	transcript_ENST00000296641	transcript_ENST00000274368	transcript_ENST00000621999	transcript_ENST00000319211	transcript_ENST00000518338	transcript_ENST00000296679	transcript_ENST00000312916
5:77562007-77562297	transcript_ENST00000274364	transcript_ENST00000296677	transcript_ENST00000513010	transcript_ENST00000255194	transcript_ENST00000264917	transcript_ENST00000515007	transcript_ENST00000306422	transcript_ENST00000296641	transcript_ENST00000274368	transcript_ENST00000621999	transcript_ENST00000319211	transcript_ENST00000518338	transcript_ENST00000296679	transcript_ENST00000312916
5:77570878-77571186	transcript_ENST00000274364	transcript_ENST00000296677	transcript_ENST00000513010	transcript_ENST00000255194	transcript_ENST00000264917	transcript_ENST00000515007	transcript_ENST00000306422	transcript_ENST00000296641	transcript_ENST00000274368	transcript_ENST00000621999	transcript_ENST00000319211	transcript_ENST00000518338	transcript_ENST00000296679	transcript_ENST00000312916
5:77595435-77595589	transcript_ENST00000274364	transcript_ENST00000296677	transcript_ENST00000513010	transcript_ENST00000255194	transcript_ENST00000264917	transcript_ENST00000515007	transcript_ENST00000306422	transcript_ENST00000296641	transcript_ENST00000274368	transcript_ENST00000621999	transcript_ENST00000319211	transcript_ENST00000518338	transcript_ENST00000296679	transcript_ENST00000312916
5:77595633-77595814	transcript_ENST00000274364	transcript_ENST00000296677	transcript_ENST00000513010	transcript_ENST00000255194	transcript_ENST00000264917	transcript_ENST00000515007	transcript_ENST00000306422	transcript_ENST00000296641	transcript_ENST00000274368	transcript_ENST00000621999	transcript_ENST00000319211	transcript_ENST00000518338	transcript_ENST00000296679	transcript_ENST00000312916
5:77633785-77634062	transcript_ENST00000274364	transcript_ENST00000296677	transcript_ENST00000513010	transcript_ENST00000255194	transcript_ENST00000264917	transcript_ENST00000515007	transcript_ENST00000306422	transcript_ENST00000274368	transcript_ENST00000621999	transcript_ENST00000319211	transcript_ENST00000518338	transcript_ENST00000296679	transcript_ENST00000312916
5:77634092-77634375	transcript_ENST00000274364	transcript_ENST00000296677	transcript_ENST00000513010	transcript_ENST00000255194	transcript_ENST00000264917	transcript_ENST00000515007	transcript_ENST00000306422	transcript_ENST00000274368	transcript_ENST00000621999	transcript_ENST00000319211	transcript_ENST00000518338	transcript_ENST00000296679	transcript_ENST00000312916
5:77638359-77638474	transcript_ENST00000274364	transcript_ENST00000296677	transcript_ENST00000513010	transcript_ENST00000255194	transcript_ENST00000264917	transcript_ENST00000515007	transcript_ENST00000306422	transcript_ENST00000274368	transcript_ENST00000621999	transcript_ENST00000319211	transcript_ENST00000518338	transcript_ENST00000296679	transcript_ENST00000312916
5:77639688-77639893	transcript_ENST00000274364	transcript_ENST00000296677	transcript_ENST00000513010	transcript_ENST00000255194	transcript_ENST00000264917	transcript_ENST00000515007	transcript_ENST00000306422	transcript_ENST00000274368	transcript_ENST00000621999	transcript_ENST00000319211	transcript_ENST00000518338	transcript_ENST00000296679	transcript_ENST00000312916
5:77640014-77640097	transcript_ENST00000274364	transcript_ENST00000296677	transcript_ENST00000513010	transcript_ENST00000255194	transcript_ENST00000264917	transcript_ENST00000515007	transcript_ENST00000306422	transcript_ENST00000274368	transcript_ENST00000621999	transcript_ENST00000319211	transcript_ENST00000518338	transcript_ENST00000296679	transcript_ENST00000312916
5:77641279-77641411	transcript_ENST00000274364	transcript_ENST00000296677	transcript_ENST00000513010	transcript_ENST00000255194	transcript_ENST00000264917	transcript_ENST00000515007	transcript_ENST00000306422	transcript_ENST00000274368	transcript_ENST00000621999	transcript_ENST00000319211	transcript_ENST00000518338	transcript_ENST00000296679	transcript_ENST00000312916
5:77641827-77642066	transcript_ENST00000274364	transcript_ENST00000296677	transcript_ENST00000513010	transcript_ENST00000255194	transcript_ENST00000264917	transcript_ENST00000515007	transcript_ENST00000306422	transcript_ENST00000274368	transcript_ENST00000621999	transcript_ENST00000319211	transcript_ENST00000518338	transcript_ENST00000296679	transcript_ENST00000312916
5:77642735-77642853	transcript_ENST00000274364	transcript_ENST00000296677	transcript_ENST00000513010	transcript_ENST00000255194	transcript_ENST00000264917	transcript_ENST00000515007	transcript_ENST00000306422	transcript_ENST00000274368	transcript_ENST00000621999	transcript_ENST00000319211	transcript_ENST00000518338	transcript_ENST00000296679	transcript_ENST00000312916
5:77644293-77644543	transcript_ENST00000274364	transcript_ENST00000296677	transcript_ENST00000513010	transcript_ENST00000255194	transcript_ENST00000264917	transcript_ENST00000515007	transcript_ENST00000306422	transcript_ENST00000274368	transcript_ENST00000621999	transcript_ENST00000319211	transcript_ENST00000518338	transcript_ENST00000296679	transcript_ENST00000312916
5:77645056-77645220	transcript_ENST00000274364	transcript_ENST00000296677	transcript_ENST00000513010	transcript_ENST00000255194	transcript_ENST00000264917	transcript_ENST00000515007	transcript_ENST00000306422	transcript_ENST00000274368	transcript_ENST00000621999	transcript_ENST00000319211	transcript_ENST00000518338	transcript_ENST00000296679	transcript_ENST00000312916
5:77645352-77645549	transcript_ENST00000274364	transcript_ENST00000296677	transcript_ENST00000513010	transcript_ENST00000255194	transcript_ENST00000264917	transcript_ENST00000515007	transcript_ENST00000306422	transcript_ENST00000274368	transcript_ENST00000621999	transcript_ENST00000319211	transcript_ENST00000518338	transcript_ENST00000296679	transcript_ENST00000312916
5:77694009-77694245	transcript_ENST00000274364	transcript_ENST00000296677	transcript_ENST00000513010	transcript_ENST00000255194	transcript_ENST00000264917	transcript_ENST00000515007	transcript_ENST00000306422	transcript_ENST00000274368	transcript_ENST00000621999	transcript_ENST00000319211	transcript_ENST00000518338	transcript_ENST00000296679	transcript_ENST00000312916
5:77725149-77726372	transcript_ENST00000296677	transcript_ENST00000513010	transcript_ENST00000255194	transcript_ENST00000264917	transcript_ENST00000515007	transcript_ENST00000306422	transcript_ENST00000274368	transcript_ENST00000621999	transcript_ENST00000319211	transcript_ENST00000518338	transcript_ENST00000296679	transcript_ENST00000312916
5:77769669-77769905	transcript_ENST00000296677	transcript_ENST00000513010	transcript_ENST00000255194	transcript_ENST00000264917	transcript_ENST00000515007	transcript_ENST00000306422	transcript_ENST00000274368	transcript_ENST00000621999	transcript_ENST00000518338	transcript_ENST00000296679	transcript_ENST00000312916
5:77844307-77844658	transcript_ENST00000513010	transcript_ENST00000255194	transcript_ENST00000264917	transcript_ENST00000515007	transcript_ENST00000306422	transcript_ENST00000274368	transcript_ENST00000621999	transcript_ENST00000518338	transcript_ENST00000296679	transcript_ENST00000264914	transcript_ENST00000312916
5:77847688-77848158	transcript_ENST00000513010	transcript_ENST00000255194	transcript_ENST00000264917	transcript_ENST00000515007	transcript_ENST00000306422	transcript_ENST00000274368	transcript_ENST00000621999	transcript_ENST00000518338	transcript_ENST00000296679	transcript_ENST00000264914	transcript_ENST00000312916
5:77850019-77850289	transcript_ENST00000513010	transcript_ENST00000255194	transcript_ENST00000264917	transcript_ENST00000515007	transcript_ENST00000306422	transcript_ENST00000274368	transcript_ENST00000621999	transcript_ENST00000518338	transcript_ENST00000296679	transcript_ENST00000264914	transcript_ENST00000312916
5:77850844-77851112	transcript_ENST00000513010	transcript_ENST00000255194	transcript_ENST00000264917	transcript_ENST00000515007	transcript_ENST00000306422	transcript_ENST00000274368	transcript_ENST00000621999	transcript_ENST00000518338	transcript_ENST00000296679	transcript_ENST00000264914	transcript_ENST00000312916
5:77852124-77852586	transcript_ENST00000513010	transcript_ENST00000255194	transcript_ENST00000264917	transcript_ENST00000515007	transcript_ENST00000306422	transcript_ENST00000274368	transcript_ENST00000621999	transcript_ENST00000518338	transcript_ENST00000296679	transcript_ENST00000264914	transcript_ENST00000312916
5:77868780-77868994	transcript_ENST00000513010	transcript_ENST00000255194	transcript_ENST00000264917	transcript_ENST00000515007	transcript_ENST00000306422	transcript_ENST00000274368	transcript_ENST00000621999	transcript_ENST00000518338	transcript_ENST00000296679	transcript_ENST00000264914	transcript_ENST00000312916
5:77869126-77869479	transcript_ENST00000513010	transcript_ENST00000255194	transcript_ENST00000264917	transcript_ENST00000515007	transcript_ENST00000306422	transcript_ENST00000274368	transcript_ENST00000621999	transcript_ENST00000518338	transcript_ENST00000296679	transcript_ENST00000264914	transcript_ENST00000312916
5:77874410-77874751	transcript_ENST00000513010	transcript_ENST00000255194	transcript_ENST00000264917	transcript_ENST00000515007	transcript_ENST00000306422	transcript_ENST00000274368	transcript_ENST00000621999	transcript_ENST00000518338	transcript_ENST00000296679	transcript_ENST00000264914	transcript_ENST00000312916
5:77875019-77875516	transcript_ENST00000513010	transcript_ENST00000255194	transcript_ENST00000264917	transcript_ENST00000515007	transcript_ENST00000306422	transcript_ENST00000274368	transcript_ENST00000621999	transcript_ENST00000518338	transcript_ENST00000296679	transcript_ENST00000264914	transcript_ENST00000312916
5:77912582-77912895	transcript_ENST00000513010	transcript_ENST00000255194	transcript_ENST00000264917	transcript_ENST00000515007	transcript_ENST00000306422	transcript_ENST00000274368	transcript_ENST00000621999	transcript_ENST00000518338	transcript_ENST00000296679	transcript_ENST00000264914	transcript_ENST00000312916
5:77946438-77946724	transcript_ENST00000255194	transcript_ENST00000264917	transcript_ENST00000515007	transcript_ENST00000306422	transcript_ENST00000274368	transcript_ENST00000621999	transcript_ENST00000518338	transcript_ENST00000296679	transcript_ENST00000264914	transcript_ENST00000312916
5:77947195-77947444	transcript_ENST00000255194	transcript_ENST00000264917	transcript_ENST00000515007	transcript_ENST00000306422	transcript_ENST00000274368	transcript_ENST00000621999	transcript_ENST00000518338	transcript_ENST00000296679	transcript_ENST00000264914	transcript_ENST00000312916
5:77957874-77958011	transcript_ENST00000255194	transcript_ENST00000264917	transcript_ENST00000515007	transcript_ENST00000306422	transcript_ENST00000274368	transcript_ENST00000621999	transcript_ENST00000518338	transcript_ENST00000296679	transcript_ENST00000264914	transcript_ENST00000312916
5:77958318-77958394	transcript_ENST00000255194	transcript_ENST00000264917	transcript_ENST00000515007	transcript_ENST00000306422	transcript_ENST00000274368	transcript_ENST00000621999	transcript_ENST00000518338	transcript_ENST00000296679	transcript_ENST00000264914	transcript_ENST00000312916
5:77972072-77972520	transcript_ENST00000255194	transcript_ENST00000264917	transcript_ENST00000515007	transcript_ENST00000306422	transcript_ENST00000274368	transcript_ENST00000621999	transcript_ENST00000518338	transcript_ENST00000296679	transcript_ENST00000264914	transcript_ENST00000312916
5:77972958-77973375	transcript_ENST00000255194	transcript_ENST00000264917	transcript_ENST00000515007	transcript_ENST00000306422	transcript_ENST00000274368	transcript_ENST00000621999	transcript_ENST00000518338	transcript_ENST00000296679	transcript_ENST00000264914	transcript_ENST00000312916
5:77993895-77994021	transcript_ENST00000255194	transcript_ENST00000264917	transcript_ENST00000515007	transcript_ENST00000306422	transcript_ENST00000621999	transcript_ENST00000518338	transcript_ENST00000296679	transcript_ENST00000264914	transcript_ENST00000312916
5:77994037-77994376	transcript_ENST00000255194	transcript_ENST00000264917	transcript_ENST00000515007	transcript_ENST00000306422	transcript_ENST00000621999	transcript_ENST00000518338	transcript_ENST00000296679	transcript_ENST00000264914	transcript_ENST00000312916
5:77995853-77996384	transcript_ENST00000255194	transcript_ENST00000264917	transcript_ENST00000515007	transcript_ENST00000306422	transcript_ENST00000621999	transcript_ENST00000518338	transcript_ENST00000296679	transcript_ENST00000264914	transcript_ENST00000312916
5:78003754-78003912	transcript_ENST00000255194	transcript_ENST00000264917	transcript_ENST00000515007	transcript_ENST00000306422	transcript_ENST00000621999	transcript_ENST00000518338	transcript_ENST00000296679	transcript_ENST00000264914	transcript_ENST00000312916	transcript_ENST00000255189
5:78004007-78004522	transcript_ENST00000255194	transcript_ENST00000264917	transcript_ENST00000515007	transcript_ENST00000306422	transcript_ENST00000621999	transcript_ENST00000518338	transcript_ENST00000296679	transcript_ENST00000264914	transcript_ENST00000312916	transcript_ENST00000255189
5:78007369-78007611	transcript_ENST00000255194	transcript_ENST00000264917	transcript_ENST00000515007	transcript_ENST00000306422	transcript_ENST00000621999	transcript_ENST00000518338	transcript_ENST00000296679	transcript_ENST00000264914	transcript_ENST00000312916	transcript_ENST00000255189
5:78016838-78017571	transcript_ENST00000255194	transcript_ENST00000264917	transcript_ENST00000515007	transcript_ENST00000306422	transcript_ENST00000621999	transcript_ENST00000518338	transcript_ENST00000296679	transcript_ENST00000264914	transcript_ENST00000312916	transcript_ENST00000255189
5:78018948-78019300	transcript_ENST00000255194	transcript_ENST00000264917	transcript_ENST00000515007	transcript_ENST00000306422	transcript_ENST00000621999	transcript_ENST00000518338	transcript_ENST00000296679	transcript_ENST00000264914	transcript_ENST00000312916	transcript_ENST00000255189
5:78019459-78019546	transcript_ENST00000255194	transcript_ENST00000264917	transcript_ENST00000515007	transcript_ENST00000306422	transcript_ENST00000621999	transcript_ENST00000518338	transcript_ENST00000296679	transcript_ENST00000264914	transcript_ENST00000312916	transcript_ENST00000255189
5:78032456-78032705	transcript_ENST00000255194	transcript_ENST00000264917	transcript_ENST00000515007	transcript_ENST00000306422	transcript_ENST00000621999	transcript_ENST00000518338	transcript_ENST00000296679	transcript_ENST00000264914	transcript_ENST00000312916	transcript_ENST00000255189
5:78033098-78033395	transcript_ENST00000255194	transcript_ENST00000264917	transcript_ENST00000515007	transcript_ENST00000306422	transcript_ENST00000621999	transcript_ENST00000518338	transcript_ENST00000296679	transcript_ENST00000264914	transcript_ENST00000312916	transcript_ENST00000255189
5:78051015-78051418	transcript_ENST00000255194	transcript_ENST00000264917	transcript_ENST00000515007	transcript_ENST00000306422	transcript_ENST00000621999	transcript_ENST00000518338	transcript_ENST00000296679	transcript_ENST00000264914	transcript_ENST00000312916	transcript_ENST00000255189
5:78061661-78062045	transcript_ENST00000255194	transcript_ENST00000264917	transcript_ENST00000515007	transcript_ENST00000306422	transcript_ENST00000621999	transcript_ENST00000518338	transcript_ENST00000296679	transcript_ENST00000264914	transcript_ENST00000312916	transcript_ENST00000255189
5:78062693-78063159	transcript_ENST00000255194	transcript_ENST00000264917	transcript_ENST00000515007	transcript_ENST00000306422	transcript_ENST00000621999	transcript_ENST00000518338	transcript_ENST00000296679	transcript_ENST00000264914	transcript_ENST00000312916	transcript_ENST00000255189
5:78064281-78064601	transcript_ENST00000255194	transcript_ENST00000264917	transcript_ENST00000515007	transcript_ENST00000306422	transcript_ENST00000621999	transcript_ENST00000518338	transcript_ENST00000296679	transcript_ENST00000264914	transcript_ENST00000312916	transcript_ENST00000255189
5:78103208-78103657	transcript_ENST00000255192	transcript_ENST00000255194	transcript_ENST00000264917	transcript_ENST00000515007	transcript_ENST00000306422	transcript_ENST00000621999	transcript_ENST00000518338	transcript_ENST00000296679	transcript_ENST00000264914	transcript_ENST00000255189
5:78112762-78113124	transcript_ENST00000255192	transcript_ENST00000274353	transcript_ENST00000255194	transcript_ENST00000264917	transcript_ENST00000515007	transcript_ENST00000306422	transcript_ENST00000621999	transcript_ENST00000518338	transcript_ENST00000296679	transcript_ENST00000264914	transcript_ENST00000255189
5:78128160-78128534	transcript_ENST00000255192	transcript_ENST00000274353	transcript_ENST00000255194	transcript_ENST00000264917	transcript_ENST00000515007	transcript_ENST00000306422	transcript_ENST00000621999	transcript_ENST00000518338	transcript_ENST00000296679	transcript_ENST00000264914	transcript_ENST00000255189
5:78129311-78130024	transcript_ENST00000255192	transcript_ENST00000274353	transcript_ENST00000255194	transcript_ENST00000264917	transcript_ENST00000515007	transcript_ENST00000306422	transcript_ENST00000621999	transcript_ENST00000518338	transcript_ENST00000296679	transcript_ENST00000264914	transcript_ENST00000255189
5:78211011-78211427	transcript_ENST00000255192	transcript_ENST00000274353	transcript_ENST00000255194	transcript_ENST00000264917	transcript_ENST00000515007	transcript_ENST00000306422	transcript_ENST00000621999	transcript_ENST00000518338	transcript_ENST00000296679	transcript_ENST00000264914	transcript_ENST00000255189
5:78217235-78217449	transcript_ENST00000255192	transcript_ENST00000274353	transcript_ENST00000255194	transcript_ENST00000264917	transcript_ENST00000515007	transcript_ENST00000306422	transcript_ENST00000621999	transcript_ENST00000518338	transcript_ENST00000296679	transcript_ENST00000264914	transcript_ENST00000255189
5:78218365-78219013	transcript_ENST00000255192	transcript_ENST00000274353	transcript_ENST00000255194	transcript_ENST00000264917	transcript_ENST00000515007	transcript_ENST00000306422	transcript_ENST00000621999	transcript_ENST00000518338	transcript_ENST00000296679	transcript_ENST00000264914	transcript_ENST00000255189
5:78235442-78235656	transcript_ENST00000255192	transcript_ENST00000274353	transcript_ENST00000255194	transcript_ENST00000264917	transcript_ENST00000515007	transcript_ENST00000306422	transcript_ENST00000621999	transcript_ENST00000518338	transcript_ENST00000296679	transcript_ENST00000264914	transcript_ENST00000255189
5:78235710-78235873	transcript_ENST00000255192	transcript_ENST00000274353	transcript_ENST00000255194	transcript_ENST00000264917	transcript_ENST00000515007	transcript_ENST00000306422	transcript_ENST00000621999	transcript_ENST00000518338	transcript_ENST00000296679	transcript_ENST00000264914	transcript_ENST00000255189
5:78908362-78908553	transcript_ENST00000255192	transcript_ENST00000274353	transcript_ENST00000255194	transcript_ENST00000446378	transcript_ENST00000515007	transcript_ENST00000334082	transcript_ENST00000396137	transcript_ENST00000621999	transcript_ENST00000264914	transcript_ENST00000255189	transcript_ENST00000453514
5:81448557-81448730	transcript_ENST00000615665	transcript_ENST00000265080	transcript_ENST00000407610	transcript_ENST00000282185	transcript_ENST00000439211	transcript_ENST00000338008	transcript_ENST00000265081	transcript_ENST00000282226	transcript_ENST00000296674	transcript_ENST00000307624	transcript_ENST00000338682
5:81467082-81467165	transcript_ENST00000615665	transcript_ENST00000437669	transcript_ENST00000265080	transcript_ENST00000407610	transcript_ENST00000282185	transcript_ENST00000439211	transcript_ENST00000338008	transcript_ENST00000265081	transcript_ENST00000282226	transcript_ENST00000296674	transcript_ENST00000307624
5:83099587-83099794	transcript_ENST00000265077	transcript_ENST00000502346	transcript_ENST00000274341	transcript_ENST00000338635	transcript_ENST00000296591	transcript_ENST00000282185	transcript_ENST00000296674
5:83718422-83718554	transcript_ENST00000265077	transcript_ENST00000502346	transcript_ENST00000274341	transcript_ENST00000338635	transcript_ENST00000296591
5:84716727-84716850	transcript_ENST00000274341	transcript_ENST00000296591
5:85971636-85971769	transcript_ENST00000247655
5:87769145-87769418	transcript_ENST00000340208	transcript_ENST00000514135	transcript_ENST00000645953	transcript_ENST00000274376
5:87787727-87787976	transcript_ENST00000340208	transcript_ENST00000514135	transcript_ENST00000645953	transcript_ENST00000274376
5:87788000-87788101	transcript_ENST00000340208	transcript_ENST00000514135	transcript_ENST00000645953	transcript_ENST00000274376
5:87873118-87873393	transcript_ENST00000340208	transcript_ENST00000514135	transcript_ENST00000645953	transcript_ENST00000274376
5:87944461-87944790	transcript_ENST00000340208	transcript_ENST00000514135	transcript_ENST00000645953	transcript_ENST00000274376
5:88001006-88001113	transcript_ENST00000340208	transcript_ENST00000514135	transcript_ENST00000645953	transcript_ENST00000274376
5:88095160-88095457	transcript_ENST00000340208	transcript_ENST00000514135	transcript_ENST00000645953	transcript_ENST00000274376
5:88392092-88392194	transcript_ENST00000340208	transcript_ENST00000514135	transcript_ENST00000645953
5:88393219-88393398	transcript_ENST00000340208	transcript_ENST00000514135	transcript_ENST00000645953
5:88397042-88397381	transcript_ENST00000340208	transcript_ENST00000514135	transcript_ENST00000645953
5:88399703-88399896	transcript_ENST00000340208	transcript_ENST00000514135	transcript_ENST00000645953
5:88484014-88484213	transcript_ENST00000340208	transcript_ENST00000514135
5:88484471-88484635	transcript_ENST00000340208	transcript_ENST00000514135
5:88539617-88540510	transcript_ENST00000340208	transcript_ENST00000514135
5:88544186-88544422	transcript_ENST00000340208	transcript_ENST00000514135
5:88544715-88544955	transcript_ENST00000340208	transcript_ENST00000514135
5:88551655-88552109	transcript_ENST00000340208	transcript_ENST00000514135
5:88552585-88552755	transcript_ENST00000340208	transcript_ENST00000514135
5:88555519-88555991	transcript_ENST00000340208	transcript_ENST00000514135
5:88556497-88556576	transcript_ENST00000340208	transcript_ENST00000514135
5:88556741-88556944	transcript_ENST00000340208	transcript_ENST00000514135
5:88656211-88656437	transcript_ENST00000340208	transcript_ENST00000514135
5:88656472-88656668	transcript_ENST00000340208	transcript_ENST00000514135
5:88657356-88657543	transcript_ENST00000340208	transcript_ENST00000514135
5:88660087-88660187	transcript_ENST00000340208	transcript_ENST00000514135
5:88663621-88664119	transcript_ENST00000340208	transcript_ENST00000514135
5:88667619-88667760	transcript_ENST00000340208	transcript_ENST00000514135
5:88667902-88667978	transcript_ENST00000340208	transcript_ENST00000514135
5:88670341-88670432	transcript_ENST00000340208	transcript_ENST00000514135
5:88676439-88676543	transcript_ENST00000340208	transcript_ENST00000514135
5:88677685-88677782	transcript_ENST00000340208	transcript_ENST00000514135
5:88729520-88729678	transcript_ENST00000340208	transcript_ENST00000514135
5:88735060-88735248	transcript_ENST00000340208	transcript_ENST00000514135
5:88760242-88760315	transcript_ENST00000340208	transcript_ENST00000514135
5:88760365-88760478	transcript_ENST00000340208	transcript_ENST00000514135
5:88760901-88760987	transcript_ENST00000340208	transcript_ENST00000514135
5:88784894-88785219	transcript_ENST00000340208	transcript_ENST00000514135
5:88785811-88786356	transcript_ENST00000340208	transcript_ENST00000514135
5:88789608-88789696	transcript_ENST00000340208	transcript_ENST00000514135
5:88815176-88815335	transcript_ENST00000340208	transcript_ENST00000514135
5:88827297-88827514	transcript_ENST00000340208	transcript_ENST00000514135
5:88831758-88831975	transcript_ENST00000340208	transcript_ENST00000514135
5:88833416-88833775	transcript_ENST00000340208	transcript_ENST00000514135
5:88870362-88870521	transcript_ENST00000340208	transcript_ENST00000514135
5:88879919-88880041	transcript_ENST00000340208	transcript_ENST00000514135
5:88905311-88905464	transcript_ENST00000340208	transcript_ENST00000514135
5:88924186-88924545	transcript_ENST00000340208	transcript_ENST00000514135
5:88952559-88952787	transcript_ENST00000340208	transcript_ENST00000514135
5:88956977-88957061	transcript_ENST00000340208	transcript_ENST00000514135
5:89123702-89123979	transcript_ENST00000340208	transcript_ENST00000514135
5:89271479-89271673	transcript_ENST00000340208
5:89376821-89377054	transcript_ENST00000340208
5:89445168-89445375	transcript_ENST00000340208	transcript_ENST00000522083
5:89458120-89458250	transcript_ENST00000340208	transcript_ENST00000316610	transcript_ENST00000522083
5:89458344-89458562	transcript_ENST00000340208	transcript_ENST00000316610	transcript_ENST00000522083
5:89553523-89553782	transcript_ENST00000340208	transcript_ENST00000405460	transcript_ENST00000315948	transcript_ENST00000316610	transcript_ENST00000522083	transcript_ENST00000651687
5:89703987-89704259	transcript_ENST00000340208	transcript_ENST00000405460	transcript_ENST00000315948	transcript_ENST00000316610	transcript_ENST00000522083	transcript_ENST00000651687
5:89968982-89969164	transcript_ENST00000405460	transcript_ENST00000315948	transcript_ENST00000316610	transcript_ENST00000522083	transcript_ENST00000651687
5:89989374-89989612	transcript_ENST00000405460	transcript_ENST00000315948	transcript_ENST00000316610	transcript_ENST00000522083	transcript_ENST00000651687
5:90112126-90112342	transcript_ENST00000405460	transcript_ENST00000315948	transcript_ENST00000316610	transcript_ENST00000522083	transcript_ENST00000651687
5:90264790-90264983	transcript_ENST00000405460	transcript_ENST00000315948	transcript_ENST00000316610	transcript_ENST00000522083	transcript_ENST00000651687
5:90265042-90265210	transcript_ENST00000405460	transcript_ENST00000315948	transcript_ENST00000316610	transcript_ENST00000522083	transcript_ENST00000651687
5:90548236-90548442	transcript_ENST00000265138	transcript_ENST00000405460	transcript_ENST00000315948	transcript_ENST00000316610	transcript_ENST00000522083	transcript_ENST00000651687
5:90563166-90563381	transcript_ENST00000265138	transcript_ENST00000405460	transcript_ENST00000315948	transcript_ENST00000316610	transcript_ENST00000522083	transcript_ENST00000651687
5:90640566-90640664	transcript_ENST00000265138	transcript_ENST00000405460	transcript_ENST00000315948	transcript_ENST00000316610
5:91381843-91381957	transcript_ENST00000265138	transcript_ENST00000405460	transcript_ENST00000315948	transcript_ENST00000316610	transcript_ENST00000522083	transcript_ENST00000651687
5:91473182-91473538	transcript_ENST00000265138	transcript_ENST00000405460	transcript_ENST00000315948	transcript_ENST00000316610	transcript_ENST00000651687
5:91490444-91490836	transcript_ENST00000265138	transcript_ENST00000405460	transcript_ENST00000315948	transcript_ENST00000651687
5:91502437-91502648	transcript_ENST00000265138	transcript_ENST00000405460	transcript_ENST00000315948	transcript_ENST00000651687
5:91538331-91538545	transcript_ENST00000265138	transcript_ENST00000405460
5:91599921-91600473	transcript_ENST00000265138	transcript_ENST00000405460
5:91607007-91607325	transcript_ENST00000265138	transcript_ENST00000405460
5:91607731-91608297	transcript_ENST00000265138	transcript_ENST00000405460
5:91632027-91632185	transcript_ENST00000265138	transcript_ENST00000405460
5:91632919-91633435	transcript_ENST00000265138	transcript_ENST00000405460
5:91667862-91668101	transcript_ENST00000265138	transcript_ENST00000405460
5:91668121-91668397	transcript_ENST00000265138	transcript_ENST00000405460
5:91722959-91723432	transcript_ENST00000265138	transcript_ENST00000405460
5:91741183-91741257	transcript_ENST00000265138	transcript_ENST00000405460
5:91741789-91742815	transcript_ENST00000265138	transcript_ENST00000405460
5:91777630-91778417	transcript_ENST00000265138	transcript_ENST00000405460
5:91885429-91885996	transcript_ENST00000265138	transcript_ENST00000405460
5:91898897-91899252	transcript_ENST00000265138	transcript_ENST00000405460
5:91947810-91947913	transcript_ENST00000265138	transcript_ENST00000405460
5:91966179-91966295	transcript_ENST00000265138	transcript_ENST00000405460
5:91977624-91977844	transcript_ENST00000265138	transcript_ENST00000405460
5:92002620-92003032	transcript_ENST00000265138	transcript_ENST00000405460
5:92003923-92004261	transcript_ENST00000265138	transcript_ENST00000405460
5:92023065-92023445	transcript_ENST00000265138	transcript_ENST00000405460
5:92023489-92023857	transcript_ENST00000265138	transcript_ENST00000405460
5:92082250-92082566	transcript_ENST00000265138	transcript_ENST00000405460
5:92083956-92084239	transcript_ENST00000265138	transcript_ENST00000405460
5:92113142-92113519	transcript_ENST00000265138	transcript_ENST00000405460
5:92147221-92147642	transcript_ENST00000265138	transcript_ENST00000405460
5:92147689-92148232	transcript_ENST00000265138	transcript_ENST00000405460
5:92152401-92152613	transcript_ENST00000265138	transcript_ENST00000405460
5:92152632-92152729	transcript_ENST00000265138	transcript_ENST00000405460
5:92379022-92379290	transcript_ENST00000265138
5:92379344-92379444	transcript_ENST00000265138
5:92634751-92635255	transcript_ENST00000395965	transcript_ENST00000327111
5:92640401-92640753	transcript_ENST00000395965	transcript_ENST00000327111
5:92662635-92662810	transcript_ENST00000395965	transcript_ENST00000327111
5:92662833-92662994	transcript_ENST00000395965
5:92676550-92677004	transcript_ENST00000395965	transcript_ENST00000327111
5:92688266-92688740	transcript_ENST00000395965	transcript_ENST00000327111
5:92695725-92696066	transcript_ENST00000395965	transcript_ENST00000327111
5:92712023-92712372	transcript_ENST00000395965	transcript_ENST00000327111
5:92713261-92713816	transcript_ENST00000395965	transcript_ENST00000327111
5:92713931-92714178	transcript_ENST00000395965	transcript_ENST00000327111
5:92716138-92716507	transcript_ENST00000395965	transcript_ENST00000327111
5:92800499-92800811	transcript_ENST00000395965	transcript_ENST00000327111
5:92802040-92802293	transcript_ENST00000395965	transcript_ENST00000327111
5:92806540-92807066	transcript_ENST00000395965	transcript_ENST00000327111
5:92807137-92807433	transcript_ENST00000395965	transcript_ENST00000327111
5:92808198-92808397	transcript_ENST00000395965	transcript_ENST00000327111
5:92809778-92810238	transcript_ENST00000395965	transcript_ENST00000327111
5:92844577-92844875	transcript_ENST00000395965	transcript_ENST00000327111
5:92856192-92856382	transcript_ENST00000395965
5:92880154-92880223	transcript_ENST00000395965	transcript_ENST00000327111
5:92880241-92880487	transcript_ENST00000395965	transcript_ENST00000327111
5:92884557-92884796	transcript_ENST00000395965	transcript_ENST00000327111
5:92884829-92885085	transcript_ENST00000395965	transcript_ENST00000327111
5:92886902-92887040	transcript_ENST00000395965	transcript_ENST00000327111
5:92887362-92887603	transcript_ENST00000395965	transcript_ENST00000327111
5:92908020-92908180	transcript_ENST00000395965	transcript_ENST00000327111
5:92908390-92908564	transcript_ENST00000395965	transcript_ENST00000327111
5:92911916-92912122	transcript_ENST00000395965	transcript_ENST00000327111
5:92970702-92970829	transcript_ENST00000395965
5:92977555-92978026	transcript_ENST00000395965	transcript_ENST00000327111
5:92979587-92980056	transcript_ENST00000395965	transcript_ENST00000327111
5:93034544-93034953	transcript_ENST00000395965	transcript_ENST00000327111
5:93035119-93035400	transcript_ENST00000395965	transcript_ENST00000327111
5:93035429-93035562	transcript_ENST00000395965	transcript_ENST00000327111
5:93035585-93035672	transcript_ENST00000395965	transcript_ENST00000327111
5:93091646-93091856	transcript_ENST00000395965	transcript_ENST00000327111
5:93107142-93107373	transcript_ENST00000395965	transcript_ENST00000327111
5:93190870-93191158	transcript_ENST00000395965	transcript_ENST00000682413	transcript_ENST00000327111
5:93191221-93191441	transcript_ENST00000395965	transcript_ENST00000682413	transcript_ENST00000327111
5:93246319-93246492	transcript_ENST00000395965	transcript_ENST00000682413	transcript_ENST00000327111
5:93279626-93279994	transcript_ENST00000395965	transcript_ENST00000682413	transcript_ENST00000327111
5:93280503-93280843	transcript_ENST00000395965	transcript_ENST00000682413	transcript_ENST00000327111
5:93298199-93298288	transcript_ENST00000395965	transcript_ENST00000682413
5:93299695-93300031	transcript_ENST00000395965	transcript_ENST00000682413	transcript_ENST00000327111
5:93300049-93300337	transcript_ENST00000395965	transcript_ENST00000682413	transcript_ENST00000327111
5:93359501-93359726	transcript_ENST00000395965	transcript_ENST00000682413
5:93359769-93359854	transcript_ENST00000395965	transcript_ENST00000682413
5:93401852-93402068	transcript_ENST00000395965	transcript_ENST00000682413	transcript_ENST00000327111
5:93402101-93402344	transcript_ENST00000395965	transcript_ENST00000682413	transcript_ENST00000327111
5:93403664-93403762	transcript_ENST00000395965	transcript_ENST00000682413
5:93406998-93407259	transcript_ENST00000395965	transcript_ENST00000682413	transcript_ENST00000327111
5:93407351-93407510	transcript_ENST00000395965	transcript_ENST00000682413	transcript_ENST00000327111
5:93407593-93407747	transcript_ENST00000395965	transcript_ENST00000682413	transcript_ENST00000327111
5:93428813-93428888	transcript_ENST00000395965	transcript_ENST00000682413
5:93428930-93429178	transcript_ENST00000395965	transcript_ENST00000682413	transcript_ENST00000327111
5:93430142-93430469	transcript_ENST00000395965	transcript_ENST00000682413	transcript_ENST00000327111
5:93431375-93431652	transcript_ENST00000395965	transcript_ENST00000682413	transcript_ENST00000327111
5:93476443-93476618	transcript_ENST00000395965	transcript_ENST00000682413	transcript_ENST00000327111
5:93517204-93517372	transcript_ENST00000395965	transcript_ENST00000682413	transcript_ENST00000327111
5:93550844-93550958	transcript_ENST00000395965	transcript_ENST00000682413	transcript_ENST00000327111
5:93567437-93567768	transcript_ENST00000395965	transcript_ENST00000682413	transcript_ENST00000327111
5:93573856-93574113	transcript_ENST00000395965	transcript_ENST00000682413	transcript_ENST00000327111
5:93576011-93576233	transcript_ENST00000395965	transcript_ENST00000682413	transcript_ENST00000327111
5:93582802-93582885	transcript_ENST00000395965	transcript_ENST00000682413	transcript_ENST00000327111
5:93582978-93583271	transcript_ENST00000395965	transcript_ENST00000682413	transcript_ENST00000327111
5:93590623-93590705	transcript_ENST00000395965	transcript_ENST00000682413
5:93595442-93595580	transcript_ENST00000395965	transcript_ENST00000682413	transcript_ENST00000327111
5:93598114-93598394	transcript_ENST00000395965	transcript_ENST00000682413	transcript_ENST00000327111
5:93599343-93599527	transcript_ENST00000395965	transcript_ENST00000682413	transcript_ENST00000327111
5:93599617-93599730	transcript_ENST00000395965	transcript_ENST00000682413	transcript_ENST00000327111
5:93600443-93600703	transcript_ENST00000395965	transcript_ENST00000682413	transcript_ENST00000327111
5:93615773-93615977	transcript_ENST00000395965	transcript_ENST00000682413	transcript_ENST00000327111
5:93622346-93622478	transcript_ENST00000395965	transcript_ENST00000265140	transcript_ENST00000682413	transcript_ENST00000327111
5:93665690-93666082	transcript_ENST00000395965	transcript_ENST00000265140	transcript_ENST00000682413	transcript_ENST00000327111
5:93674169-93674630	transcript_ENST00000395965	transcript_ENST00000265140	transcript_ENST00000682413	transcript_ENST00000327111
5:93675640-93676127	transcript_ENST00000395965	transcript_ENST00000265140	transcript_ENST00000682413	transcript_ENST00000327111
5:93701351-93701812	transcript_ENST00000395965	transcript_ENST00000265140	transcript_ENST00000682413	transcript_ENST00000327111
5:93715421-93715623	transcript_ENST00000515393	transcript_ENST00000395965	transcript_ENST00000265140	transcript_ENST00000682413	transcript_ENST00000327111
5:93723159-93723341	transcript_ENST00000515393	transcript_ENST00000395965	transcript_ENST00000265140	transcript_ENST00000682413	transcript_ENST00000327111
5:93777606-93778052	transcript_ENST00000515393	transcript_ENST00000395965	transcript_ENST00000265140	transcript_ENST00000682413	transcript_ENST00000327111
5:93778373-93778503	transcript_ENST00000515393	transcript_ENST00000395965	transcript_ENST00000265140	transcript_ENST00000682413	transcript_ENST00000327111
5:93801121-93801196	transcript_ENST00000515393	transcript_ENST00000395965	transcript_ENST00000265140	transcript_ENST00000682413
5:93801677-93801893	transcript_ENST00000515393	transcript_ENST00000395965	transcript_ENST00000265140	transcript_ENST00000682413	transcript_ENST00000327111
5:93807877-93808199	transcript_ENST00000515393	transcript_ENST00000395965	transcript_ENST00000265140	transcript_ENST00000682413	transcript_ENST00000327111
5:93822082-93822334	transcript_ENST00000515393	transcript_ENST00000395965	transcript_ENST00000265140	transcript_ENST00000682413	transcript_ENST00000327111
5:93835160-93835447	transcript_ENST00000515393	transcript_ENST00000395965	transcript_ENST00000265140	transcript_ENST00000682413	transcript_ENST00000327111
5:93848754-93849197	transcript_ENST00000515393	transcript_ENST00000395965	transcript_ENST00000265140	transcript_ENST00000682413	transcript_ENST00000327111
5:93876183-93876396	transcript_ENST00000515393	transcript_ENST00000395965	transcript_ENST00000265140	transcript_ENST00000682413	transcript_ENST00000327111
5:93880702-93880946	transcript_ENST00000515393	transcript_ENST00000395965	transcript_ENST00000265140	transcript_ENST00000682413	transcript_ENST00000327111
5:93883671-93883850	transcript_ENST00000515393	transcript_ENST00000395965	transcript_ENST00000265140	transcript_ENST00000682413
5:93886255-93886443	transcript_ENST00000515393	transcript_ENST00000395965	transcript_ENST00000265140	transcript_ENST00000682413	transcript_ENST00000327111
5:93886563-93886848	transcript_ENST00000515393	transcript_ENST00000395965	transcript_ENST00000265140	transcript_ENST00000682413
5:93886963-93887256	transcript_ENST00000515393	transcript_ENST00000395965	transcript_ENST00000265140	transcript_ENST00000682413	transcript_ENST00000327111
5:93887736-93888061	transcript_ENST00000515393	transcript_ENST00000395965	transcript_ENST00000265140	transcript_ENST00000682413	transcript_ENST00000327111
5:93890657-93891075	transcript_ENST00000515393	transcript_ENST00000395965	transcript_ENST00000265140	transcript_ENST00000682413	transcript_ENST00000327111
5:93891639-93892382	transcript_ENST00000515393	transcript_ENST00000395965	transcript_ENST00000265140	transcript_ENST00000682413	transcript_ENST00000327111
5:93892923-93893531	transcript_ENST00000515393	transcript_ENST00000395965	transcript_ENST00000265140	transcript_ENST00000682413	transcript_ENST00000327111
5:93894192-93894279	transcript_ENST00000515393	transcript_ENST00000395965	transcript_ENST00000265140	transcript_ENST00000682413
5:93894515-93894950	transcript_ENST00000515393	transcript_ENST00000395965	transcript_ENST00000265140	transcript_ENST00000682413	transcript_ENST00000327111
5:93894974-93895354	transcript_ENST00000515393	transcript_ENST00000395965	transcript_ENST00000265140	transcript_ENST00000682413	transcript_ENST00000327111
5:93911718-93912216	transcript_ENST00000515393	transcript_ENST00000395965	transcript_ENST00000265140	transcript_ENST00000682413	transcript_ENST00000327111
5:93938537-93938814	transcript_ENST00000515393	transcript_ENST00000395965	transcript_ENST00000265140	transcript_ENST00000682413	transcript_ENST00000327111
5:93941054-93941300	transcript_ENST00000515393	transcript_ENST00000395965	transcript_ENST00000265140	transcript_ENST00000682413	transcript_ENST00000327111
5:93941364-93941605	transcript_ENST00000515393	transcript_ENST00000395965	transcript_ENST00000265140	transcript_ENST00000682413	transcript_ENST00000327111
5:93941976-93942283	transcript_ENST00000515393	transcript_ENST00000395965	transcript_ENST00000265140	transcript_ENST00000682413	transcript_ENST00000327111
5:94209757-94210229	transcript_ENST00000515393	transcript_ENST00000395965	transcript_ENST00000265140	transcript_ENST00000682413	transcript_ENST00000327111
5:94239758-94239839	transcript_ENST00000515393	transcript_ENST00000395965	transcript_ENST00000265140	transcript_ENST00000682413
5:94239881-94240853	transcript_ENST00000515393	transcript_ENST00000395965	transcript_ENST00000265140	transcript_ENST00000682413	transcript_ENST00000327111
5:94250853-94251530	transcript_ENST00000515393	transcript_ENST00000395965	transcript_ENST00000265140	transcript_ENST00000682413	transcript_ENST00000327111
5:94253225-94253531	transcript_ENST00000515393	transcript_ENST00000395965	transcript_ENST00000265140	transcript_ENST00000682413	transcript_ENST00000327111
5:94260041-94260362	transcript_ENST00000515393	transcript_ENST00000395965	transcript_ENST00000265140	transcript_ENST00000682413	transcript_ENST00000327111
5:94275744-94275966	transcript_ENST00000515393	transcript_ENST00000395965	transcript_ENST00000265140	transcript_ENST00000682413	transcript_ENST00000327111
5:94275987-94276092	transcript_ENST00000515393	transcript_ENST00000395965	transcript_ENST00000265140	transcript_ENST00000682413	transcript_ENST00000327111
5:94302078-94302677	transcript_ENST00000515393	transcript_ENST00000395965	transcript_ENST00000265140	transcript_ENST00000682413	transcript_ENST00000327111
5:94313679-94314060	transcript_ENST00000515393	transcript_ENST00000395965	transcript_ENST00000265140	transcript_ENST00000682413	transcript_ENST00000327111
5:94314529-94315190	transcript_ENST00000515393	transcript_ENST00000395965	transcript_ENST00000265140	transcript_ENST00000682413	transcript_ENST00000327111
5:94322609-94322755	transcript_ENST00000515393	transcript_ENST00000395965	transcript_ENST00000265140	transcript_ENST00000682413	transcript_ENST00000327111
5:94323885-94324364	transcript_ENST00000515393	transcript_ENST00000395965	transcript_ENST00000265140	transcript_ENST00000682413	transcript_ENST00000327111
5:94326695-94327020	transcript_ENST00000515393	transcript_ENST00000395965	transcript_ENST00000265140	transcript_ENST00000682413	transcript_ENST00000327111
5:94357550-94357964	transcript_ENST00000515393	transcript_ENST00000395965	transcript_ENST00000265140	transcript_ENST00000682413	transcript_ENST00000327111
5:94384462-94384670	transcript_ENST00000515393	transcript_ENST00000395965	transcript_ENST00000265140	transcript_ENST00000682413	transcript_ENST00000327111
5:94391422-94391534	transcript_ENST00000515393	transcript_ENST00000395965	transcript_ENST00000265140	transcript_ENST00000682413	transcript_ENST00000283357	transcript_ENST00000327111
5:94392998-94393482	transcript_ENST00000515393	transcript_ENST00000395965	transcript_ENST00000265140	transcript_ENST00000682413	transcript_ENST00000283357	transcript_ENST00000327111
5:94440127-94440363	transcript_ENST00000515393	transcript_ENST00000395965	transcript_ENST00000265140	transcript_ENST00000682413	transcript_ENST00000283357	transcript_ENST00000327111
5:94470111-94470256	transcript_ENST00000515393	transcript_ENST00000395965	transcript_ENST00000649566	transcript_ENST00000265140	transcript_ENST00000682413	transcript_ENST00000283357	transcript_ENST00000327111
5:94508528-94509059	transcript_ENST00000515393	transcript_ENST00000395965	transcript_ENST00000649566	transcript_ENST00000265140	transcript_ENST00000682413	transcript_ENST00000283357	transcript_ENST00000327111
5:94562401-94562754	transcript_ENST00000515393	transcript_ENST00000395965	transcript_ENST00000649566	transcript_ENST00000265140	transcript_ENST00000682413	transcript_ENST00000380009	transcript_ENST00000283357	transcript_ENST00000327111
5:94691005-94691130	transcript_ENST00000515393	transcript_ENST00000380005	transcript_ENST00000395965	transcript_ENST00000649566	transcript_ENST00000265140	transcript_ENST00000682413	transcript_ENST00000380009	transcript_ENST00000283357	transcript_ENST00000380007
5:94726984-94727060	transcript_ENST00000515393	transcript_ENST00000380005	transcript_ENST00000395965	transcript_ENST00000379982	transcript_ENST00000649566	transcript_ENST00000265140	transcript_ENST00000682413	transcript_ENST00000380009	transcript_ENST00000283357
5:94727128-94727524	transcript_ENST00000515393	transcript_ENST00000380005	transcript_ENST00000395965	transcript_ENST00000379982	transcript_ENST00000649566	transcript_ENST00000265140	transcript_ENST00000682413	transcript_ENST00000380009	transcript_ENST00000283357	transcript_ENST00000380007
5:94760052-94760240	transcript_ENST00000515393	transcript_ENST00000380005	transcript_ENST00000395965	transcript_ENST00000379982	transcript_ENST00000649566	transcript_ENST00000265140	transcript_ENST00000682413	transcript_ENST00000380009	transcript_ENST00000508780	transcript_ENST00000283357	transcript_ENST00000380007
5:94776228-94776724	transcript_ENST00000515393	transcript_ENST00000380005	transcript_ENST00000395965	transcript_ENST00000379982	transcript_ENST00000649566	transcript_ENST00000265140	transcript_ENST00000682413	transcript_ENST00000380009	transcript_ENST00000508780	transcript_ENST00000283357	transcript_ENST00000380007
5:94778944-94779086	transcript_ENST00000515393	transcript_ENST00000380005	transcript_ENST00000395965	transcript_ENST00000379982	transcript_ENST00000649566	transcript_ENST00000265140	transcript_ENST00000682413	transcript_ENST00000380009	transcript_ENST00000508780	transcript_ENST00000283357	transcript_ENST00000380007
5:94782996-94783093	transcript_ENST00000515393	transcript_ENST00000380005	transcript_ENST00000395965	transcript_ENST00000379982	transcript_ENST00000649566	transcript_ENST00000265140	transcript_ENST00000682413	transcript_ENST00000380009	transcript_ENST00000508780	transcript_ENST00000283357	transcript_ENST00000380007
5:94855116-94855503	transcript_ENST00000515393	transcript_ENST00000380005	transcript_ENST00000395965	transcript_ENST00000379982	transcript_ENST00000649566	transcript_ENST00000265140	transcript_ENST00000682413	transcript_ENST00000380009	transcript_ENST00000508780	transcript_ENST00000283357	transcript_ENST00000380007
5:94864431-94864850	transcript_ENST00000515393	transcript_ENST00000380005	transcript_ENST00000395965	transcript_ENST00000379982	transcript_ENST00000649566	transcript_ENST00000265140	transcript_ENST00000682413	transcript_ENST00000380009	transcript_ENST00000508780	transcript_ENST00000283357	transcript_ENST00000380007
5:94870973-94871248	transcript_ENST00000515393	transcript_ENST00000380005	transcript_ENST00000395965	transcript_ENST00000379982	transcript_ENST00000649566	transcript_ENST00000265140	transcript_ENST00000682413	transcript_ENST00000380009	transcript_ENST00000508780	transcript_ENST00000283357	transcript_ENST00000380007
5:94884267-94884609	transcript_ENST00000515393	transcript_ENST00000380005	transcript_ENST00000395965	transcript_ENST00000379982	transcript_ENST00000649566	transcript_ENST00000265140	transcript_ENST00000682413	transcript_ENST00000380009	transcript_ENST00000508780	transcript_ENST00000283357	transcript_ENST00000380007
5:94891843-94892440	transcript_ENST00000515393	transcript_ENST00000380005	transcript_ENST00000395965	transcript_ENST00000379982	transcript_ENST00000649566	transcript_ENST00000265140	transcript_ENST00000237853	transcript_ENST00000682413	transcript_ENST00000380009	transcript_ENST00000508780	transcript_ENST00000283357	transcript_ENST00000380007
5:94893511-94893775	transcript_ENST00000515393	transcript_ENST00000380005	transcript_ENST00000395965	transcript_ENST00000379982	transcript_ENST00000649566	transcript_ENST00000265140	transcript_ENST00000237853	transcript_ENST00000682413	transcript_ENST00000380009	transcript_ENST00000508780	transcript_ENST00000283357	transcript_ENST00000380007
5:97245441-97245725	transcript_ENST00000274382	transcript_ENST00000296754	transcript_ENST00000311106	transcript_ENST00000283109	transcript_ENST00000231368	transcript_ENST00000508830	transcript_ENST00000437043
5:97529122-97529216	transcript_ENST00000274382	transcript_ENST00000283109	transcript_ENST00000231368
5:97888533-97888692	transcript_ENST00000614616	transcript_ENST00000274382	transcript_ENST00000283109	transcript_ENST00000231368	transcript_ENST00000308234	transcript_ENST00000437043
5:98163885-98164200	transcript_ENST00000614616	transcript_ENST00000283109	transcript_ENST00000308234
5:98378002-98378164	transcript_ENST00000614616	transcript_ENST00000308234
5:98425196-98425326	transcript_ENST00000614616	transcript_ENST00000308234
5:98510711-98510834	transcript_ENST00000614616	transcript_ENST00000308234
5:127428884-127429075	transcript_ENST00000503335	transcript_ENST00000262461	transcript_ENST00000308660	transcript_ENST00000379445	transcript_ENST00000262464	transcript_ENST00000261366	transcript_ENST00000535381	transcript_ENST00000512635	transcript_ENST00000513040	transcript_ENST00000297540	transcript_ENST00000636879
5:131533033-131533154	transcript_ENST00000435065	transcript_ENST00000200652	transcript_ENST00000651356	transcript_ENST00000379104	transcript_ENST00000514667	transcript_ENST00000510461	transcript_ENST00000253754	transcript_ENST00000442687	transcript_ENST00000245414
5:133150944-133151092	transcript_ENST00000379104	transcript_ENST00000265342
5:133323749-133323952	transcript_ENST00000265333	transcript_ENST00000265342	transcript_ENST00000435065	transcript_ENST00000200652	transcript_ENST00000481195	transcript_ENST00000403231	transcript_ENST00000245414	transcript_ENST00000231512	transcript_ENST00000378823	transcript_ENST00000395029	transcript_ENST00000353411
5:133404244-133404508	transcript_ENST00000265333	transcript_ENST00000395029	transcript_ENST00000265342	transcript_ENST00000265339	transcript_ENST00000481195	transcript_ENST00000403231	transcript_ENST00000245414	transcript_ENST00000231512	transcript_ENST00000378823	transcript_ENST00000353411
5:133450476-133450713	transcript_ENST00000265333	transcript_ENST00000395029	transcript_ENST00000265342	transcript_ENST00000265339	transcript_ENST00000481195	transcript_ENST00000403231	transcript_ENST00000245414	transcript_ENST00000231512	transcript_ENST00000378823	transcript_ENST00000353411
5:133640589-133640803	transcript_ENST00000265333	transcript_ENST00000265339	transcript_ENST00000481195	transcript_ENST00000458198	transcript_ENST00000395029	transcript_ENST00000353411	transcript_ENST00000265342	transcript_ENST00000402673	transcript_ENST00000403231	transcript_ENST00000231512	transcript_ENST00000378823	transcript_ENST00000282605
5:142169610-142169702	transcript_ENST00000253814	transcript_ENST00000505689	transcript_ENST00000359370	transcript_ENST00000356143	transcript_ENST00000274498	transcript_ENST00000344120
5:142357047-142357165	transcript_ENST00000253814	transcript_ENST00000505689	transcript_ENST00000359370	transcript_ENST00000356143	transcript_ENST00000504572	transcript_ENST00000274498	transcript_ENST00000344120
5:142491215-142491675	transcript_ENST00000253814	transcript_ENST00000505689	transcript_ENST00000359370	transcript_ENST00000356143	transcript_ENST00000504572	transcript_ENST00000274498	transcript_ENST00000344120
5:149406606-149406688	transcript_ENST00000296721	transcript_ENST00000360693	transcript_ENST00000309868	transcript_ENST00000261796	transcript_ENST00000329271	transcript_ENST00000305988	transcript_ENST00000286298	transcript_ENST00000274569	transcript_ENST00000340253	transcript_ENST00000657706	transcript_ENST00000333677	transcript_ENST00000309241	transcript_ENST00000515425
5:149517877-149517981	transcript_ENST00000296721	transcript_ENST00000360693	transcript_ENST00000309868	transcript_ENST00000261796	transcript_ENST00000329271	transcript_ENST00000305988	transcript_ENST00000286298	transcript_ENST00000274569	transcript_ENST00000657706	transcript_ENST00000333677	transcript_ENST00000309241	transcript_ENST00000515425	transcript_ENST00000255266
5:149549578-149549671	transcript_ENST00000296721	transcript_ENST00000360693	transcript_ENST00000309868	transcript_ENST00000261796	transcript_ENST00000329271	transcript_ENST00000305988	transcript_ENST00000286298	transcript_ENST00000274569	transcript_ENST00000657706	transcript_ENST00000333677	transcript_ENST00000309241
5:173238616-173238717	transcript_ENST00000393792	transcript_ENST00000231668	transcript_ENST00000519374	transcript_ENST00000265087	transcript_ENST00000519974	transcript_ENST00000311601	transcript_ENST00000393784	transcript_ENST00000329198	transcript_ENST00000239223	transcript_ENST00000369800	transcript_ENST00000296953	transcript_ENST00000311086	transcript_ENST00000265085	transcript_ENST00000303177
5:173872312-173872434	transcript_ENST00000311086	transcript_ENST00000265085	transcript_ENST00000303177	transcript_ENST00000231668	transcript_ENST00000519374	transcript_ENST00000265087	transcript_ENST00000239243	transcript_ENST00000519974	transcript_ENST00000329198	transcript_ENST00000296953
5:174338007-174338110	transcript_ENST00000311086	transcript_ENST00000265085	transcript_ENST00000303177	transcript_ENST00000239243
5:174338128-174338210	transcript_ENST00000311086	transcript_ENST00000265085	transcript_ENST00000303177	transcript_ENST00000239243
5:174427405-174427562	transcript_ENST00000265085	transcript_ENST00000303177	transcript_ENST00000239243
5:174618674-174618789	transcript_ENST00000321442	transcript_ENST00000265085	transcript_ENST00000303177	transcript_ENST00000393752	transcript_ENST00000239243
5:174660441-174660745	transcript_ENST00000321442	transcript_ENST00000265085	transcript_ENST00000303177	transcript_ENST00000393752	transcript_ENST00000239243
5:174734095-174734230	transcript_ENST00000321442	transcript_ENST00000265085	transcript_ENST00000303177	transcript_ENST00000393752	transcript_ENST00000239243
5:174734279-174734376	transcript_ENST00000321442	transcript_ENST00000265085	transcript_ENST00000303177	transcript_ENST00000393752	transcript_ENST00000239243
5:179120322-179120418	transcript_ENST00000251582	transcript_ENST00000316308	transcript_ENST00000361132	transcript_ENST00000356834	transcript_ENST00000680984	transcript_ENST00000319449	transcript_ENST00000390654	transcript_ENST00000337755	transcript_ENST00000292596	transcript_ENST00000329433	transcript_ENST00000522208	transcript_ENST00000389805
6:43276558-43276649	transcript_ENST00000372585	transcript_ENST00000259750	transcript_ENST00000304611
8:32650915-32651011	transcript_ENST00000523534	transcript_ENST00000327671
9:906365-906632	transcript_ENST00000356521	transcript_ENST00000382276	transcript_ENST00000382303	transcript_ENST00000190165	transcript_ENST00000432829	transcript_ENST00000382251
9:927165-927603	transcript_ENST00000356521	transcript_ENST00000382276	transcript_ENST00000382303	transcript_ENST00000190165	transcript_ENST00000432829	transcript_ENST00000382251
9:966817-967181	transcript_ENST00000356521	transcript_ENST00000382276	transcript_ENST00000382303	transcript_ENST00000190165	transcript_ENST00000432829	transcript_ENST00000382251
9:982448-982719	transcript_ENST00000349721	transcript_ENST00000356521	transcript_ENST00000382276	transcript_ENST00000382303	transcript_ENST00000190165	transcript_ENST00000432829	transcript_ENST00000382251
9:1184918-1185029	transcript_ENST00000349721	transcript_ENST00000382276	transcript_ENST00000382303	transcript_ENST00000190165	transcript_ENST00000432829	transcript_ENST00000382251
9:1253489-1253783	transcript_ENST00000349721	transcript_ENST00000382276	transcript_ENST00000382303	transcript_ENST00000190165	transcript_ENST00000432829	transcript_ENST00000382251
9:1320089-1320476	transcript_ENST00000349721	transcript_ENST00000382276	transcript_ENST00000382303	transcript_ENST00000190165	transcript_ENST00000432829	transcript_ENST00000382251
9:1354799-1355058	transcript_ENST00000349721	transcript_ENST00000382276	transcript_ENST00000382303	transcript_ENST00000190165	transcript_ENST00000432829	transcript_ENST00000382251
9:1490545-1490614	transcript_ENST00000349721	transcript_ENST00000382276	transcript_ENST00000382303	transcript_ENST00000190165	transcript_ENST00000382251
9:2159610-2159813	transcript_ENST00000349721	transcript_ENST00000382082	transcript_ENST00000382100	transcript_ENST00000397885
9:3401664-3401801	transcript_ENST00000382004	transcript_ENST00000382082	transcript_ENST00000382100	transcript_ENST00000381971	transcript_ENST00000397885
9:3863155-3863270	transcript_ENST00000382004	transcript_ENST00000262352	transcript_ENST00000461761	transcript_ENST00000381750	transcript_ENST00000381971	transcript_ENST00000381809	transcript_ENST00000381854
9:3916463-3916717	transcript_ENST00000382004	transcript_ENST00000262352	transcript_ENST00000461761	transcript_ENST00000381750	transcript_ENST00000381971	transcript_ENST00000381809	transcript_ENST00000381854
9:3929635-3929707	transcript_ENST00000382004	transcript_ENST00000262352	transcript_ENST00000461761	transcript_ENST00000381750	transcript_ENST00000381971	transcript_ENST00000381809	transcript_ENST00000381854
9:3929796-3929932	transcript_ENST00000382004	transcript_ENST00000262352	transcript_ENST00000461761	transcript_ENST00000381750	transcript_ENST00000381971	transcript_ENST00000381809	transcript_ENST00000381854
9:3961059-3961133	transcript_ENST00000382004	transcript_ENST00000262352	transcript_ENST00000461761	transcript_ENST00000381750	transcript_ENST00000381971	transcript_ENST00000381809	transcript_ENST00000381854
9:6881940-6882119	transcript_ENST00000381309	transcript_ENST00000276893	transcript_ENST00000321612	transcript_ENST00000399933	transcript_ENST00000381477
9:6885944-6886015	transcript_ENST00000381309
9:6898074-6898311	transcript_ENST00000381309	transcript_ENST00000276893	transcript_ENST00000321612	transcript_ENST00000399933	transcript_ENST00000381477
9:7209350-7209443	transcript_ENST00000381309	transcript_ENST00000276893	transcript_ENST00000321612
9:7212068-7212243	transcript_ENST00000381309	transcript_ENST00000276893	transcript_ENST00000321612
9:7510625-7510741	transcript_ENST00000356435	transcript_ENST00000381309	transcript_ENST00000321612
9:7907368-7907453	transcript_ENST00000356435	transcript_ENST00000381309
9:7907473-7907556	transcript_ENST00000356435	transcript_ENST00000381309
9:8095626-8096015	transcript_ENST00000356435	transcript_ENST00000381309
9:8349976-8350207	transcript_ENST00000356435
9:8356578-8356713	transcript_ENST00000356435
9:8436806-8437107	transcript_ENST00000356435
9:8438641-8438866	transcript_ENST00000356435
9:8500088-8500174	transcript_ENST00000356435
9:8521754-8521877	transcript_ENST00000356435
9:8521913-8522150	transcript_ENST00000356435
9:8523273-8523512	transcript_ENST00000356435
9:8523524-8523747	transcript_ENST00000356435
9:8525103-8525202	transcript_ENST00000356435
9:8525308-8525380	transcript_ENST00000356435
9:8525619-8525851	transcript_ENST00000356435
9:8526157-8526250	transcript_ENST00000356435
9:8526320-8526409	transcript_ENST00000356435
9:8526540-8526626	transcript_ENST00000356435
9:8526644-8526847	transcript_ENST00000356435
9:8527176-8527266	transcript_ENST00000356435
9:8527292-8527641	transcript_ENST00000356435
9:8527788-8527920	transcript_ENST00000356435
9:8532043-8532271	transcript_ENST00000356435
9:8532640-8532772	transcript_ENST00000356435
9:8570692-8571029	transcript_ENST00000356435
9:8652912-8653066	transcript_ENST00000356435
9:8665840-8665945	transcript_ENST00000356435
9:8784024-8784298	transcript_ENST00000356435
9:8851026-8851177	transcript_ENST00000356435
9:9045577-9045722	transcript_ENST00000356435
9:9214144-9214419	transcript_ENST00000356435
9:11729418-11729569	transcript_ENST00000388918
9:11871606-11871788	transcript_ENST00000388918	transcript_ENST00000319264
9:11871829-11872162	transcript_ENST00000388918	transcript_ENST00000319264
9:13897368-13897491	transcript_ENST00000546205	transcript_ENST00000380911	transcript_ENST00000397581	transcript_ENST00000380916	transcript_ENST00000380880
9:13992892-13993084	transcript_ENST00000546205	transcript_ENST00000380911	transcript_ENST00000397581	transcript_ENST00000380916	transcript_ENST00000380880
9:14030421-14030574	transcript_ENST00000546205	transcript_ENST00000380911	transcript_ENST00000397581	transcript_ENST00000380916	transcript_ENST00000380880
9:14096503-14096951	transcript_ENST00000546205	transcript_ENST00000380911	transcript_ENST00000397581	transcript_ENST00000380916	transcript_ENST00000380880
9:14097365-14097524	transcript_ENST00000546205	transcript_ENST00000380911	transcript_ENST00000397581	transcript_ENST00000380916	transcript_ENST00000380880
9:14102510-14102587	transcript_ENST00000546205	transcript_ENST00000380911	transcript_ENST00000397581	transcript_ENST00000380916	transcript_ENST00000380880
9:14108105-14108267	transcript_ENST00000546205	transcript_ENST00000380911	transcript_ENST00000397581	transcript_ENST00000380916	transcript_ENST00000380880
9:14110292-14110402	transcript_ENST00000546205	transcript_ENST00000380911	transcript_ENST00000397581	transcript_ENST00000380916	transcript_ENST00000380880
9:14131632-14131934	transcript_ENST00000546205	transcript_ENST00000380911	transcript_ENST00000397581	transcript_ENST00000380916	transcript_ENST00000380880
9:14203374-14203533	transcript_ENST00000546205	transcript_ENST00000512701	transcript_ENST00000380911	transcript_ENST00000397581	transcript_ENST00000380916	transcript_ENST00000380880
9:14209371-14209637	transcript_ENST00000546205	transcript_ENST00000512701	transcript_ENST00000380911	transcript_ENST00000397581	transcript_ENST00000380916	transcript_ENST00000380880
9:14242495-14242743	transcript_ENST00000546205	transcript_ENST00000512701	transcript_ENST00000380911	transcript_ENST00000397581	transcript_ENST00000380916	transcript_ENST00000380880
9:14251332-14251491	transcript_ENST00000546205	transcript_ENST00000512701	transcript_ENST00000380911	transcript_ENST00000397581	transcript_ENST00000380916	transcript_ENST00000380880
9:14271242-14271389	transcript_ENST00000546205	transcript_ENST00000512701	transcript_ENST00000380911	transcript_ENST00000397581	transcript_ENST00000380916	transcript_ENST00000380880
9:14277391-14277521	transcript_ENST00000546205	transcript_ENST00000512701	transcript_ENST00000380911	transcript_ENST00000397581	transcript_ENST00000380916	transcript_ENST00000380880
9:14298525-14298672	transcript_ENST00000512701	transcript_ENST00000380911	transcript_ENST00000397581	transcript_ENST00000380916	transcript_ENST00000380880
9:14298828-14299012	transcript_ENST00000512701	transcript_ENST00000380911	transcript_ENST00000397581	transcript_ENST00000380916	transcript_ENST00000380880
9:14303591-14303801	transcript_ENST00000512701	transcript_ENST00000380911	transcript_ENST00000397581	transcript_ENST00000380916	transcript_ENST00000380880
9:14304417-14304554	transcript_ENST00000512701	transcript_ENST00000380911	transcript_ENST00000397581	transcript_ENST00000380916	transcript_ENST00000380880
9:14308048-14308202	transcript_ENST00000512701	transcript_ENST00000380911	transcript_ENST00000397581	transcript_ENST00000380916	transcript_ENST00000380880
9:14309552-14309646	transcript_ENST00000512701	transcript_ENST00000380911	transcript_ENST00000397581	transcript_ENST00000380916	transcript_ENST00000380880
9:14312072-14312246	transcript_ENST00000512701	transcript_ENST00000380911	transcript_ENST00000397581	transcript_ENST00000380916	transcript_ENST00000380880
9:14320975-14321180	transcript_ENST00000512701	transcript_ENST00000380911	transcript_ENST00000397581	transcript_ENST00000380916	transcript_ENST00000380880
9:14516800-14517098	transcript_ENST00000380733	transcript_ENST00000512701	transcript_ENST00000380911	transcript_ENST00000397581	transcript_ENST00000380916	transcript_ENST00000380880
9:14530778-14530868	transcript_ENST00000380733	transcript_ENST00000512701	transcript_ENST00000380821	transcript_ENST00000380911	transcript_ENST00000397581	transcript_ENST00000380916	transcript_ENST00000380880
9:14531327-14531412	transcript_ENST00000380733	transcript_ENST00000512701	transcript_ENST00000380821	transcript_ENST00000380911	transcript_ENST00000397581	transcript_ENST00000380916	transcript_ENST00000380880
9:14532042-14532205	transcript_ENST00000380733	transcript_ENST00000512701	transcript_ENST00000380821	transcript_ENST00000380911	transcript_ENST00000397581	transcript_ENST00000380916	transcript_ENST00000380880
9:14532274-14532402	transcript_ENST00000380733	transcript_ENST00000512701	transcript_ENST00000380821	transcript_ENST00000380911	transcript_ENST00000397581	transcript_ENST00000380916	transcript_ENST00000380880
9:14532450-14532533	transcript_ENST00000380733	transcript_ENST00000512701	transcript_ENST00000380821	transcript_ENST00000380911	transcript_ENST00000397581	transcript_ENST00000380916	transcript_ENST00000380880
9:14608683-14608808	transcript_ENST00000380733	transcript_ENST00000512701	transcript_ENST00000380701	transcript_ENST00000380911	transcript_ENST00000397581	transcript_ENST00000380916	transcript_ENST00000380880
9:14628191-14628289	transcript_ENST00000380733	transcript_ENST00000512701	transcript_ENST00000380701	transcript_ENST00000380911	transcript_ENST00000397581	transcript_ENST00000380916	transcript_ENST00000380880
9:15695337-15695735	transcript_ENST00000380733	transcript_ENST00000512701	transcript_ENST00000380701	transcript_ENST00000380821	transcript_ENST00000380672	transcript_ENST00000380911	transcript_ENST00000380880
9:15721877-15721963	transcript_ENST00000380733	transcript_ENST00000512701	transcript_ENST00000380701	transcript_ENST00000380672	transcript_ENST00000380911	transcript_ENST00000380880
9:15722892-15723242	transcript_ENST00000380733	transcript_ENST00000512701	transcript_ENST00000380701	transcript_ENST00000380821	transcript_ENST00000380672	transcript_ENST00000380880
9:15726101-15726259	transcript_ENST00000380733	transcript_ENST00000512701	transcript_ENST00000380701	transcript_ENST00000380672	transcript_ENST00000380880
9:15728063-15728358	transcript_ENST00000380733	transcript_ENST00000512701	transcript_ENST00000380701	transcript_ENST00000380821	transcript_ENST00000380672	transcript_ENST00000380880
9:15776952-15777262	transcript_ENST00000380733	transcript_ENST00000512701	transcript_ENST00000380701	transcript_ENST00000380821	transcript_ENST00000380672	transcript_ENST00000380880
9:15843475-15844237	transcript_ENST00000380733	transcript_ENST00000512701	transcript_ENST00000380701	transcript_ENST00000380821	transcript_ENST00000380672	transcript_ENST00000380880
9:15846848-15846934	transcript_ENST00000380733	transcript_ENST00000512701	transcript_ENST00000380701	transcript_ENST00000380672	transcript_ENST00000380880
9:15867583-15867700	transcript_ENST00000380733	transcript_ENST00000512701	transcript_ENST00000380701	transcript_ENST00000380672	transcript_ENST00000380880
9:15872507-15872854	transcript_ENST00000380733	transcript_ENST00000512701	transcript_ENST00000380701	transcript_ENST00000380821	transcript_ENST00000380672	transcript_ENST00000380880
9:15874330-15874531	transcript_ENST00000380733	transcript_ENST00000512701	transcript_ENST00000380701	transcript_ENST00000380821	transcript_ENST00000380672	transcript_ENST00000380880
9:15885591-15885689	transcript_ENST00000380733	transcript_ENST00000512701	transcript_ENST00000380701	transcript_ENST00000380821	transcript_ENST00000380672	transcript_ENST00000380880
9:15936309-15936547	transcript_ENST00000380733	transcript_ENST00000512701	transcript_ENST00000380701	transcript_ENST00000380821	transcript_ENST00000380672
9:15936698-15936866	transcript_ENST00000380733	transcript_ENST00000512701	transcript_ENST00000380701	transcript_ENST00000380821	transcript_ENST00000380672
9:15957132-15957501	transcript_ENST00000380733	transcript_ENST00000512701	transcript_ENST00000380701	transcript_ENST00000380821	transcript_ENST00000380672
9:16064831-16065237	transcript_ENST00000380733	transcript_ENST00000512701	transcript_ENST00000380701	transcript_ENST00000380821	transcript_ENST00000380672
9:16192590-16192904	transcript_ENST00000380733	transcript_ENST00000512701	transcript_ENST00000380701	transcript_ENST00000380647	transcript_ENST00000380821	transcript_ENST00000380672
9:16202947-16203067	transcript_ENST00000380733	transcript_ENST00000512701	transcript_ENST00000380701	transcript_ENST00000380647	transcript_ENST00000380821	transcript_ENST00000380672
9:16203104-16203288	transcript_ENST00000380733	transcript_ENST00000512701	transcript_ENST00000380701	transcript_ENST00000380647	transcript_ENST00000380672
9:16268353-16268534	transcript_ENST00000380733	transcript_ENST00000512701	transcript_ENST00000380701	transcript_ENST00000380647	transcript_ENST00000380821	transcript_ENST00000380672
9:16278423-16278634	transcript_ENST00000380733	transcript_ENST00000512701	transcript_ENST00000380701	transcript_ENST00000380647	transcript_ENST00000380821	transcript_ENST00000380672
9:16309998-16310091	transcript_ENST00000380733	transcript_ENST00000380701	transcript_ENST00000380647	transcript_ENST00000380821	transcript_ENST00000380672
9:16310102-16310180	transcript_ENST00000380733	transcript_ENST00000380701	transcript_ENST00000380647	transcript_ENST00000380672
9:16370811-16371091	transcript_ENST00000380733	transcript_ENST00000380701	transcript_ENST00000380647	transcript_ENST00000380821	transcript_ENST00000380672
9:16407458-16407665	transcript_ENST00000380733	transcript_ENST00000380701	transcript_ENST00000380647	transcript_ENST00000380821	transcript_ENST00000380672
9:16425142-16425645	transcript_ENST00000380733	transcript_ENST00000380701	transcript_ENST00000380647	transcript_ENST00000380821	transcript_ENST00000380672
9:16427073-16427475	transcript_ENST00000380733	transcript_ENST00000380701	transcript_ENST00000380647	transcript_ENST00000380821	transcript_ENST00000380672
9:16427976-16428157	transcript_ENST00000380733	transcript_ENST00000380701	transcript_ENST00000380647	transcript_ENST00000380821	transcript_ENST00000380672
9:16430554-16430630	transcript_ENST00000380733	transcript_ENST00000380701	transcript_ENST00000380647	transcript_ENST00000380672
9:16437524-16437805	transcript_ENST00000380733	transcript_ENST00000380701	transcript_ENST00000380647	transcript_ENST00000380821	transcript_ENST00000380672
9:16438387-16438524	transcript_ENST00000380733	transcript_ENST00000380701	transcript_ENST00000380647	transcript_ENST00000380821	transcript_ENST00000380672
9:16449189-16449672	transcript_ENST00000380733	transcript_ENST00000380701	transcript_ENST00000380647	transcript_ENST00000380821	transcript_ENST00000380672
9:16475355-16475580	transcript_ENST00000380733	transcript_ENST00000380701	transcript_ENST00000380647	transcript_ENST00000380672
9:16482940-16483072	transcript_ENST00000380733	transcript_ENST00000380701	transcript_ENST00000380647	transcript_ENST00000380672
9:16484278-16484456	transcript_ENST00000380733	transcript_ENST00000380701	transcript_ENST00000380647	transcript_ENST00000380672
9:16515501-16515716	transcript_ENST00000380701	transcript_ENST00000380647	transcript_ENST00000380672
9:16521947-16522163	transcript_ENST00000380701	transcript_ENST00000380647	transcript_ENST00000380672
9:16522180-16522568	transcript_ENST00000380701	transcript_ENST00000380647	transcript_ENST00000380672
9:16527541-16527846	transcript_ENST00000380701	transcript_ENST00000380647	transcript_ENST00000380672
9:16571528-16571910	transcript_ENST00000380701	transcript_ENST00000380647	transcript_ENST00000380672
9:16597231-16597512	transcript_ENST00000380607	transcript_ENST00000380701	transcript_ENST00000380647	transcript_ENST00000380672
9:16610970-16611075	transcript_ENST00000380607	transcript_ENST00000380701	transcript_ENST00000380647	transcript_ENST00000380672
9:16611108-16611295	transcript_ENST00000380607	transcript_ENST00000380701	transcript_ENST00000380647	transcript_ENST00000380672
9:16621053-16621298	transcript_ENST00000380607	transcript_ENST00000380701	transcript_ENST00000380647	transcript_ENST00000380672
9:16625324-16625415	transcript_ENST00000380607	transcript_ENST00000380701	transcript_ENST00000380647	transcript_ENST00000380672
9:16628012-16628311	transcript_ENST00000380607	transcript_ENST00000380701	transcript_ENST00000380647	transcript_ENST00000380672
9:16653633-16653883	transcript_ENST00000380607	transcript_ENST00000380701	transcript_ENST00000380647	transcript_ENST00000380672
9:16653977-16654133	transcript_ENST00000380607	transcript_ENST00000380701	transcript_ENST00000380647	transcript_ENST00000380672
9:16679453-16679739	transcript_ENST00000380607	transcript_ENST00000380701	transcript_ENST00000380647	transcript_ENST00000380672
9:16681379-16681590	transcript_ENST00000380607	transcript_ENST00000380701	transcript_ENST00000380647	transcript_ENST00000380672
9:16705157-16705515	transcript_ENST00000380607	transcript_ENST00000380701	transcript_ENST00000380647	transcript_ENST00000380672
9:16708780-16709062	transcript_ENST00000380607	transcript_ENST00000380701	transcript_ENST00000380647	transcript_ENST00000380672
9:16709252-16709397	transcript_ENST00000380607	transcript_ENST00000380701	transcript_ENST00000380647	transcript_ENST00000380672
9:16710687-16711124	transcript_ENST00000380607	transcript_ENST00000380701	transcript_ENST00000380647	transcript_ENST00000380672
9:16714342-16714436	transcript_ENST00000380607	transcript_ENST00000380701	transcript_ENST00000380647	transcript_ENST00000380672
9:16722258-16722364	transcript_ENST00000380607	transcript_ENST00000380701	transcript_ENST00000380647	transcript_ENST00000380672
9:16725830-16725949	transcript_ENST00000380607	transcript_ENST00000380701	transcript_ENST00000380647	transcript_ENST00000380672
9:16726277-16726362	transcript_ENST00000380607	transcript_ENST00000380701	transcript_ENST00000380647	transcript_ENST00000380672
9:16728165-16728369	transcript_ENST00000380607	transcript_ENST00000380701	transcript_ENST00000380647	transcript_ENST00000380672
9:16729409-16729508	transcript_ENST00000380607	transcript_ENST00000380701	transcript_ENST00000380647	transcript_ENST00000380672
9:16729742-16729913	transcript_ENST00000380607	transcript_ENST00000380701	transcript_ENST00000380647	transcript_ENST00000380672
9:16730133-16730641	transcript_ENST00000380607	transcript_ENST00000380701	transcript_ENST00000380647	transcript_ENST00000380672
9:16732681-16732800	transcript_ENST00000380607	transcript_ENST00000380701	transcript_ENST00000380647	transcript_ENST00000380672
9:16772966-16773226	transcript_ENST00000380607	transcript_ENST00000380701	transcript_ENST00000380647	transcript_ENST00000380672
9:16773250-16773346	transcript_ENST00000380607	transcript_ENST00000380701	transcript_ENST00000380647	transcript_ENST00000380672
9:16802114-16802436	transcript_ENST00000380607	transcript_ENST00000380701	transcript_ENST00000380647	transcript_ENST00000380672
9:16803445-16803963	transcript_ENST00000380607	transcript_ENST00000380701	transcript_ENST00000380647	transcript_ENST00000380672
9:16824556-16824715	transcript_ENST00000380607	transcript_ENST00000380701	transcript_ENST00000380647	transcript_ENST00000380672
9:16826010-16826208	transcript_ENST00000380607	transcript_ENST00000380701	transcript_ENST00000380647	transcript_ENST00000380672
9:16828487-16828958	transcript_ENST00000380607	transcript_ENST00000380701	transcript_ENST00000380647	transcript_ENST00000380672
9:16829020-16829222	transcript_ENST00000380607	transcript_ENST00000380701	transcript_ENST00000380647	transcript_ENST00000380672
9:16847013-16847215	transcript_ENST00000380607	transcript_ENST00000380701	transcript_ENST00000380647	transcript_ENST00000380672
9:16864467-16865113	transcript_ENST00000380607	transcript_ENST00000380701	transcript_ENST00000380647	transcript_ENST00000380672
9:16867717-16867948	transcript_ENST00000380607	transcript_ENST00000380701	transcript_ENST00000380647	transcript_ENST00000380672
9:16868169-16868343	transcript_ENST00000380607	transcript_ENST00000380701	transcript_ENST00000380647	transcript_ENST00000380672
9:17217365-17217610	transcript_ENST00000380607	transcript_ENST00000380647	transcript_ENST00000380672	transcript_ENST00000680146
9:17235937-17236342	transcript_ENST00000380607	transcript_ENST00000380647	transcript_ENST00000380672	transcript_ENST00000680146
9:17236685-17236795	transcript_ENST00000380607	transcript_ENST00000380647	transcript_ENST00000380672	transcript_ENST00000680146
9:17322994-17323130	transcript_ENST00000380607	transcript_ENST00000380647	transcript_ENST00000380672	transcript_ENST00000680146
9:17323149-17324068	transcript_ENST00000380607	transcript_ENST00000380647	transcript_ENST00000380672	transcript_ENST00000680146
9:17332091-17332485	transcript_ENST00000380607	transcript_ENST00000380647	transcript_ENST00000380672	transcript_ENST00000680146
9:17332514-17332604	transcript_ENST00000380607	transcript_ENST00000380647	transcript_ENST00000380672	transcript_ENST00000680146
9:17342611-17343106	transcript_ENST00000380607	transcript_ENST00000380647	transcript_ENST00000380672	transcript_ENST00000680146
9:17387087-17387192	transcript_ENST00000380607	transcript_ENST00000380647	transcript_ENST00000380672
9:17389159-17389330	transcript_ENST00000380607	transcript_ENST00000380647	transcript_ENST00000380672	transcript_ENST00000680146
9:17395069-17395665	transcript_ENST00000380607	transcript_ENST00000380647	transcript_ENST00000380672	transcript_ENST00000680146
9:17436920-17437211	transcript_ENST00000380607	transcript_ENST00000380647	transcript_ENST00000380672	transcript_ENST00000680146
9:17450115-17450308	transcript_ENST00000380607	transcript_ENST00000380647	transcript_ENST00000380672
9:17450392-17450497	transcript_ENST00000380607	transcript_ENST00000380647	transcript_ENST00000380672
9:17488703-17489032	transcript_ENST00000380607	transcript_ENST00000380647	transcript_ENST00000380672	transcript_ENST00000680146
9:17502206-17502342	transcript_ENST00000380607	transcript_ENST00000380647	transcript_ENST00000380672	transcript_ENST00000680146
9:19337493-19337583	transcript_ENST00000341998	transcript_ENST00000680146	transcript_ENST00000276914	transcript_ENST00000340967	transcript_ENST00000380394	transcript_ENST00000434457
9:20243836-20243924	transcript_ENST00000341998	transcript_ENST00000380338	transcript_ENST00000340967	transcript_ENST00000380249	transcript_ENST00000380394	transcript_ENST00000434457	transcript_ENST00000495827
9:20554129-20554272	transcript_ENST00000341998	transcript_ENST00000380338	transcript_ENST00000380229	transcript_ENST00000380232	transcript_ENST00000421715	transcript_ENST00000380205	transcript_ENST00000413767	transcript_ENST00000610660	transcript_ENST00000239347	transcript_ENST00000448696	transcript_ENST00000380216	transcript_ENST00000259555	transcript_ENST00000357374	transcript_ENST00000380222	transcript_ENST00000380206	transcript_ENST00000276927	transcript_ENST00000610521	transcript_ENST00000380225	transcript_ENST00000380249	transcript_ENST00000495827
9:20601821-20601946	transcript_ENST00000341998	transcript_ENST00000380338	transcript_ENST00000380229	transcript_ENST00000380232	transcript_ENST00000421715	transcript_ENST00000380205	transcript_ENST00000413767	transcript_ENST00000610660	transcript_ENST00000239347	transcript_ENST00000448696	transcript_ENST00000380216	transcript_ENST00000259555	transcript_ENST00000357374	transcript_ENST00000380222	transcript_ENST00000380206	transcript_ENST00000276927	transcript_ENST00000610521	transcript_ENST00000380225	transcript_ENST00000380249	transcript_ENST00000495827
9:22683245-22683393	transcript_ENST00000498124	transcript_ENST00000276925	transcript_ENST00000580900	transcript_ENST00000325870
9:22773922-22774090	transcript_ENST00000380110	transcript_ENST00000498124	transcript_ENST00000276925	transcript_ENST00000580900	transcript_ENST00000325870
9:23005227-23005682	transcript_ENST00000380110	transcript_ENST00000276925	transcript_ENST00000325870
9:23005892-23006016	transcript_ENST00000380110
9:23114595-23114919	transcript_ENST00000380110	transcript_ENST00000325870
9:23196650-23196798	transcript_ENST00000380110	transcript_ENST00000325870
9:23342960-23343108	transcript_ENST00000380110	transcript_ENST00000325870
9:23704584-23704892	transcript_ENST00000380110
9:23719235-23719319	transcript_ENST00000380110
9:23765099-23765264	transcript_ENST00000380110
9:23843012-23843117	transcript_ENST00000380110
9:23934599-23934801	transcript_ENST00000380110
9:24041418-24041530	transcript_ENST00000380110
9:24108918-24109016	transcript_ENST00000380110
9:24298989-24299186	transcript_ENST00000380110
9:24351996-24352153	transcript_ENST00000380110
9:24488681-24489065	transcript_ENST00000380110
9:24520335-24520445	transcript_ENST00000380110
9:24520469-24520640	transcript_ENST00000380110
9:24582476-24582568	transcript_ENST00000380110
9:24712363-24712657	transcript_ENST00000380110
9:24726010-24726153	transcript_ENST00000380110
9:24735783-24736031	transcript_ENST00000380110
9:25864012-25864212	transcript_ENST00000333916
9:25976700-25976819	transcript_ENST00000433700	transcript_ENST00000333916	transcript_ENST00000397292
9:26669577-26669779	transcript_ENST00000433700	transcript_ENST00000333916	transcript_ENST00000397292	transcript_ENST00000380055	transcript_ENST00000380036
9:26674003-26674206	transcript_ENST00000433700	transcript_ENST00000333916	transcript_ENST00000397292	transcript_ENST00000380055	transcript_ENST00000380036	transcript_ENST00000262244
9:26694971-26695523	transcript_ENST00000433700	transcript_ENST00000333916	transcript_ENST00000397292	transcript_ENST00000380055	transcript_ENST00000380036	transcript_ENST00000262244
9:26722600-26722788	transcript_ENST00000433700	transcript_ENST00000333916	transcript_ENST00000397292	transcript_ENST00000380055	transcript_ENST00000380036
9:26800914-26801200	transcript_ENST00000433700	transcript_ENST00000333916	transcript_ENST00000397292	transcript_ENST00000380055	transcript_ENST00000380036	transcript_ENST00000262244	transcript_ENST00000644136
9:27053545-27053627	transcript_ENST00000433700	transcript_ENST00000333916	transcript_ENST00000397292	transcript_ENST00000380055	transcript_ENST00000380036	transcript_ENST00000262244	transcript_ENST00000644136
9:28064662-28064796	transcript_ENST00000262244	transcript_ENST00000379992	transcript_ENST00000644136
9:28502857-28503016	transcript_ENST00000262244	transcript_ENST00000379992	transcript_ENST00000644136
9:69145698-69145796	transcript_ENST00000265381	transcript_ENST00000396396	transcript_ENST00000478500	transcript_ENST00000377182	transcript_ENST00000642889	transcript_ENST00000360171	transcript_ENST00000340434	transcript_ENST00000303068	transcript_ENST00000377311	transcript_ENST00000377197
9:70531617-70531688	transcript_ENST00000265381	transcript_ENST00000377182	transcript_ENST00000377126	transcript_ENST00000677713	transcript_ENST00000340434	transcript_ENST00000361138
9:70869243-70869336	transcript_ENST00000377041	transcript_ENST00000377182	transcript_ENST00000377044	transcript_ENST00000377126	transcript_ENST00000677713	transcript_ENST00000361138	transcript_ENST00000377197
9:70881502-70881589	transcript_ENST00000377041	transcript_ENST00000377182	transcript_ENST00000377044	transcript_ENST00000377126	transcript_ENST00000677713	transcript_ENST00000361138	transcript_ENST00000377197
9:72362795-72362945	transcript_ENST00000297785	transcript_ENST00000377041	transcript_ENST00000376962	transcript_ENST00000297784	transcript_ENST00000257497	transcript_ENST00000377044	transcript_ENST00000238018	transcript_ENST00000377031	transcript_ENST00000677713
9:72992414-72992486	transcript_ENST00000297785	transcript_ENST00000376962	transcript_ENST00000297784	transcript_ENST00000257497	transcript_ENST00000238018
9:72992570-72992654	transcript_ENST00000297785	transcript_ENST00000376962	transcript_ENST00000297784	transcript_ENST00000257497	transcript_ENST00000238018
9:73245968-73246239	transcript_ENST00000297785	transcript_ENST00000376962	transcript_ENST00000297784	transcript_ENST00000257497	transcript_ENST00000238018
9:73425087-73425286	transcript_ENST00000297785	transcript_ENST00000297784	transcript_ENST00000257497
9:73426225-73426598	transcript_ENST00000297785	transcript_ENST00000297784	transcript_ENST00000257497
9:73569202-73569440	transcript_ENST00000297785	transcript_ENST00000297784	transcript_ENST00000257497	transcript_ENST00000396204
9:73573130-73573508	transcript_ENST00000297785	transcript_ENST00000297784	transcript_ENST00000257497	transcript_ENST00000396204
9:73594914-73595055	transcript_ENST00000297785	transcript_ENST00000297784	transcript_ENST00000257497	transcript_ENST00000396204
9:73595109-73595181	transcript_ENST00000297785	transcript_ENST00000297784	transcript_ENST00000257497	transcript_ENST00000396204
9:73595200-73595463	transcript_ENST00000297785	transcript_ENST00000297784	transcript_ENST00000257497	transcript_ENST00000396204
9:73597292-73597437	transcript_ENST00000297785	transcript_ENST00000297784	transcript_ENST00000257497	transcript_ENST00000396204
9:73617707-73617948	transcript_ENST00000297785	transcript_ENST00000297784	transcript_ENST00000257497	transcript_ENST00000396204
9:73617988-73618073	transcript_ENST00000297785	transcript_ENST00000297784	transcript_ENST00000257497	transcript_ENST00000396204
9:73847705-73848030	transcript_ENST00000297785	transcript_ENST00000360774	transcript_ENST00000257497	transcript_ENST00000396204
9:74083677-74084036	transcript_ENST00000360774	transcript_ENST00000257497	transcript_ENST00000376834	transcript_ENST00000396204	transcript_ENST00000376811
9:74693047-74693156	transcript_ENST00000360774	transcript_ENST00000376834	transcript_ENST00000346234	transcript_ENST00000396204	transcript_ENST00000376811
9:76725229-76725503	transcript_ENST00000341700	transcript_ENST00000286548	transcript_ENST00000674117	transcript_ENST00000360280	transcript_ENST00000442371	transcript_ENST00000376736	transcript_ENST00000376718	transcript_ENST00000376708
9:76725683-76725773	transcript_ENST00000341700	transcript_ENST00000286548	transcript_ENST00000674117	transcript_ENST00000360280	transcript_ENST00000442371	transcript_ENST00000376736	transcript_ENST00000376718	transcript_ENST00000376708
9:76737469-76737853	transcript_ENST00000341700	transcript_ENST00000286548	transcript_ENST00000674117	transcript_ENST00000360280	transcript_ENST00000442371	transcript_ENST00000376736	transcript_ENST00000376718	transcript_ENST00000376708
9:76738298-76738654	transcript_ENST00000341700	transcript_ENST00000286548	transcript_ENST00000674117	transcript_ENST00000360280	transcript_ENST00000442371	transcript_ENST00000376736	transcript_ENST00000376718	transcript_ENST00000376708
9:76802152-76802530	transcript_ENST00000341700	transcript_ENST00000286548	transcript_ENST00000674117	transcript_ENST00000360280	transcript_ENST00000442371	transcript_ENST00000376736	transcript_ENST00000376718	transcript_ENST00000376708
9:76846314-76846483	transcript_ENST00000341700	transcript_ENST00000286548	transcript_ENST00000674117	transcript_ENST00000360280	transcript_ENST00000442371	transcript_ENST00000376736	transcript_ENST00000376718	transcript_ENST00000376708
9:76873891-76874049	transcript_ENST00000341700	transcript_ENST00000286548	transcript_ENST00000674117	transcript_ENST00000360280	transcript_ENST00000442371	transcript_ENST00000376736	transcript_ENST00000376718	transcript_ENST00000376708
9:77012637-77012832	transcript_ENST00000341700	transcript_ENST00000286548	transcript_ENST00000674117	transcript_ENST00000360280	transcript_ENST00000442371	transcript_ENST00000376736	transcript_ENST00000376718	transcript_ENST00000376708
9:77012937-77013266	transcript_ENST00000341700	transcript_ENST00000286548	transcript_ENST00000674117	transcript_ENST00000360280	transcript_ENST00000442371	transcript_ENST00000376736	transcript_ENST00000376718	transcript_ENST00000376708
9:77013516-77013794	transcript_ENST00000341700	transcript_ENST00000286548	transcript_ENST00000674117	transcript_ENST00000360280	transcript_ENST00000442371	transcript_ENST00000376736	transcript_ENST00000376718	transcript_ENST00000376708
9:77084388-77084688	transcript_ENST00000341700	transcript_ENST00000286548	transcript_ENST00000674117	transcript_ENST00000360280	transcript_ENST00000442371	transcript_ENST00000376736	transcript_ENST00000376718	transcript_ENST00000376708
9:77121813-77122110	transcript_ENST00000341700	transcript_ENST00000286548	transcript_ENST00000674117	transcript_ENST00000360280	transcript_ENST00000442371	transcript_ENST00000376736	transcript_ENST00000376718	transcript_ENST00000376708
9:77125843-77125915	transcript_ENST00000341700	transcript_ENST00000286548	transcript_ENST00000674117	transcript_ENST00000360280	transcript_ENST00000442371	transcript_ENST00000376736	transcript_ENST00000376718	transcript_ENST00000376708
9:78397576-78397894	transcript_ENST00000341700	transcript_ENST00000286548	transcript_ENST00000360280	transcript_ENST00000376588	transcript_ENST00000643499
9:78438106-78438474	transcript_ENST00000341700	transcript_ENST00000286548	transcript_ENST00000376588	transcript_ENST00000643499
9:78449081-78449671	transcript_ENST00000341700	transcript_ENST00000286548	transcript_ENST00000376588	transcript_ENST00000643499
9:78469061-78469359	transcript_ENST00000341700	transcript_ENST00000286548	transcript_ENST00000376588	transcript_ENST00000643499
9:78542422-78542666	transcript_ENST00000341700	transcript_ENST00000286548	transcript_ENST00000376588	transcript_ENST00000643499
9:78631545-78631873	transcript_ENST00000341700	transcript_ENST00000286548	transcript_ENST00000376537	transcript_ENST00000376588	transcript_ENST00000643499
9:78679008-78679183	transcript_ENST00000286548	transcript_ENST00000376537	transcript_ENST00000376588	transcript_ENST00000643499
9:78695113-78695312	transcript_ENST00000286548	transcript_ENST00000376537	transcript_ENST00000376588	transcript_ENST00000643499
9:78695335-78695409	transcript_ENST00000286548	transcript_ENST00000376537	transcript_ENST00000376588
9:78807949-78808067	transcript_ENST00000286548	transcript_ENST00000376537	transcript_ENST00000376588	transcript_ENST00000643499
9:78839395-78839595	transcript_ENST00000286548	transcript_ENST00000376537	transcript_ENST00000376588	transcript_ENST00000643499
9:78857334-78857978	transcript_ENST00000286548	transcript_ENST00000376537	transcript_ENST00000376588	transcript_ENST00000643499
9:78939495-78939717	transcript_ENST00000286548	transcript_ENST00000376537	transcript_ENST00000376588	transcript_ENST00000643499
9:79028824-79028950	transcript_ENST00000286548	transcript_ENST00000376537	transcript_ENST00000376588	transcript_ENST00000643499
9:79111703-79112052	transcript_ENST00000376537	transcript_ENST00000376588	transcript_ENST00000643499
9:79169527-79169697	transcript_ENST00000376537	transcript_ENST00000376588	transcript_ENST00000643499
9:79208696-79209305	transcript_ENST00000376537	transcript_ENST00000376588	transcript_ENST00000643499
9:79209331-79209405	transcript_ENST00000376537	transcript_ENST00000376588	transcript_ENST00000643499
9:79239828-79239962	transcript_ENST00000376537	transcript_ENST00000376588	transcript_ENST00000643499
9:79239994-79240226	transcript_ENST00000376537	transcript_ENST00000376588	transcript_ENST00000643499
9:79256295-79256374	transcript_ENST00000376537	transcript_ENST00000376588	transcript_ENST00000643499
9:79256667-79257118	transcript_ENST00000376537	transcript_ENST00000376588	transcript_ENST00000643499
9:79316192-79316462	transcript_ENST00000376537	transcript_ENST00000376588
9:79341646-79341846	transcript_ENST00000376537
9:79395681-79395971	transcript_ENST00000376537
9:79396001-79396117	transcript_ENST00000376537
9:79396281-79396400	transcript_ENST00000376537
9:79478267-79478442	transcript_ENST00000376537
9:79504778-79505210	transcript_ENST00000376537
9:79559730-79560005	transcript_ENST00000376537
9:79571447-79571517	transcript_ENST00000376537
9:79578079-79578160	transcript_ENST00000376537
9:79578180-79578394	transcript_ENST00000376537
9:79579719-79580059	transcript_ENST00000376537
9:79609871-79610311	transcript_ENST00000376537
9:79628298-79628479	transcript_ENST00000376537
9:79630222-79630383	transcript_ENST00000376537
9:79631125-79631296	transcript_ENST00000376537
9:79631345-79631451	transcript_ENST00000376537
9:79651365-79651848	transcript_ENST00000376537
9:79656134-79656433	transcript_ENST00000376537
9:79660687-79660853	transcript_ENST00000376537
9:79662478-79662769	transcript_ENST00000376537
9:79663821-79664340	transcript_ENST00000376537
9:79668085-79668368	transcript_ENST00000376537
9:79719786-79719874	transcript_ENST00000376537
9:79719894-79720045	transcript_ENST00000376537
9:79799829-79800313	transcript_ENST00000376537
9:79817837-79818082	transcript_ENST00000376537
9:79936382-79936553	transcript_ENST00000376537
9:79976541-79976896	transcript_ENST00000376537
9:79985356-79985603	transcript_ENST00000376537
9:80040542-80040698	transcript_ENST00000376537
9:80066879-80067300	transcript_ENST00000376537
9:80090283-80090449	transcript_ENST00000376537
9:80090462-80090615	transcript_ENST00000376537
9:80379190-80379522	transcript_ENST00000376537
9:80381385-80381469	transcript_ENST00000376537
9:80402614-80402695	transcript_ENST00000376537
9:80402766-80402918	transcript_ENST00000376537
9:80402953-80403359	transcript_ENST00000376537
9:80465679-80465755	transcript_ENST00000376537
9:80465987-80466089	transcript_ENST00000376537
9:80466365-80466563	transcript_ENST00000376537
9:80507806-80508331	transcript_ENST00000376537
9:80798287-80798645	transcript_ENST00000376499
9:80964423-80964725	transcript_ENST00000376499
9:81074342-81074469	transcript_ENST00000376499
9:81097136-81097496	transcript_ENST00000376499
9:81112594-81113048	transcript_ENST00000376499
9:81116987-81117190	transcript_ENST00000376499
9:81199589-81199936	transcript_ENST00000376499
9:81377371-81377528	transcript_ENST00000376499
9:81380578-81380695	transcript_ENST00000376499
9:81380716-81380813	transcript_ENST00000376499
9:81395253-81395779	transcript_ENST00000376499
9:81455704-81455788	transcript_ENST00000376499
9:81455983-81456120	transcript_ENST00000376499
9:81464242-81464545	transcript_ENST00000376499
9:81535603-81535845	transcript_ENST00000376499
9:81552690-81553023	transcript_ENST00000376499
9:81587828-81587907	transcript_ENST00000376499
9:81621264-81621502	transcript_ENST00000376499
9:81633364-81633438	transcript_ENST00000376499
9:81649620-81649916	transcript_ENST00000376499
9:81650736-81651013	transcript_ENST00000376499
9:81651024-81651255	transcript_ENST00000376499
9:81653859-81653941	transcript_ENST00000376499
9:81665504-81665922	transcript_ENST00000376499
9:81669881-81670248	transcript_ENST00000376499
9:81674123-81674236	transcript_ENST00000376499
9:81683278-81683562	transcript_ENST00000376499
9:81684533-81684696	transcript_ENST00000376499
9:81684707-81684888	transcript_ENST00000376499
9:81693640-81694127	transcript_ENST00000376499
9:81814745-81814998	transcript_ENST00000376499
9:81822367-81822709	transcript_ENST00000376499
9:81823442-81824242	transcript_ENST00000376499
9:81826580-81826977	transcript_ENST00000376499
9:82117005-82117366	transcript_ENST00000376499	transcript_ENST00000376447
9:82171023-82171190	transcript_ENST00000376499	transcript_ENST00000376447
9:82275206-82275567	transcript_ENST00000376499	transcript_ENST00000304195	transcript_ENST00000376447
9:82332420-82332634	transcript_ENST00000376499	transcript_ENST00000304195	transcript_ENST00000376447
9:82363805-82363891	transcript_ENST00000376499	transcript_ENST00000304195	transcript_ENST00000376447
9:82363953-82364024	transcript_ENST00000376499	transcript_ENST00000304195	transcript_ENST00000376447
9:82467556-82467840	transcript_ENST00000376499	transcript_ENST00000304195	transcript_ENST00000376447
9:82488382-82489284	transcript_ENST00000376499	transcript_ENST00000304195	transcript_ENST00000376447
9:82613042-82613345	transcript_ENST00000376499	transcript_ENST00000304195	transcript_ENST00000376447
9:82668813-82669158	transcript_ENST00000376499	transcript_ENST00000376395	transcript_ENST00000304195	transcript_ENST00000376447	transcript_ENST00000376419
9:82673981-82674211	transcript_ENST00000376499	transcript_ENST00000376395	transcript_ENST00000304195	transcript_ENST00000376447	transcript_ENST00000376419
9:82761025-82761404	transcript_ENST00000376395	transcript_ENST00000304195	transcript_ENST00000376447	transcript_ENST00000376371	transcript_ENST00000376419
9:82761424-82761659	transcript_ENST00000376395	transcript_ENST00000304195	transcript_ENST00000376447	transcript_ENST00000376371	transcript_ENST00000376419
9:82781914-82782152	transcript_ENST00000376395	transcript_ENST00000304195	transcript_ENST00000376447	transcript_ENST00000376371	transcript_ENST00000376419
9:82894998-82895374	transcript_ENST00000376395	transcript_ENST00000304195	transcript_ENST00000376447	transcript_ENST00000376371	transcript_ENST00000376419
9:82903382-82903580	transcript_ENST00000376395	transcript_ENST00000304195	transcript_ENST00000376447	transcript_ENST00000376371	transcript_ENST00000376419
9:82923396-82923819	transcript_ENST00000376395	transcript_ENST00000304195	transcript_ENST00000376447	transcript_ENST00000376371	transcript_ENST00000376419
9:83077230-83077354	transcript_ENST00000376263	transcript_ENST00000376395	transcript_ENST00000304195	transcript_ENST00000376447	transcript_ENST00000325875	transcript_ENST00000376344	transcript_ENST00000376371	transcript_ENST00000376419
9:84098803-84099025	transcript_ENST00000277120	transcript_ENST00000376263	transcript_ENST00000376395	transcript_ENST00000304195	transcript_ENST00000325875	transcript_ENST00000376344	transcript_ENST00000376371	transcript_ENST00000376419	transcript_ENST00000376238
9:84151929-84152021	transcript_ENST00000277120	transcript_ENST00000376263	transcript_ENST00000376395	transcript_ENST00000304195	transcript_ENST00000325875	transcript_ENST00000376344	transcript_ENST00000376371	transcript_ENST00000376419	transcript_ENST00000376238
9:85013739-85013809	transcript_ENST00000277120	transcript_ENST00000337006	transcript_ENST00000361671	transcript_ENST00000376238
9:86676509-86676748	transcript_ENST00000298743	transcript_ENST00000375963	transcript_ENST00000337006	transcript_ENST00000375991	transcript_ENST00000358077	transcript_ENST00000388712	transcript_ENST00000361671
9:86794448-86794581	transcript_ENST00000298743	transcript_ENST00000375963	transcript_ENST00000678649	transcript_ENST00000375991	transcript_ENST00000358077	transcript_ENST00000388712	transcript_ENST00000361671
9:86855132-86855444	transcript_ENST00000298743	transcript_ENST00000375963	transcript_ENST00000678649	transcript_ENST00000375991	transcript_ENST00000358077	transcript_ENST00000388712	transcript_ENST00000361671
9:86866915-86867023	transcript_ENST00000298743	transcript_ENST00000375963	transcript_ENST00000678649	transcript_ENST00000375991	transcript_ENST00000358077	transcript_ENST00000388712	transcript_ENST00000361671
9:86876548-86876964	transcript_ENST00000298743	transcript_ENST00000375963	transcript_ENST00000678649	transcript_ENST00000375991	transcript_ENST00000358077	transcript_ENST00000388712	transcript_ENST00000361671
9:86902962-86903204	transcript_ENST00000298743	transcript_ENST00000375963	transcript_ENST00000678649	transcript_ENST00000375991	transcript_ENST00000358077	transcript_ENST00000388712	transcript_ENST00000361671
9:86907590-86907770	transcript_ENST00000298743	transcript_ENST00000375963	transcript_ENST00000678649	transcript_ENST00000375991	transcript_ENST00000358077	transcript_ENST00000388712	transcript_ENST00000361671
9:86921439-86921838	transcript_ENST00000298743	transcript_ENST00000375963	transcript_ENST00000678649	transcript_ENST00000375991	transcript_ENST00000358077	transcript_ENST00000388712	transcript_ENST00000361671
9:86940859-86941133	transcript_ENST00000298743	transcript_ENST00000375963	transcript_ENST00000678649	transcript_ENST00000375991	transcript_ENST00000358077	transcript_ENST00000388712	transcript_ENST00000361671
9:86942071-86942229	transcript_ENST00000298743	transcript_ENST00000375963	transcript_ENST00000678649	transcript_ENST00000375991	transcript_ENST00000358077	transcript_ENST00000388712	transcript_ENST00000361671
9:86943412-86943780	transcript_ENST00000298743	transcript_ENST00000375963	transcript_ENST00000678649	transcript_ENST00000375991	transcript_ENST00000358077	transcript_ENST00000388712	transcript_ENST00000361671
9:86947559-86947631	transcript_ENST00000298743	transcript_ENST00000375963	transcript_ENST00000678649	transcript_ENST00000375991	transcript_ENST00000358077	transcript_ENST00000388712	transcript_ENST00000361671
9:87020724-87020898	transcript_ENST00000298743	transcript_ENST00000375963	transcript_ENST00000678649	transcript_ENST00000375991	transcript_ENST00000358077	transcript_ENST00000388712	transcript_ENST00000361671
9:87201398-87201581	transcript_ENST00000298743	transcript_ENST00000375963	transcript_ENST00000678649	transcript_ENST00000375991	transcript_ENST00000358077
9:87201619-87201717	transcript_ENST00000298743	transcript_ENST00000375963	transcript_ENST00000678649	transcript_ENST00000375991	transcript_ENST00000358077
9:87274582-87274665	transcript_ENST00000298743	transcript_ENST00000375963	transcript_ENST00000678649	transcript_ENST00000375991	transcript_ENST00000358077
9:89180315-89180447	transcript_ENST00000314355	transcript_ENST00000375859	transcript_ENST00000450295	transcript_ENST00000375835	transcript_ENST00000375854	transcript_ENST00000375807	transcript_ENST00000358157	transcript_ENST00000252506
9:89180458-89180529	transcript_ENST00000314355	transcript_ENST00000375859	transcript_ENST00000450295	transcript_ENST00000375835	transcript_ENST00000375854	transcript_ENST00000375807	transcript_ENST00000358157	transcript_ENST00000252506
9:91100186-91100341	transcript_ENST00000375731	transcript_ENST00000375765	transcript_ENST00000375754	transcript_ENST00000262554	transcript_ENST00000297689	transcript_ENST00000375708
9:94904867-94905021	transcript_ENST00000375326	transcript_ENST00000375337	transcript_ENST00000331920	transcript_ENST00000375315	transcript_ENST00000289081	transcript_ENST00000682983
9:94995840-94996052	transcript_ENST00000375326	transcript_ENST00000375337	transcript_ENST00000331920	transcript_ENST00000375315	transcript_ENST00000289081	transcript_ENST00000682983
9:95055910-95056035	transcript_ENST00000375326	transcript_ENST00000375337	transcript_ENST00000331920	transcript_ENST00000375315	transcript_ENST00000289081	transcript_ENST00000682983
9:95056046-95056232	transcript_ENST00000375326	transcript_ENST00000375337	transcript_ENST00000331920	transcript_ENST00000375315	transcript_ENST00000289081	transcript_ENST00000682983
9:95457879-95458009	transcript_ENST00000253270	transcript_ENST00000375326	transcript_ENST00000375337	transcript_ENST00000331920	transcript_ENST00000375315	transcript_ENST00000289081	transcript_ENST00000682983	transcript_ENST00000375256	transcript_ENST00000375249	transcript_ENST00000375263
9:95458765-95458950	transcript_ENST00000253270	transcript_ENST00000375326	transcript_ENST00000375337	transcript_ENST00000331920	transcript_ENST00000375315	transcript_ENST00000289081	transcript_ENST00000682983	transcript_ENST00000375256	transcript_ENST00000375249	transcript_ENST00000375263
9:95460106-95460301	transcript_ENST00000253270	transcript_ENST00000375326	transcript_ENST00000375337	transcript_ENST00000331920	transcript_ENST00000375315	transcript_ENST00000289081	transcript_ENST00000682983	transcript_ENST00000375256	transcript_ENST00000375249	transcript_ENST00000375263
9:95462456-95462613	transcript_ENST00000253270	transcript_ENST00000375326	transcript_ENST00000375337	transcript_ENST00000331920	transcript_ENST00000375315	transcript_ENST00000289081	transcript_ENST00000682983	transcript_ENST00000375256	transcript_ENST00000375249	transcript_ENST00000375263
9:95462666-95462773	transcript_ENST00000375326	transcript_ENST00000375337	transcript_ENST00000331920	transcript_ENST00000375315	transcript_ENST00000289081	transcript_ENST00000682983	transcript_ENST00000375256	transcript_ENST00000375249	transcript_ENST00000375263
9:95462824-95462906	transcript_ENST00000375326	transcript_ENST00000375337	transcript_ENST00000331920	transcript_ENST00000375315	transcript_ENST00000289081	transcript_ENST00000682983	transcript_ENST00000375256	transcript_ENST00000375249	transcript_ENST00000375263
9:95478585-95478729	transcript_ENST00000253270	transcript_ENST00000375326	transcript_ENST00000375337	transcript_ENST00000331920	transcript_ENST00000375315	transcript_ENST00000289081	transcript_ENST00000682983	transcript_ENST00000375256	transcript_ENST00000375249	transcript_ENST00000375263
9:95481119-95481312	transcript_ENST00000253270	transcript_ENST00000375326	transcript_ENST00000375337	transcript_ENST00000331920	transcript_ENST00000375315	transcript_ENST00000289081	transcript_ENST00000682983	transcript_ENST00000375256	transcript_ENST00000375249	transcript_ENST00000375263
9:95494834-95495002	transcript_ENST00000253270	transcript_ENST00000375241	transcript_ENST00000375326	transcript_ENST00000375337	transcript_ENST00000331920	transcript_ENST00000375315	transcript_ENST00000289081	transcript_ENST00000682983	transcript_ENST00000375256	transcript_ENST00000375249	transcript_ENST00000375263
9:95495048-95495255	transcript_ENST00000253270	transcript_ENST00000375241	transcript_ENST00000375326	transcript_ENST00000375337	transcript_ENST00000331920	transcript_ENST00000375315	transcript_ENST00000289081	transcript_ENST00000682983	transcript_ENST00000375256	transcript_ENST00000375249	transcript_ENST00000375263
9:95495969-95496536	transcript_ENST00000253270	transcript_ENST00000375241	transcript_ENST00000375326	transcript_ENST00000375337	transcript_ENST00000331920	transcript_ENST00000375315	transcript_ENST00000289081	transcript_ENST00000682983	transcript_ENST00000375256	transcript_ENST00000375249	transcript_ENST00000375263
9:95497931-95498156	transcript_ENST00000253270	transcript_ENST00000375241	transcript_ENST00000375326	transcript_ENST00000375337	transcript_ENST00000331920	transcript_ENST00000375315	transcript_ENST00000289081	transcript_ENST00000682983	transcript_ENST00000375256	transcript_ENST00000375249	transcript_ENST00000375263
9:95499978-95500180	transcript_ENST00000253270	transcript_ENST00000375241	transcript_ENST00000375326	transcript_ENST00000375337	transcript_ENST00000331920	transcript_ENST00000375315	transcript_ENST00000289081	transcript_ENST00000682983	transcript_ENST00000375256	transcript_ENST00000375249	transcript_ENST00000375263
9:95509300-95509501	transcript_ENST00000253270	transcript_ENST00000375241	transcript_ENST00000375326	transcript_ENST00000375337	transcript_ENST00000331920	transcript_ENST00000375315	transcript_ENST00000289081	transcript_ENST00000682983	transcript_ENST00000375256	transcript_ENST00000375249	transcript_ENST00000375263
9:95512384-95512484	transcript_ENST00000253270	transcript_ENST00000375241	transcript_ENST00000375326	transcript_ENST00000375337	transcript_ENST00000331920	transcript_ENST00000375315	transcript_ENST00000289081	transcript_ENST00000682983	transcript_ENST00000375256	transcript_ENST00000375249	transcript_ENST00000375263
9:95514412-95514594	transcript_ENST00000253270	transcript_ENST00000375241	transcript_ENST00000375326	transcript_ENST00000375337	transcript_ENST00000331920	transcript_ENST00000375315	transcript_ENST00000289081	transcript_ENST00000682983	transcript_ENST00000375256	transcript_ENST00000375249	transcript_ENST00000375263
9:95606286-95606707	transcript_ENST00000253270	transcript_ENST00000375241	transcript_ENST00000375326	transcript_ENST00000331920	transcript_ENST00000375315	transcript_ENST00000289081	transcript_ENST00000682983	transcript_ENST00000375256	transcript_ENST00000375249	transcript_ENST00000375263
9:95788660-95788861	transcript_ENST00000253270	transcript_ENST00000375241	transcript_ENST00000331920	transcript_ENST00000375315	transcript_ENST00000289081	transcript_ENST00000682983	transcript_ENST00000375234	transcript_ENST00000375256	transcript_ENST00000375249	transcript_ENST00000375263
9:95982084-95982188	transcript_ENST00000253270	transcript_ENST00000375241	transcript_ENST00000331920	transcript_ENST00000375315	transcript_ENST00000289081	transcript_ENST00000682983	transcript_ENST00000375234	transcript_ENST00000375256	transcript_ENST00000375249	transcript_ENST00000375263
9:96129828-96129927	transcript_ENST00000253270	transcript_ENST00000375241	transcript_ENST00000331920	transcript_ENST00000259470	transcript_ENST00000289081	transcript_ENST00000682983	transcript_ENST00000375234	transcript_ENST00000375256	transcript_ENST00000375249	transcript_ENST00000375263
16:33938486-33938614	transcript_ENST00000425181	transcript_ENST00000570121	transcript_ENST00000565407	transcript_ENST00000569103	transcript_ENST00000562905
1:228037831-228038060	transcript_ENST00000540651	transcript_ENST00000366714	transcript_ENST00000284523	transcript_ENST00000435153	transcript_ENST00000366711	transcript_ENST00000272139	transcript_ENST00000366738	transcript_ENST00000680850	transcript_ENST00000272164	transcript_ENST00000681242	transcript_ENST00000620518
10:1120789-1121075	transcript_ENST00000634311	transcript_ENST00000650072	transcript_ENST00000316157	transcript_ENST00000397955	transcript_ENST00000381312	transcript_ENST00000360803	transcript_ENST00000381344
10:1200847-1201046	transcript_ENST00000634311	transcript_ENST00000650072	transcript_ENST00000316157	transcript_ENST00000397955	transcript_ENST00000381312	transcript_ENST00000360803	transcript_ENST00000381344
10:1201094-1201424	transcript_ENST00000634311	transcript_ENST00000650072	transcript_ENST00000316157	transcript_ENST00000397955	transcript_ENST00000381312	transcript_ENST00000360803	transcript_ENST00000381344
10:1293839-1293923	transcript_ENST00000634311	transcript_ENST00000650072	transcript_ENST00000316157	transcript_ENST00000381312	transcript_ENST00000360803	transcript_ENST00000381344
10:1315338-1315569	transcript_ENST00000634311	transcript_ENST00000650072	transcript_ENST00000316157	transcript_ENST00000381312	transcript_ENST00000360803	transcript_ENST00000381344
10:1424671-1424891	transcript_ENST00000634311	transcript_ENST00000650072	transcript_ENST00000316157	transcript_ENST00000381312	transcript_ENST00000360803	transcript_ENST00000381344
10:1509195-1509599	transcript_ENST00000634311	transcript_ENST00000650072	transcript_ENST00000316157	transcript_ENST00000381312	transcript_ENST00000360803	transcript_ENST00000381344
10:1535379-1535591	transcript_ENST00000634311	transcript_ENST00000650072	transcript_ENST00000316157	transcript_ENST00000381312	transcript_ENST00000360803	transcript_ENST00000381344
10:1609129-1609365	transcript_ENST00000634311	transcript_ENST00000650072	transcript_ENST00000316157	transcript_ENST00000381312	transcript_ENST00000360803	transcript_ENST00000381344
10:1613830-1614037	transcript_ENST00000634311	transcript_ENST00000650072	transcript_ENST00000316157	transcript_ENST00000381312	transcript_ENST00000360803	transcript_ENST00000381344
10:1628326-1628435	transcript_ENST00000634311	transcript_ENST00000650072	transcript_ENST00000316157	transcript_ENST00000381312	transcript_ENST00000360803	transcript_ENST00000381344
10:1651104-1651300	transcript_ENST00000634311	transcript_ENST00000650072	transcript_ENST00000316157	transcript_ENST00000381312	transcript_ENST00000360803	transcript_ENST00000381344
10:1658920-1659291	transcript_ENST00000634311	transcript_ENST00000650072	transcript_ENST00000316157	transcript_ENST00000381312	transcript_ENST00000360803	transcript_ENST00000381344
10:1709788-1710072	transcript_ENST00000650072	transcript_ENST00000316157	transcript_ENST00000381312	transcript_ENST00000360803	transcript_ENST00000381344
10:1732449-1732524	transcript_ENST00000650072	transcript_ENST00000316157	transcript_ENST00000381312	transcript_ENST00000360803	transcript_ENST00000381344
10:1745837-1745908	transcript_ENST00000650072	transcript_ENST00000316157	transcript_ENST00000381312	transcript_ENST00000360803	transcript_ENST00000381344
10:1763565-1763798	transcript_ENST00000650072	transcript_ENST00000316157	transcript_ENST00000381312	transcript_ENST00000360803	transcript_ENST00000381344
10:1897091-1897390	transcript_ENST00000650072	transcript_ENST00000316157	transcript_ENST00000381312	transcript_ENST00000360803	transcript_ENST00000381344
10:2038240-2038379	transcript_ENST00000650072	transcript_ENST00000381312	transcript_ENST00000381344
10:2212359-2212593	transcript_ENST00000381125	transcript_ENST00000380989	transcript_ENST00000381312
10:2212987-2213123	transcript_ENST00000381125	transcript_ENST00000380989	transcript_ENST00000381312
10:2294881-2295046	transcript_ENST00000381125	transcript_ENST00000380989	transcript_ENST00000381312
10:2351524-2351667	transcript_ENST00000381125	transcript_ENST00000380989	transcript_ENST00000381312
10:2487538-2487623	transcript_ENST00000381125	transcript_ENST00000380989	transcript_ENST00000381312
10:2487658-2487936	transcript_ENST00000381125	transcript_ENST00000380989	transcript_ENST00000381312
10:2570843-2571021	transcript_ENST00000381125	transcript_ENST00000380989	transcript_ENST00000381312
10:2631837-2632477	transcript_ENST00000381125	transcript_ENST00000380989	transcript_ENST00000381312
10:2650471-2650674	transcript_ENST00000381125	transcript_ENST00000380989	transcript_ENST00000381312
10:2693377-2693479	transcript_ENST00000381125	transcript_ENST00000380989	transcript_ENST00000381312
10:2728384-2728510	transcript_ENST00000381125	transcript_ENST00000380989	transcript_ENST00000381312
10:2773150-2773358	transcript_ENST00000381125	transcript_ENST00000380989
10:2790320-2790852	transcript_ENST00000381125	transcript_ENST00000497571	transcript_ENST00000380989
10:2818027-2818497	transcript_ENST00000381125	transcript_ENST00000497571	transcript_ENST00000380989
10:3783799-3783924	transcript_ENST00000381125	transcript_ENST00000497571	transcript_ENST00000380989
10:15692676-15692781	transcript_ENST00000298943	transcript_ENST00000378165	transcript_ENST00000356189	transcript_ENST00000378076	transcript_ENST00000378203	transcript_ENST00000377921	transcript_ENST00000378000	transcript_ENST00000378116	transcript_ENST00000277632
10:15934562-15934819	transcript_ENST00000298943	transcript_ENST00000378165	transcript_ENST00000356189	transcript_ENST00000378076	transcript_ENST00000377833	transcript_ENST00000378203	transcript_ENST00000377921	transcript_ENST00000378000	transcript_ENST00000378116	transcript_ENST00000277632	transcript_ENST00000378217
10:15953244-15953474	transcript_ENST00000298943	transcript_ENST00000378165	transcript_ENST00000356189	transcript_ENST00000378076	transcript_ENST00000377833	transcript_ENST00000378203	transcript_ENST00000377921	transcript_ENST00000378000	transcript_ENST00000378116	transcript_ENST00000277632	transcript_ENST00000378217
10:15960236-15960633	transcript_ENST00000298943	transcript_ENST00000378165	transcript_ENST00000356189	transcript_ENST00000378076	transcript_ENST00000377833	transcript_ENST00000378203	transcript_ENST00000377921	transcript_ENST00000378000	transcript_ENST00000378116	transcript_ENST00000277632	transcript_ENST00000378217
10:15985808-15986014	transcript_ENST00000298943	transcript_ENST00000378165	transcript_ENST00000356189	transcript_ENST00000378076	transcript_ENST00000377833	transcript_ENST00000378203	transcript_ENST00000377921	transcript_ENST00000378000	transcript_ENST00000378116	transcript_ENST00000277632	transcript_ENST00000378217
10:16076100-16076221	transcript_ENST00000298943	transcript_ENST00000378165	transcript_ENST00000356189	transcript_ENST00000378076	transcript_ENST00000377833	transcript_ENST00000378203	transcript_ENST00000377921	transcript_ENST00000378000	transcript_ENST00000378116	transcript_ENST00000277632
10:16105208-16105297	transcript_ENST00000298943	transcript_ENST00000378165	transcript_ENST00000378076	transcript_ENST00000377833	transcript_ENST00000378203	transcript_ENST00000377921	transcript_ENST00000378000	transcript_ENST00000378116	transcript_ENST00000277632
10:16367907-16368222	transcript_ENST00000298943	transcript_ENST00000544301	transcript_ENST00000377602	transcript_ENST00000378076	transcript_ENST00000377833	transcript_ENST00000377799	transcript_ENST00000377921	transcript_ENST00000378000	transcript_ENST00000378116	transcript_ENST00000277632
10:16593944-16594050	transcript_ENST00000298943	transcript_ENST00000544301	transcript_ENST00000377602	transcript_ENST00000361271	transcript_ENST00000378076	transcript_ENST00000377833	transcript_ENST00000377799	transcript_ENST00000377921	transcript_ENST00000378000	transcript_ENST00000277632
10:16603413-16603536	transcript_ENST00000298943	transcript_ENST00000544301	transcript_ENST00000377602	transcript_ENST00000361271	transcript_ENST00000378076	transcript_ENST00000377833	transcript_ENST00000377799	transcript_ENST00000377921	transcript_ENST00000378000	transcript_ENST00000277632
10:16699477-16699708	transcript_ENST00000298943	transcript_ENST00000544301	transcript_ENST00000377602	transcript_ENST00000377524	transcript_ENST00000361271	transcript_ENST00000378076	transcript_ENST00000377833	transcript_ENST00000377799	transcript_ENST00000377921	transcript_ENST00000378000	transcript_ENST00000277632
10:16752803-16752917	transcript_ENST00000298943	transcript_ENST00000544301	transcript_ENST00000377602	transcript_ENST00000377524	transcript_ENST00000361271	transcript_ENST00000377833	transcript_ENST00000377799	transcript_ENST00000377921	transcript_ENST00000378000	transcript_ENST00000277632
10:16753000-16753236	transcript_ENST00000298943	transcript_ENST00000544301	transcript_ENST00000377602	transcript_ENST00000377524	transcript_ENST00000361271	transcript_ENST00000377833	transcript_ENST00000377799	transcript_ENST00000377921	transcript_ENST00000378000	transcript_ENST00000277632
10:16987406-16987512	transcript_ENST00000298943	transcript_ENST00000544301	transcript_ENST00000569591	transcript_ENST00000377602	transcript_ENST00000377524	transcript_ENST00000361271	transcript_ENST00000377833	transcript_ENST00000377799	transcript_ENST00000377921	transcript_ENST00000378000	transcript_ENST00000377369
10:17953042-17953148	transcript_ENST00000544301	transcript_ENST00000569591	transcript_ENST00000377275	transcript_ENST00000377602	transcript_ENST00000377524	transcript_ENST00000361271	transcript_ENST00000324631	transcript_ENST00000377833	transcript_ENST00000377799	transcript_ENST00000377304	transcript_ENST00000377369
10:18290770-18290919	transcript_ENST00000569591	transcript_ENST00000377275	transcript_ENST00000377602	transcript_ENST00000377524	transcript_ENST00000361271	transcript_ENST00000324631	transcript_ENST00000454679	transcript_ENST00000377304	transcript_ENST00000377369	transcript_ENST00000377495
10:18402987-18403074	transcript_ENST00000569591	transcript_ENST00000377275	transcript_ENST00000377602	transcript_ENST00000377524	transcript_ENST00000361271	transcript_ENST00000324631	transcript_ENST00000454679	transcript_ENST00000377304	transcript_ENST00000377369
10:18514412-18514510	transcript_ENST00000569591	transcript_ENST00000377275	transcript_ENST00000377524	transcript_ENST00000361271	transcript_ENST00000324631	transcript_ENST00000454679	transcript_ENST00000377304	transcript_ENST00000377369
10:21509193-21509372	transcript_ENST00000377122	transcript_ENST00000631589	transcript_ENST00000376663	transcript_ENST00000602390	transcript_ENST00000376624	transcript_ENST00000449193	transcript_ENST00000376980
10:21715945-21716072	transcript_ENST00000377122	transcript_ENST00000376573	transcript_ENST00000631589	transcript_ENST00000376663	transcript_ENST00000602390	transcript_ENST00000376624	transcript_ENST00000449193	transcript_ENST00000376980
10:21720175-21720384	transcript_ENST00000377122	transcript_ENST00000376573	transcript_ENST00000631589	transcript_ENST00000376663	transcript_ENST00000602390	transcript_ENST00000376624	transcript_ENST00000449193	transcript_ENST00000376980
10:21724761-21724946	transcript_ENST00000377122	transcript_ENST00000376573	transcript_ENST00000631589	transcript_ENST00000376663	transcript_ENST00000602390	transcript_ENST00000376624	transcript_ENST00000449193	transcript_ENST00000376980
10:21732012-21732115	transcript_ENST00000377122	transcript_ENST00000376573	transcript_ENST00000631589	transcript_ENST00000376663	transcript_ENST00000602390	transcript_ENST00000376624	transcript_ENST00000449193	transcript_ENST00000376980
10:21802696-21802836	transcript_ENST00000377122	transcript_ENST00000376573	transcript_ENST00000631589	transcript_ENST00000376663	transcript_ENST00000602390	transcript_ENST00000376624	transcript_ENST00000449193	transcript_ENST00000376980
10:21805777-21805861	transcript_ENST00000376573	transcript_ENST00000631589	transcript_ENST00000376663	transcript_ENST00000602390	transcript_ENST00000376624	transcript_ENST00000376980
10:21807210-21807509	transcript_ENST00000377122	transcript_ENST00000376573	transcript_ENST00000631589	transcript_ENST00000376663	transcript_ENST00000602390	transcript_ENST00000376624	transcript_ENST00000449193	transcript_ENST00000376980
10:21808642-21808829	transcript_ENST00000377122	transcript_ENST00000376573	transcript_ENST00000631589	transcript_ENST00000376663	transcript_ENST00000602390	transcript_ENST00000376624	transcript_ENST00000449193	transcript_ENST00000376980
10:21919242-21919501	transcript_ENST00000377122	transcript_ENST00000376573	transcript_ENST00000631589	transcript_ENST00000376663	transcript_ENST00000602390	transcript_ENST00000376624	transcript_ENST00000449193	transcript_ENST00000376980
10:21923168-21923261	transcript_ENST00000377122	transcript_ENST00000376573	transcript_ENST00000631589	transcript_ENST00000376663	transcript_ENST00000602390	transcript_ENST00000376624	transcript_ENST00000449193	transcript_ENST00000376980
10:22386512-22386662	transcript_ENST00000376573	transcript_ENST00000631589	transcript_ENST00000376663	transcript_ENST00000602390	transcript_ENST00000376624	transcript_ENST00000449193	transcript_ENST00000298032	transcript_ENST00000376980	transcript_ENST00000376510	transcript_ENST00000376504	transcript_ENST00000636213
10:22386673-22386753	transcript_ENST00000376573	transcript_ENST00000631589	transcript_ENST00000376663	transcript_ENST00000602390	transcript_ENST00000376624	transcript_ENST00000449193	transcript_ENST00000298032	transcript_ENST00000376980	transcript_ENST00000376510	transcript_ENST00000376504	transcript_ENST00000636213
10:23195686-23195767	transcript_ENST00000376573	transcript_ENST00000376663	transcript_ENST00000602390	transcript_ENST00000376454	transcript_ENST00000376624	transcript_ENST00000298032	transcript_ENST00000376495	transcript_ENST00000376510	transcript_ENST00000376504	transcript_ENST00000636213
10:23195900-23196061	transcript_ENST00000376573	transcript_ENST00000376663	transcript_ENST00000602390	transcript_ENST00000376454	transcript_ENST00000376624	transcript_ENST00000298032	transcript_ENST00000376495	transcript_ENST00000376510	transcript_ENST00000376504	transcript_ENST00000636213
10:23197364-23197523	transcript_ENST00000376573	transcript_ENST00000376663	transcript_ENST00000602390	transcript_ENST00000376454	transcript_ENST00000376624	transcript_ENST00000298032	transcript_ENST00000376495	transcript_ENST00000376510	transcript_ENST00000376504	transcript_ENST00000636213
10:23197571-23198841	transcript_ENST00000376573	transcript_ENST00000376663	transcript_ENST00000602390	transcript_ENST00000376454	transcript_ENST00000376624	transcript_ENST00000298032	transcript_ENST00000376495	transcript_ENST00000376510	transcript_ENST00000376504	transcript_ENST00000636213
10:23200856-23201192	transcript_ENST00000376573	transcript_ENST00000376663	transcript_ENST00000602390	transcript_ENST00000376454	transcript_ENST00000376624	transcript_ENST00000298032	transcript_ENST00000376495	transcript_ENST00000376510	transcript_ENST00000376504	transcript_ENST00000636213
10:23201930-23202537	transcript_ENST00000376573	transcript_ENST00000376663	transcript_ENST00000602390	transcript_ENST00000376454	transcript_ENST00000376624	transcript_ENST00000298032	transcript_ENST00000376495	transcript_ENST00000376510	transcript_ENST00000376504	transcript_ENST00000636213
10:23202890-23203121	transcript_ENST00000376573	transcript_ENST00000376663	transcript_ENST00000602390	transcript_ENST00000376454	transcript_ENST00000376624	transcript_ENST00000298032	transcript_ENST00000376495	transcript_ENST00000376510	transcript_ENST00000376504	transcript_ENST00000636213
10:23205871-23206276	transcript_ENST00000376573	transcript_ENST00000376663	transcript_ENST00000602390	transcript_ENST00000376454	transcript_ENST00000376624	transcript_ENST00000298032	transcript_ENST00000376495	transcript_ENST00000376510	transcript_ENST00000376504	transcript_ENST00000636213
10:23206495-23206743	transcript_ENST00000376573	transcript_ENST00000376663	transcript_ENST00000602390	transcript_ENST00000376454	transcript_ENST00000376624	transcript_ENST00000298032	transcript_ENST00000376495	transcript_ENST00000376510	transcript_ENST00000376504	transcript_ENST00000636213
10:23290069-23290290	transcript_ENST00000376573	transcript_ENST00000376663	transcript_ENST00000602390	transcript_ENST00000376454	transcript_ENST00000376624	transcript_ENST00000298032	transcript_ENST00000376495	transcript_ENST00000376510	transcript_ENST00000376504	transcript_ENST00000636213
10:23291419-23291956	transcript_ENST00000376573	transcript_ENST00000376663	transcript_ENST00000602390	transcript_ENST00000376454	transcript_ENST00000376624	transcript_ENST00000298032	transcript_ENST00000376495	transcript_ENST00000376510	transcript_ENST00000376504	transcript_ENST00000636213
10:24118389-24118515	transcript_ENST00000680286	transcript_ENST00000496261	transcript_ENST00000376454	transcript_ENST00000376356	transcript_ENST00000376495	transcript_ENST00000376510	transcript_ENST00000376504	transcript_ENST00000636213	transcript_ENST00000320152
10:24128590-24128720	transcript_ENST00000680286	transcript_ENST00000496261	transcript_ENST00000376454	transcript_ENST00000376356	transcript_ENST00000376495	transcript_ENST00000376504
10:24367125-24367219	transcript_ENST00000376351	transcript_ENST00000680286	transcript_ENST00000496261	transcript_ENST00000376454	transcript_ENST00000376356	transcript_ENST00000376495	transcript_ENST00000320152
10:24590512-24590634	transcript_ENST00000376351	transcript_ENST00000680286	transcript_ENST00000496261	transcript_ENST00000376454	transcript_ENST00000376356
10:24706501-24706603	transcript_ENST00000376351	transcript_ENST00000680286	transcript_ENST00000496261	transcript_ENST00000376454	transcript_ENST00000376356	transcript_ENST00000320152
10:25816488-25816662	transcript_ENST00000376142	transcript_ENST00000642920	transcript_ENST00000376351	transcript_ENST00000376236	transcript_ENST00000496261	transcript_ENST00000376215	transcript_ENST00000376356	transcript_ENST00000259271	transcript_ENST00000320152
10:26969522-26969636	transcript_ENST00000376142	transcript_ENST00000642920	transcript_ENST00000326799	transcript_ENST00000376236	transcript_ENST00000419761	transcript_ENST00000305242	transcript_ENST00000676997	transcript_ENST00000375940	transcript_ENST00000376215	transcript_ENST00000259271
10:27838540-27838670	transcript_ENST00000376142	transcript_ENST00000354911	transcript_ENST00000326799	transcript_ENST00000337532	transcript_ENST00000419761	transcript_ENST00000375533	transcript_ENST00000305242	transcript_ENST00000676997	transcript_ENST00000375940	transcript_ENST00000621805
10:27908353-27908495	transcript_ENST00000354911	transcript_ENST00000326799	transcript_ENST00000337532	transcript_ENST00000419761	transcript_ENST00000375533	transcript_ENST00000305242	transcript_ENST00000676997	transcript_ENST00000375940	transcript_ENST00000621805
10:28109721-28109846	transcript_ENST00000354911	transcript_ENST00000326799	transcript_ENST00000337532	transcript_ENST00000419761	transcript_ENST00000375533	transcript_ENST00000305242	transcript_ENST00000676997	transcript_ENST00000375940	transcript_ENST00000621805
10:28111194-28111292	transcript_ENST00000354911	transcript_ENST00000326799	transcript_ENST00000337532	transcript_ENST00000419761	transcript_ENST00000375533	transcript_ENST00000305242	transcript_ENST00000676997	transcript_ENST00000375940	transcript_ENST00000621805
10:28147563-28147731	transcript_ENST00000354911	transcript_ENST00000326799	transcript_ENST00000337532	transcript_ENST00000419761	transcript_ENST00000375533	transcript_ENST00000305242	transcript_ENST00000676997	transcript_ENST00000375940	transcript_ENST00000621805
10:28219330-28219587	transcript_ENST00000354911	transcript_ENST00000337532	transcript_ENST00000419761	transcript_ENST00000375533	transcript_ENST00000305242	transcript_ENST00000676997	transcript_ENST00000621805
10:28241595-28241792	transcript_ENST00000354911	transcript_ENST00000337532	transcript_ENST00000419761	transcript_ENST00000375533	transcript_ENST00000305242	transcript_ENST00000676997	transcript_ENST00000621805
10:28241812-28241895	transcript_ENST00000354911	transcript_ENST00000337532	transcript_ENST00000419761	transcript_ENST00000375533	transcript_ENST00000305242	transcript_ENST00000676997	transcript_ENST00000621805
10:28679068-28679291	transcript_ENST00000354911	transcript_ENST00000337532	transcript_ENST00000355867	transcript_ENST00000419761	transcript_ENST00000375533	transcript_ENST00000305242
10:28715424-28715512	transcript_ENST00000354911	transcript_ENST00000337532	transcript_ENST00000355867	transcript_ENST00000419761	transcript_ENST00000375533	transcript_ENST00000305242
10:28798377-28798449	transcript_ENST00000354911	transcript_ENST00000337532	transcript_ENST00000355867	transcript_ENST00000375533	transcript_ENST00000305242
10:28807819-28807888	transcript_ENST00000354911	transcript_ENST00000337532	transcript_ENST00000355867	transcript_ENST00000375533	transcript_ENST00000305242
10:29276533-29276610	transcript_ENST00000354911	transcript_ENST00000337532	transcript_ENST00000375377	transcript_ENST00000355867	transcript_ENST00000375533
10:29276652-29276772	transcript_ENST00000354911	transcript_ENST00000337532	transcript_ENST00000375377	transcript_ENST00000355867	transcript_ENST00000375533
10:29327001-29327205	transcript_ENST00000354911	transcript_ENST00000337532	transcript_ENST00000375377	transcript_ENST00000355867	transcript_ENST00000375533	transcript_ENST00000263063
10:29507721-29507847	transcript_ENST00000354911	transcript_ENST00000375377	transcript_ENST00000355867	transcript_ENST00000375533	transcript_ENST00000263063	transcript_ENST00000542547
10:29634974-29635080	transcript_ENST00000375377	transcript_ENST00000355867	transcript_ENST00000375533	transcript_ENST00000263063	transcript_ENST00000542547
10:30676093-30676220	transcript_ENST00000375377	transcript_ENST00000355867	transcript_ENST00000263063	transcript_ENST00000542547	transcript_ENST00000424869	transcript_ENST00000361310
10:30784764-30784911	transcript_ENST00000375377	transcript_ENST00000263063	transcript_ENST00000542547	transcript_ENST00000424869	transcript_ENST00000361310
10:30868690-30868769	transcript_ENST00000375377	transcript_ENST00000344936	transcript_ENST00000263063	transcript_ENST00000542547	transcript_ENST00000424869
10:30967703-30967902	transcript_ENST00000375377	transcript_ENST00000344936	transcript_ENST00000263063	transcript_ENST00000542547	transcript_ENST00000424869	transcript_ENST00000361310
10:31097987-31098123	transcript_ENST00000302418	transcript_ENST00000375377	transcript_ENST00000344936	transcript_ENST00000263063	transcript_ENST00000542547	transcript_ENST00000424869	transcript_ENST00000361310
10:31134760-31134923	transcript_ENST00000302418	transcript_ENST00000344936	transcript_ENST00000263063	transcript_ENST00000542547	transcript_ENST00000424869	transcript_ENST00000361310
10:31321593-31321716	transcript_ENST00000302418	transcript_ENST00000263062	transcript_ENST00000344936	transcript_ENST00000263063	transcript_ENST00000542547	transcript_ENST00000424869	transcript_ENST00000361310
10:31321790-31321979	transcript_ENST00000302418	transcript_ENST00000263062	transcript_ENST00000344936	transcript_ENST00000263063	transcript_ENST00000542547	transcript_ENST00000424869	transcript_ENST00000361310
10:31424585-31424687	transcript_ENST00000302418	transcript_ENST00000263062	transcript_ENST00000344936	transcript_ENST00000542547	transcript_ENST00000424869
12:63713019-63713318	transcript_ENST00000324472
[truncated: 14,154 more rows]
[truncated: 7 more columns]

## Sheet: t16_target_gene_orthology
atCNE Target	Human Orthologs proximal to vCNE	Category
transcript_ENSDART00000170216	-	NOVEL
transcript_ENSDART00000165698	transcript_ENST00000420696	ANCESTRAL
transcript_ENSDART00000003035	transcript_ENST00000330330,transcript_ENST00000684141,transcript_ENST00000370083,transcript_ENST00000414303,transcript_ENST00000361355	ANCESTRAL
transcript_ENSDART00000017173	transcript_ENST00000371956	ANCESTRAL
transcript_ENSDART00000136018	-	NOVEL
transcript_ENSDART00000130349	transcript_ENST00000272164	ANCESTRAL
transcript_ENSDART00000092741	transcript_ENST00000681242	ANCESTRAL
transcript_ENSDART00000097685	-	NOVEL
transcript_ENSDART00000182675	transcript_ENST00000261721	ANCESTRAL
transcript_ENSDART00000059188	-	NOVEL
transcript_ENSDART00000168579	-	NOVEL
[truncated: 5,579 more rows]

[truncated: 5 more sheets: t17_gene_assoc_stats, t18_gene_assoc_BOOTSTRAPING, t19_assoc_gene_gprofiler, t20_ancestral_GOterms, t21_novel_GOterms]
